# Supplementary material for: Zeocin-induced DNA damage response in barley and its dependence on ATR
Source: Sci Rep. 2024 Feb 7;14:3119. doi: 10.1038/s41598-024-53264-0 (PMC10850495; doi:10.1038/s41598-024-53264-0)
Supplement: Supplementary file 1 — Supplementary Information 1. [file 41598_2024_53264_MOESM1_ESM.xlsx]

## Sheet: Barley DDR genes v1
	Supplemental Dataset 1. The list of barley DNA damage response and repair genes.
	Gene					Protein				BLAST data								Additional Information
	Proposed barley symbol	Barley identifier	Arabidopsis identifier	Aliases		Barley (AA)	Arabidopsis (AA)	Barley/Arabidopsis (%)		Alignment length (AA)	Matches (AA)	Mismatches (AA)	Gap (AA)	E-value	Bit score	Alignment/barley AA length (%)		Short description for Arabidopsis (TAIR)	Pathway #1	Pathway #2	Pathway #3	Pathway #4	Pathway #5	Pathway #6	Pathway #7	Metapathway	Confidence	Biotype
	ALKBH2	HORVU.MOREX.r3.7HG0672610	AT2G22260	ALKBH2		256	314	81.5287		221	141	78	1	3.92e-104	305	85.9375		HOMOLOG OF E. COLI ALKB	DNA Repair and Recombination | Single strand breaks repair | Direct repair								low	plastid_related
	APE1L	HORVU.MOREX.r3.4HG0344130	AT3G48425	APE1L		370	364	101.648		373	260	104	4	0	531	99.4595		APEX1-LIKE PROTEIN							BER		high	protein_coding
	APE2	HORVU.MOREX.r3.5HG0499920	AT4G36050	APE2		625	609	102.627		647	311	297	13	7.45e-173	505	99.36		APURINIC/APYRIMIDINIC ENDONUCLEASE2									high	protein_coding
	APTX	HORVU.MOREX.r3.4HG0384570	AT5G01310	APTX		789	710	111.127		753	470	268	14	0	802	95.3105		APRATAXIN-LIKE	DNA Repair and Recombination | Single strand breaks repair | Base exicision repair | Other BER factor	DNA Repair and Recombination | Double strand breaks repair | Non-homologous end-joining | Other NHEJ factor							high	protein_coding
	ARP.A	HORVU.MOREX.r3.3HG0295140	AT2G41460	ARP		478	489	97.7505		454	247	187	5	8.49e-176	503	91.841		APURINIC ENDONUCLEASE-REDOX PROTEIN									high	protein_coding
	ARP.B	HORVU.MOREX.r3.3HG0295150	AT2G41460	ARP		297	489	60.7362		298	175	116	3	4.44e-133	386	98.9899		APURINIC ENDONUCLEASE-REDOX PROTEIN									high	protein_coding
	ARP.C	HORVU.MOREX.r3.7HG0711830	AT2G41460	ARP		275	403	68.2382		122	68	50	2	2.53e-42	149	43.6364		APURINIC ENDONUCLEASE-REDOX PROTEIN									low	protein_coding
	ARP5	HORVU.MOREX.r3.3HG0229480	AT3G12380	ARP5		709	724	97.9282		722	425	275	7	0	874	99.7179		ACTIN-RELATED PROTEIN 5									high	protein_coding
	ASF1B.A	HORVU.MOREX.r3.1HG0084850	AT5G38110	ASF1B_SGA1		207	218	94.9541		156	134	22	0	7.8e-98	283	75.3623		ANTI- SILENCING FUNCTION 1B									high	protein_coding
	ASF1B.B	HORVU.MOREX.r3.3HG0280830	AT5G38110	ASF1B_SGA1		186	218	85.3211		156	137	19	0	5.43e-100	288	83.871		ANTI- SILENCING FUNCTION 1B									high	protein_coding
	ATM	HORVU.MOREX.r3.3HG0218410	AT3G48190	ATM_PIG1		3020	3013	100.232		3060	1482	1498	39	0	2764	99.9669		ATAXIA-TELANGIECTASIA MUTATED	DNA Repair and Recombination | Check point factor | Other check point factor								high	protein_coding
	ATR	HORVU.MOREX.r3.7HG0748510	AT5G40820	ATR_ATRAD3		2705	2702	100.111		2748	1530	1140	33	0	2872	99.9261		ATAXIA TELANGIECTASIA-MUTATED AND RAD3-RELATED	DNA Repair and Recombination | Check point factor | Other check point factor								high	protein_coding
	AXR1	HORVU.MOREX.r3.5HG0498500	AT1G05180	AXR1		530	540	98.1481		524	346	176	1	0	757	98.6792		AUXIN RESISTANT 1									high	protein_coding
	BARD1	HORVU.MOREX.r3.2HG0181390	AT1G04020	BARD1_ROW1		622	713	87.237		554	221	276	12	6.51e-107	338	81.8328		BREAST CANCER ASSOCIATED RING 1	DNA Repair and Recombination | Double strand breaks repair | Homologous recombination | BRCA1-core complex								high	protein_coding
	BETA LACTAMASE	HORVU.MOREX.r3.3HG0293880	AT1G27410	BETA LACTAMASE		500	422	118.483		369	202	157	6	1.85e-129	383	73		BETA LACTAMASE	DNA Repair and Recombination | Other factor with a suspected DNA repair function | Nuclease								high	protein_coding
	BRCA1	HORVU.MOREX.r3.1HG0078370	AT4G21070	BRCA1		984	941	104.57		303	175	114	14	3e-62	216	31		BREAST CANCER SUSCEPTIBILITY1	DNA Repair and Recombination |								low	protein_coding
	BRCA2B.A	HORVU.MOREX.r3.3HG0233300	AT5G01630	BRCA2B_BRCA2(V		841	1155	72.8139		475	170	242	19	1.47e-20	98.2	51.2485		BRCA2-LIKE B	DNA Repair and Recombination | Double strand breaks repair | Homologous recombination | BRCA complex	DNA Repair and Recombination | Double strand breaks repair | Fanconi anemia | Downstream FA component					Nucleosome		high	protein_coding
	BRCA2B.B	HORVU.MOREX.r3.3HG0235040	AT5G01630	BRCA2B_BRCA2(V		1626	1155	140.779		1178	515	575	28	0	722	68.7577		BRCA2-LIKE B	DNA Repair and Recombination | Double strand breaks repair | Homologous recombination | BRCA complex	DNA Repair and Recombination | Double strand breaks repair | Fanconi anemia | Downstream FA component					Nucleosome		high	protein_coding
	BRCC36A	HORVU.MOREX.r3.1HG0079950	AT1G80210	BRCC36A		428	406	105.419		393	223	154	6	2.11e-145	420	89.486		BRCA1/BRCA2-CONTAINING COMPLEX 36 HOMOLOG A	DNA Repair and Recombination | Double strand breaks repair | Homologous recombination | BRCA1-A complex						Nucleosome		high	protein_coding
	BRL1	HORVU.MOREX.r3.5HG0471560	AT1G55610	BRL1		1216	1166	104.288		1198	706	459	17	0	1226	97.2039		BRI1 LIKE							Nucleosome		high	protein_coding
	BSH.A	HORVU.MOREX.r3.1HG0018270	AT3G17590	BSH_CHE1_TCP21		239	240	99.5833		224	137	85	1	1.91e-103	300	93.3054		BUSHY GROWTH							Nucleosome		high	protein_coding
	CDC2.A	HORVU.MOREX.r3.4HG0413490	AT3G48750	CDC2_CDK2_CDKA;1_CDC2A_CDKA1		295	294	100.34		290	243	47	0	0	518	98.3051		CELL DIVISION CONTROL 2	Cell cycle | Basic pathway controlling the G1/S transition | Basic pathway controlling the G2/M transition								high	protein_coding
	CDC2.B	HORVU.MOREX.r3.6HG0550810	AT3G48750	CDC2_CDK2_CDKA;1_CDC2A_CDKA1		294	294	100		290	248	40	1	0	523	98.2993		CELL DIVISION CONTROL 2	Cell cycle | Basic pathway controlling the G1/S transition | Basic pathway controlling the G2/M transition								high	protein_coding
	CDC45.A	HORVU.MOREX.r3.4HG0353450	AT3G25100	CDC45		615	596	103.188		618	397	209	8	0	747	99.8374		CELL DIVISION CYCLE 45	DNA Replication | Initiation								high	protein_coding
	CDC45.B	HORVU.MOREX.r3.5HG0463350	AT3G25100	CDC45		606	596	101.678		613	405	194	6	0	784	99.835		CELL DIVISION CYCLE 45	DNA Replication | Initiation								high	protein_coding
	CDC5.A	HORVU.MOREX.r3.5HG0497200	AT1G09770	CDC5_MYBCDC5		1089	844	129.028		831	602	216	6	0	1174	75.6657		CELL DIVISION CYCLE 5	DNA Repair and Recombination | Other factor with a suspected DNA repair function | PSO4 complex								high	protein_coding
	CDC5.B	HORVU.MOREX.r3.5HG0521570	AT1G09770	CDC5_MYBCDC5		1059	844	125.474		831	595	229	4	0	1170	78.187		CELL DIVISION CYCLE 5	DNA Repair and Recombination | Other factor with a suspected DNA repair function | PSO4 complex								high	protein_coding
	CDKD1;1	HORVU.MOREX.r3.1HG0064460	AT1G73690	CDKD1;1_CAK3AT		426	398	107.035		406	296	105	5	0	570	95.3052		CYCLIN-DEPENDENT KINASE D1;1	DNA Repair and Recombination | Single strand breaks repair | Nucleotide excision repair | TFIIH complex	Cell cycle					Histone_methylation		high	protein_coding
	CEN2.A	HORVU.MOREX.r3.2HG0124560	AT3G50360	CEN2_CEN1_CML20		170	169	100.592		167	126	40	1	7.54e-87	252	98.2353		CENTRIN2									high	protein_coding
	CEN2.B	HORVU.MOREX.r3.7HG0663850	AT3G50360	CEN2_CEN1_CML20		97	169	57.3964		65	23	42	0	2.41e-06	43.9	67.0103		CENTRIN2									high	protein_coding
	CEN2.C	HORVU.MOREX.r3.7HG0663860	AT3G50360	CEN2_CEN1_CML20		97	169	57.3964		65	23	42	0	1.18e-06	44.7	67.0103		CENTRIN2									high	protein_coding
	CEN2.D	HORVU.MOREX.r3.7HG0742370	AT3G50360	CEN2_CEN1_CML20		182	169	107.692		180	120	57	3	4.13e-70	210	98.9011		CENTRIN2									high	protein_coding
	CID7.A	HORVU.MOREX.r3.4HG0405080	AT2G26280	CID7		508	567	89.5944		571	189	282	23	1.59e-63	217	97.2441		CTC-INTERACTING DOMAIN 7									high	protein_coding
	CID7.B	HORVU.MOREX.r3.7HG0662120	AT2G26280	CID7		539	567	95.0617		562	253	249	16	2.03e-140	417	96.1039		CTC-INTERACTING DOMAIN 7									high	protein_coding
	CIPK3.A	HORVU.MOREX.r3.2HG0110800	AT2G26980	CIPK3		305	382	79.8429		298	212	85	1	6.08e-163	459	97.7049		CBL-INTERACTING PROTEIN KINASE 3									high	protein_coding
	CIPK3.B	HORVU.MOREX.r3.4HG0356420	AT2G26980	CIPK3		440	441	99.7732		431	337	94	0	0	723	97.9545		CBL-INTERACTING PROTEIN KINASE 3									high	protein_coding
	CKA1.A	HORVU.MOREX.r3.2HG0156390	AT5G67380	CKA1		334	409	81.6626		333	309	24	0	0	618	99.7006		CASEIN KINASE ALPHA 1									high	protein_coding
	CKA1.B	HORVU.MOREX.r3.4HG0398070	AT5G67380	CKA1		333	409	81.4181		332	287	45	0	0	575	99.6997		CASEIN KINASE ALPHA 1									high	protein_coding
	CKA1.C	HORVU.MOREX.r3.5HG0512550	AT5G67380	CKA1		383	409	93.643		372	314	54	2	0	611	96.6057		CASEIN KINASE ALPHA 1									high	protein_coding
	CLPF	HORVU.MOREX.r3.3HG0291170	AT2G03390	CLPF		340	330	103.03		277	175	99	2	1.37e-121	353	81.1765		CLP SYSTEM ADAPTOR									high	protein_coding
	COP1	HORVU.MOREX.r3.6HG0618700	AT2G32950	COP1_DET340_FUS1_EMB168		694	675	102.815		685	485	189	7	0	980	98.1268		CONSTITUTIVE PHOTOMORPHOGENIC 1									high	protein_coding
	CRH1.A	HORVU.MOREX.r3.1HG0081120	AT4G36280	CRH1_MORC2		746	626	119.169		447	137	254	19	2.88e-26	115	54.9598		CRT1 HOMOLOGUE 1									high	protein_coding
	CRH1.B	HORVU.MOREX.r3.7HG0723910	AT4G36280	CRH1_MORC2		761	626	121.565		416	126	242	18	4.1e-24	108	50.7227		CRT1 HOMOLOGUE 1									high	protein_coding
	CRY1.A	HORVU.MOREX.r3.2HG0172510	AT4G08920	CRY1_BLU1_HY4_OOP2		713	681	104.699		692	466	198	14	0	867	95.0912		CRYPTOCHROME 1	Flowering | Light perception and signalling								high	protein_coding
	CRY1.B	HORVU.MOREX.r3.6HG0587680	AT4G08920	CRY1_BLU1_HY4_OOP2		695	681	102.056		682	457	208	10	0	872	97.1223		CRYPTOCHROME 1	Flowering | Light perception and signalling								high	protein_coding
	CRY2	HORVU.MOREX.r3.6HG0596460	AT1G04400	CRY2_FHA_PHH1		657	612	107.353		541	334	199	5	0	699	81.8874		CRYPTOCHROME 2	Flowering | Light perception and signalling								high	protein_coding
	CRY3	HORVU.MOREX.r3.7HG0739190	AT5G24850	CRY3		593	569	104.218		511	361	140	6	0	722	85.4975		CRYPTOCHROME 3									high	protein_coding
	CSA1	HORVU.MOREX.r3.3HG0300880	AT1G27840	CSA1		453	450	100.667		457	277	169	4	0	566	99.3377		DDB1a INTERACTING PROTEIN	DNA Repair and Recombination | Single strand breaks repair | Nucleotide excision repair | Transcription coupled repair factor | Cul4-CSA complex								high	protein_coding
	CTF7.A	HORVU.MOREX.r3.2HG0178750	AT4G31400	CTF7_ECO1		296	345	85.7971		270	136	127	5	1.55e-76	237	90.5405		CHROMOSOME TRANSMISSION FIDELITY 7									high	protein_coding
	CUL4	HORVU.MOREX.r3.5HG0516940	AT5G46210	CUL4		833	792	105.177		743	583	157	2	0	1187	89.0756		CULLIN4	DNA Repair and Recombination | Single strand breaks repair | Nucleotide excision repair | Transcription coupled repair factor | Cul4-CSA complex	DNA Repair and Recombination | Single strand breaks repair | Nucleotide excision repair | Global genome repair factor | Cul4-DDB2 complex							high	protein_coding
	CYCH;1.A	HORVU.MOREX.r3.4HG0340620	AT5G27620	CYCH;1		334	336	99.4048		328	182	144	2	2.32e-134	385	98.2036		CYCLIN H;1	DNA Repair and Recombination | Single strand breaks repair | Nucleotide excision repair | TFIIH complex	Cell cycle							high	protein_coding
	CYCH;1.B	HORVU.MOREX.r3.7HG0683430	AT5G27620	CYCH;1		154	298	51.6779		89	50	38	1	2.98e-28	106	57.7922		CYCLIN H;1	DNA Repair and Recombination | Single strand breaks repair | Nucleotide excision repair | TFIIH complex	Cell cycle							low	protein_coding
	DDB1A.A	HORVU.MOREX.r3.1HG0094520	AT4G05420	DDB1A		1091	1088	100.276		1090	896	192	2	0	1885	99.9083		DAMAGED DNA BINDING PROTEIN 1A	DNA Repair and Recombination | Single strand breaks repair | Nucleotide excision repair | Transcription coupled repair factor | Cul4-CSA complex	DNA Repair and Recombination | Single strand breaks repair | Nucleotide excision repair | Global genome repair factor | Cul4-DDB2 complex							high	protein_coding
	DDB1A.B	HORVU.MOREX.r3.3HG0268390	AT4G05420	DDB1A		1079	1088	99.1728		1088	723	352	3	0	1495	99.9073		DAMAGED DNA BINDING PROTEIN 1A	DNA Repair and Recombination | Single strand breaks repair | Nucleotide excision repair | Transcription coupled repair factor | Cul4-CSA complex	DNA Repair and Recombination | Single strand breaks repair | Nucleotide excision repair | Global genome repair factor | Cul4-DDB2 complex							high	protein_coding
	DDB2	HORVU.MOREX.r3.3HG0227920	AT5G58760	DDB2		566	557	101.616		470	304	163	2	0	681	82.8622		DAMAGED DNA BINDING 2	DNA Repair and Recombination | Single strand breaks repair | Nucleotide excision repair | Global genome repair factor | Cul4-DDB2 complex								high	protein_coding
	DET1	HORVU.MOREX.r3.3HG0262020	AT4G10180	DET1_FUS2		512	543	94.291		543	335	166	6	0	680	99.0234		DE-ETIOLATED 1									high	protein_coding
	DMC1	HORVU.MOREX.r3.5HG0458920	AT3G22880	DMC1_ARLIM15		345	344	100.291		344	283	61	0	0	574	99.7101		DISRUPTION OF MEIOTIC CONTROL 1									high	protein_coding
	DML2	HORVU.MOREX.r3.3HG0221280	AT3G10010	DML2		1012	1332	75.976		546	243	246	14	1e-118	395	49.7036		DEMETER-LIKE 2									high	protein_coding
	DPB2	HORVU.MOREX.r3.3HG0239160	AT5G22110	DPB2_CYL2		534	526	101.521		514	334	176	3	0	696	96.0674		DNA POLYMERASE EPSILON SUBUNIT B2	DNA Repair and Recombination | Single strand breaks repair | Base exicision repair | Long Patch-BER factor | DNA polymerase epsilon complex	DNA Replication | DNA Replication Elongation Factor | DNA polymerase epsilon complex	DNA Replication | Elongation | DNA polymerase ε						high	protein_coding
	DRT100	HORVU.MOREX.r3.7HG0679350	AT3G12610	DRT100		381	372	102.419		347	196	146	4	1.39e-133	387	90.8136		DNA-DAMAGE REPAIR/TOLERATION 100									high	protein_coding
	DRT101	HORVU.MOREX.r3.7HG0667880	AT5G18070	DRT101		560	556	100.719		556	327	216	7	0	660	98.2143		DNA-DAMAGE-REPAIR/TOLERATION 101									high	protein_coding
	DRT102	HORVU.MOREX.r3.1HG0081220	AT3G04880	DRT102		317	310	102.258		311	197	107	3	1.01e-138	395	96.8454		DNA-DAMAGE-REPAIR/TOLERATION 2									high	protein_coding
	DRT111	HORVU.MOREX.r3.3HG0232860	AT1G30480	DRT111_RSN2_SFPS		384	387	99.2248		394	235	139	8	2.72e-147	422	99.4792		DNA-DAMAGE-REPAIR/TOLERATION PROTEIN 111									high	protein_coding
	DSS1	HORVU.MOREX.r3.3HG0256390	AT1G64750	DSS1(I)		77	74	104.054		73	52	21	0	2.06e-10	51.6	94.8052		DELETION OF SUV3 SUPPRESSOR 1	DNA Repair and Recombination | Double strand breaks repair | Homologous recombination | Other HR factor								high	protein_coding
	DUT1.A	HORVU.MOREX.r3.3HG0266080	AT3G46940	DUT1		115	166	69.2771		98	65	33	0	2.93e-40	132	85.2174		DUTP-PYROPHOSPHATASE-LIKE 1	DNA Repair and Recombination | Other factor with a suspected DNA repair function | Modulation of nucleotide pool								low	protein_coding
	DUT1.B	HORVU.MOREX.r3.4HG0333750	AT3G46940	DUT1		164	166	98.7952		147	113	34	0	4.87e-79	232	89.6341		DUTP-PYROPHOSPHATASE-LIKE 1	DNA Repair and Recombination | Other factor with a suspected DNA repair function | Modulation of nucleotide pool								high	protein_coding
	DUT1.C	HORVU.MOREX.r3.5HG0421570	AT3G46940	DUT1		216	207	104.348		171	119	51	1	2.85e-80	239	79.1667		DUTP-PYROPHOSPHATASE-LIKE 1	DNA Repair and Recombination | Other factor with a suspected DNA repair function | Modulation of nucleotide pool								high	protein_coding
	EMB161.A	HORVU.MOREX.r3.1HG0052990	AT5G27740	EMB161_EMB2775_EMB251_RFC3_RFC5		592	354	167.232		379	135	229	9	3.24e-51	180	63.0068		EMBRYO DEFECTIVE 161	DNA Repair and Recombination | Single strand breaks repair | Mismatch excision repair | Replication factor C	DNA Repair and Recombination | Check point factor | HRAD17(Rad24)-RFC complex	DNA Replication | DNA Replication Elongation Factor | Replication factor C	DNA Replication | Elongation | PCNA loading complex					high	protein_coding
	EMB161.B	HORVU.MOREX.r3.5HG0517610	AT5G27740	EMB161_EMB2775_EMB251_RFC3_RFC5		355	354	100.282		354	270	84	0	0	597	99.7183		EMBRYO DEFECTIVE 161	DNA Repair and Recombination | Single strand breaks repair | Mismatch excision repair | Replication factor C	DNA Repair and Recombination | Check point factor | HRAD17(Rad24)-RFC complex	DNA Replication | DNA Replication Elongation Factor | Replication factor C	DNA Replication | Elongation | PCNA loading complex					high	protein_coding
	EMB161.C	HORVU.MOREX.r3.6HG0607490	AT5G27740	EMB161_EMB2775_EMB251_RFC3_RFC5		727	354	205.367		350	127	218	3	4.67e-79	257	47.868		EMBRYO DEFECTIVE 161	DNA Repair and Recombination | Single strand breaks repair | Mismatch excision repair | Replication factor C	DNA Repair and Recombination | Check point factor | HRAD17(Rad24)-RFC complex	DNA Replication | DNA Replication Elongation Factor | Replication factor C	DNA Replication | Elongation | PCNA loading complex					high	protein_coding
	EME1B.A	HORVU.MOREX.r3.2HG0204920	AT2G22140	EME1B		603	404	149.257		346	172	164	5	4.58e-103	318	56.5506		ESSENTIAL MEIOTIC ENDONUCLEASE 1B	DNA Repair and Recombination | Double strand breaks repair | Homologous recombination | Other HR factor								high	protein_coding
	EME1B.B	HORVU.MOREX.r3.2HG0204940	AT2G22140	EME1B		702	404	173.762		346	200	137	5	1.39e-124	377	48.7179		ESSENTIAL MEIOTIC ENDONUCLEASE 1B	DNA Repair and Recombination | Double strand breaks repair | Homologous recombination | Other HR factor								high	protein_coding
	ERCC1	HORVU.MOREX.r3.1HG0050640	AT3G05210	ERCC1_UVR7		389	410	94.878		398	223	127	8	7.81e-135	392	92.0308		UV REPAIR DEFICIENT 7	DNA Repair and Recombination | Single strand breaks repair | Nucleotide excision repair | Other NER factor								high	protein_coding
	ETG1	HORVU.MOREX.r3.3HG0234670	AT2G40550	ETG1		600	589	101.868		604	310	281	8	0	576	99.8333		E2F TARGET GENE 1									high	protein_coding
	EYA	HORVU.MOREX.r3.7HG0637760	AT2G35320	EYA		305	307	99.3485		288	156	126	1	2.77e-114	332	92.7869		EYES ABSENT HOMOLOG									high	protein_coding
	FAN1	HORVU.MOREX.r3.7HG0656530	AT1G48360	FAN1		975	891	109.428		962	490	447	17	0	780	97.8462		FANCONI ANEMIA D2	DNA Repair and Recombination | Double strand breaks repair | Fanconi anemia | Other FA pathway factor								high	protein_coding
	FANCD2	HORVU.MOREX.r3.2HG0152100	AT4G14970	FANCD2		1609	1476	109.011		1502	693	763	22	0	1183	91.8583		FANCONI/FANCD2 ASSOCI- ATED NUCLEASE I	DNA Repair and Recombination | Double strand breaks repair | Fanconi anemia | FANCD2-I complex						FANC		high	protein_coding
	FANCE	HORVU.MOREX.r3.7HG0716390	AT4G29560	FANCE		478	493	96.9574		499	161	307	8	8.41e-75	244	99.5816		FANCONI ANEMIA GROUP E PROTEIN							FANC		high	protein_coding
	FANCI	HORVU.MOREX.r3.4HG0376250	AT5G49110	FANCI		1377	1430	96.2937		1295	537	720	23	0	816	92.9557		FANCONI ANEMIA GROUP I-LIKE PROTEIN	DNA Repair and Recombination | Double strand breaks repair | Fanconi anemia | FANCD2-I complex						FANC		high	protein_coding
	FANCL	HORVU.MOREX.r3.4HG0338990	AT5G65740	FANCL		312	300	104		283	148	128	3	9.73e-108	316	89.4231		ZINC ION BINDING PROTEIN	DNA Repair and Recombination | Double strand breaks repair | Fanconi anemia | FA core complex								high	protein_coding
	FANCM	HORVU.MOREX.r3.4HG0347790	AT1G35530	FANCM		1425	1342	106.185		1325	546	637	37	0	749	85.614		FANCONI ANEMIA COMPLEMENTATION GROUP M	DNA Repair and Recombination | Double strand breaks repair | Fanconi anemia | FA core complex						FANC		high	protein_coding
	FAS1	HORVU.MOREX.r3.5HG0501270	AT1G65470	FAS1_NFB2_FUGU2		978	815	120		886	436	407	22	7.21e-158	486	88.4458		FASCIATA 1	Cell cycle						TGS		high	protein_coding
	FAS2	HORVU.MOREX.r3.7HG0706580	AT5G64630	FAS2_NFB1_MUB3.9		501	487	102.875		503	300	193	7	0	587	99.8004		FASCIATA 2	Cell cycle						CAF-1		high	protein_coding
	FDM1.A	HORVU.MOREX.r3.1HG0022990	AT1G15910	FDM1_IDN2 - LIKE 1_IDNL1_IDP1		625	634	98.5804		623	222	377	10	1.8e-116	361	97.44		FACTOR OF DNA METHYLATION 1							RdDM	RNAi	high	protein_coding
	FDM1.B	HORVU.MOREX.r3.2HG0196720	AT1G15910	FDM1_IDN2 - LIKE 1_IDNL1_IDP1		332	634	52.3659		140	56	82	2	2.23e-24	104	42.1687		FACTOR OF DNA METHYLATION 1							RdDM	RNAi	high	protein_coding
	FDM1.C	HORVU.MOREX.r3.3HG0251850	AT1G15910	FDM1_IDN2 - LIKE 1_IDNL1_IDP1		705	634	111.199		665	279	364	11	3.02e-133	407	92.766		FACTOR OF DNA METHYLATION 1							RdDM	RNAi	high	protein_coding
	FDM1.D	HORVU.MOREX.r3.3HG0271580	AT1G15910	FDM1_IDN2 - LIKE 1_IDNL1_IDP1		609	634	96.0568		622	241	360	6	3.7e-143	429	99.6716		FACTOR OF DNA METHYLATION 1							RdDM	RNAi	high	protein_coding
	FDM1.E	HORVU.MOREX.r3.3HG0273030	AT1G15910	FDM1_IDN2 - LIKE 1_IDNL1_IDP1		602	634	94.9527		533	226	303	3	1.15e-141	425	88.3721		FACTOR OF DNA METHYLATION 1							RdDM	RNAi	high	protein_coding
	FDM1.F	HORVU.MOREX.r3.5HG0441560	AT1G15910	FDM1_IDN2 - LIKE 1_IDNL1_IDP1		354	634	55.836		150	53	94	2	3.72e-22	98.2	42.0904		FACTOR OF DNA METHYLATION 1							RdDM	RNAi	high	protein_coding
	FDM1.G	HORVU.MOREX.r3.7HG0700330	AT1G15910	FDM1_IDN2 - LIKE 1_IDNL1_IDP1		626	634	98.7382		623	252	345	11	8.29e-153	455	97.1246		FACTOR OF DNA METHYLATION 1							RdDM	RNAi	high	protein_coding
	FDM2.A	HORVU.MOREX.r3.3HG0230180	AT4G00380	FDM2_IDN2 - LIKE 2_INDL2_IDP2		540	635	85.0394		257	89	156	5	6.85e-36	142	46.2963		FACTOR OF DNA METHYLATION 2							RdDM	RNAi	high	protein_coding
	FDM2.B	HORVU.MOREX.r3.3HG0230200	AT4G00380	FDM2_IDN2 - LIKE 2_INDL2_IDP2		257	635	40.4724		227	80	140	3	1.75e-36	136	86.7704		FACTOR OF DNA METHYLATION 2							RdDM	RNAi	high	protein_coding
	FVE	HORVU.MOREX.r3.3HG0284120	AT2G19520	FVE_NFC4_MSI4_ACG1		456	507	89.9408		462	361	88	5	0	752	99.5614		MULTICOPY SUPPRESSOR OF IRA1 4							Flowering		high	protein_coding
	GAS41	HORVU.MOREX.r3.7HG0647320	AT5G45600	GAS41_TAF14b_YAF9A		313	268	116.791		252	179	68	4	8.86e-126	360	80.1917		GLIOMAS 41									high	protein_coding
	GEN1.A	HORVU.MOREX.r3.3HG0218480	AT1G01880	GEN1		516	599	86.1436		624	246	223	18	7.75e-101	316	94.3798		ORTHOLOG OF HSGEN1	DNA Repair and Recombination | Double strand breaks repair | Homologous recombination | Other HR factor								high	protein_coding
	GEN1.B	HORVU.MOREX.r3.5HG0497500	AT1G01880	GEN1		646	599	107.846		648	345	286	13	0	556	99.6904		ORTHOLOG OF HSGEN1	DNA Repair and Recombination | Double strand breaks repair | Homologous recombination | Other HR factor								high	protein_coding
	GIS5	HORVU.MOREX.r3.4HG0347310	AT5G63960	GIS5_EMB2780		1104	1095	100.822		1069	865	198	4	0	1810	96.6486		GIGANTEA SUPPRESSOR5	DNA Repair and Recombination | Single strand breaks repair | Mismatch excision repair | DNA polymerase delta complex	DNA Replication | DNA Replication Elongation Factor | DNA polymerase delta complex	DNA Replication | Elongation | DNA polymerase δ						high	protein_coding
	GMI1	HORVU.MOREX.r3.7HG0706210	AT5G24280	GMI1		1178	1566	75.2235		1166	486	640	20	0	845	97.2835		GAMMA-IRRADIATION AND MITOMYCIN C INDUCED 1	DNA Repair and Recombination | Double strand breaks repair | Non-homologous end-joining | Other NHEJ factor								high	protein_coding
	GR1	HORVU.MOREX.r3.3HG0240450	AT3G52115	GR1_COM1		594	588	101.02		627	243	307	21	1.16e-76	254	96.1279		GAMMA RESPONSE GENE 1									high	protein_coding
	GTF2H2	HORVU.MOREX.r3.2HG0180690	AT1G05055	GTF2H2		431	421	102.375		385	282	94	3	0	598	87.935		GENERAL TRANSCRIPTION FACTOR II H2	DNA Repair and Recombination | Single strand breaks repair | Nucleotide excision repair | TFIIH complex								high	protein_coding
	HAM1	HORVU.MOREX.r3.2HG0123060	AT5G64610	HAM1		439	445	98.6517		449	370	62	5	0	746	99.5444		HISTONE ACETYLTRANSFERASE OF THE MYST FAMILY 1									high	protein_coding
	HEB2	HORVU.MOREX.r3.2HG0140960	AT3G16730	CAP-H2_HEB2		665	683	97.3646		676	277	345	20	6.67e-141	427	96.5414		HYPERSENSITIVE TO EXCESS BORON 2									high	protein_coding
	HELICASE.A	HORVU.MOREX.r3.2HG0141740	AT1G05120	HELICASE		839	833	100.72		828	481	323	13	0	933	97.3778		HELICASE	DNA Repair and Recombination | Single strand breaks repair | Nucleotide excision repair | Global genome repair factor | NER4 complex								high	protein_coding
	HELICASE.B	HORVU.MOREX.r3.5HG0502710	AT1G05120	HELICASE		340	833	40.8163		352	157	153	10	2.03e-65	221	94.1176		HELICASE	DNA Repair and Recombination | Single strand breaks repair | Nucleotide excision repair | Global genome repair factor | NER4 complex								low	protein_coding
	HELICASE.C	HORVU.MOREX.r3.7HG0721480	AT1G05120	HELICASE		358	833	42.9772		312	151	142	7	2.91e-77	254	83.7989		HELICASE	DNA Repair and Recombination | Single strand breaks repair | Nucleotide excision repair | Global genome repair factor | NER4 complex								low	protein_coding
	HIGLE	HORVU.MOREX.r3.1HG0088080	AT2G30350	HIGLE		166	368	45.1087		121	74	43	3	1.92e-42	145	72.2892		HYL1 INTERACTING GIY-YIG LIKE ENDONUCLEASE	DNA Repair and Recombination | Double strand breaks repair | Homologous recombination | Other HR factor								low	protein_coding
	HMG.A	HORVU.MOREX.r3.1HG0029280	AT3G28730	HMG_SSRP1_NFD		644	646	99.6904		651	408	225	8	0	776	99.5342		HIGH MOBILITY GROUP									high	protein_coding
	HMG.B	HORVU.MOREX.r3.3HG0237480	AT3G28730	HMG_SSRP1_NFD		656	646	101.548		659	424	222	9	0	762	99.8476		HIGH MOBILITY GROUP									high	protein_coding
	HMG.C	HORVU.MOREX.r3.3HG0237510	AT3G28730	HMG_SSRP1_NFD		283	646	43.808		156	89	66	1	1.52e-52	181	55.1237		HIGH MOBILITY GROUP									high	protein_coding
	HPY2	HORVU.MOREX.r3.1HG0087790	AT3G15150	NSE2_HPY2_MMS21		253	249	101.606		241	112	128	1	1.08e-77	235	95.2569		HIGH PLOIDY2									high	protein_coding
	CHC1	HORVU.MOREX.r3.2HG0161670	AT5G14170	CHC1_BAF60_SWP73B		525	534	98.3146		442	322	115	4	0	649	84		CLATHRIN HEAVY CHAIN 1									high	protein_coding
	CHR19	HORVU.MOREX.r3.2HG0187800	AT2G02090	CHR19_ETL1_CHA19		875	763	114.679		612	451	161	0	0	957	69.9429		CHROMATIN REMODELING 19									high	protein_coding
	CHR24.A	HORVU.MOREX.r3.2HG0132000	AT5G63950	CHR24		939	1090	86.1468		595	189	345	15	1.02e-77	275	58.4665		CHROMATIN REMODELING 24									low	protein_coding
	CHR24.B	HORVU.MOREX.r3.2HG0217790	AT5G63950	CHR24		1128	1090	103.486		715	460	247	5	0	889	63.1206		CHROMATIN REMODELING 24									high	protein_coding
	CHR24.C	HORVU.MOREX.r3.6HG0559010	AT5G63950	CHR24		682	1090	62.5688		600	356	243	1	0	735	87.9765		CHROMATIN REMODELING 24									high	protein_coding
	CHR25	HORVU.MOREX.r3.6HG0617770	AT3G19210	CHR25_RAD54		978	910	107.473		790	572	210	6	0	1165	80.5726		CHROMATIN REMODELING 25									high	protein_coding
	CHR31.A	HORVU.MOREX.r3.1HG0064430	AT1G05490	CHR31_CLSY3		1483	1410	105.177		782	372	353	18	0	643	50.1011		CHROMATIN REMODELING 31	DNA Repair and Recombination | Double strand breaks repair | Homologous recombination | Rad54 family protein						RdDM	Chromatin remodeling	high	protein_coding
	CHR31.B	HORVU.MOREX.r3.3HG0271560	AT1G05490	CHR31_CLSY3		1273	1410	90.2837		762	350	358	17	0	611	56.9521		CHROMATIN REMODELING 31	DNA Repair and Recombination | Double strand breaks repair | Homologous recombination | Rad54 family protein						RdDM	Chromatin remodeling	high	protein_coding
	CHR31.C	HORVU.MOREX.r3.6HG0599690	AT1G05490	CHR31_CLSY3		1517	1410	107.589		737	304	374	13	2.38e-172	556	45.5504		CHROMATIN REMODELING 31	DNA Repair and Recombination | Double strand breaks repair | Homologous recombination | Rad54 family protein						RdDM	Chromatin remodeling	low	protein_coding
	CHR35.A	HORVU.MOREX.r3.2HG0128530	AT2G16390	CHR35_DRD1_DMS1		938	888	105.631		683	390	266	14	0	776	71.4286		CHROMATIN REMODELING 35	DNA Repair and Recombination | Double strand breaks repair | Homologous recombination | Rad54 family protein						RdDM	Chromatin remodeling	high	protein_coding
	CHR35.B	HORVU.MOREX.r3.4HG0402720	AT2G16390	CHR35_DRD1_DMS1		971	891	108.979		687	373	302	9	0	703	70.4428		CHROMATIN REMODELING 35	DNA Repair and Recombination | Double strand breaks repair | Homologous recombination | Rad54 family protein						RdDM	Chromatin remodeling	high	protein_coding
	CHR35.C	HORVU.MOREX.r3.5HG0501840	AT2G16390	CHR35_DRD1_DMS1		956	891	107.295		692	382	285	14	0	723	71.2343		CHROMATIN REMODELING 35	DNA Repair and Recombination | Double strand breaks repair | Homologous recombination | Rad54 family protein						RdDM	Chromatin remodeling	high	protein_coding
	CHR38	HORVU.MOREX.r3.2HG0108640	AT3G42670	CHR38_CLSY1_CLSY		1265	1256	100.717		806	360	418	11	0	650	62.3715		CHROMATIN REMODELING 38	DNA Repair and Recombination | Double strand breaks repair | Homologous recombination | Rad54 family protein						RdDM	Chromatin remodeling	high	protein_coding
	CHR8	HORVU.MOREX.r3.3HG0231890	AT2G18760	CHR8		1221	1187	102.864		1237	794	404	19	0	1429	99.6724		CHROMATIN REMODELING 8	DNA Repair and Recombination | Single strand breaks repair | Nucleotide excision repair | Transcription coupled repair factor | Other TCR factor								high	protein_coding
	CHR9	HORVU.MOREX.r3.2HG0132190	AT1G03750	CHR9_SNF2_SWI2		869	862	100.812		879	552	290	12	0	1067	98.2739		CHROMATIN REMODELING 9	DNA Repair and Recombination | Other factor with a suspected DNA repair function | Helicase							Chromatin remodeling	high	protein_coding
	ICU2	HORVU.MOREX.r3.3HG0299370	AT5G67100	ICU2		1538	1524	100.919		1548	881	621	25	0	1739	99.2848		INCURVATA2	DNA Replication | Elongation | DNA polymerase α								high	protein_coding
	IDN2.A	HORVU.MOREX.r3.2HG0153380	AT3G48670	IDN2_RDM12		637	647	98.4544		635	235	372	10	4.33e-127	389	96.8603		INVOLVED IN DE NOVO 2							RdDM		high	protein_coding
	IDN2.B	HORVU.MOREX.r3.4HG0351660	AT3G48670	IDN2_RDM12		592	647	91.4992		598	239	331	11	8.19e-138	416	98.1419		INVOLVED IN DE NOVO 2							RdDM		high	protein_coding
	IDN2.C	HORVU.MOREX.r3.7HG0744790	AT3G48670	IDN2_RDM12		632	647	97.6816		627	249	359	8	1.3e-148	445	97.4684		INVOLVED IN DE NOVO 2							RdDM		high	protein_coding
	INO80	HORVU.MOREX.r3.4HG0375120	AT3G57300	INO80		1497	1507	99.3364		1523	873	576	22	0	1682	98.2632		INO80 ORTHOLOG									high	protein_coding
	KU70	HORVU.MOREX.r3.5HG0430720	AT1G16970	KU70		627	621	100.966		628	391	230	5	0	817	99.8405		KU70 HOMOLOG	DNA Repair and Recombination | Double strand breaks repair | Non-homologous end-joining | DNA-PK complex						KU	NHEJ	high	protein_coding
	KU80	HORVU.MOREX.r3.5HG0536500	AT1G48050	KU80		702	680	103.235		701	375	313	9	0	725	99.2877		KU80 HOMOLOG	DNA Repair and Recombination | Double strand breaks repair | Non-homologous end-joining | DNA-PK complex						KU	NHEJ	high	protein_coding
	LIG1	HORVU.MOREX.r3.1HG0046710	AT1G08130	LIG1		880	790	111.392		748	486	244	7	0	1004	83.75		DNA LIGASE 1	DNA Repair and Recombination | Single strand breaks repair | Mismatch excision repair | Other MMR factor	DNA Repair and Recombination | Single strand breaks repair | Nucleotide excision repair | Other NER factor	DNA Repair and Recombination | Single strand breaks repair | Base exicision repair | Long Patch-BER factor	DNA Replication | DNA Replication Elongation Factor | Other elongation factor	DNA Replication | Maturation				high	protein_coding
	LIG4	HORVU.MOREX.r3.2HG0192610	AT5G57160	LIG4		1237	1219	101.477		1257	704	512	19	0	1298	99.8383		DNA LIGASE IV	DNA Repair and Recombination | Double strand breaks repair | Non-homologous end-joining | DNA Ligase 4 complex						cNHEJ		high	protein_coding
	LIG6	HORVU.MOREX.r3.3HG0280850	AT1G66730	LIG6		1399	1396	100.215		1413	751	611	22	0	1399	98.9278		DNA LIGASE 6									high	protein_coding
	MAC3A.A	HORVU.MOREX.r3.1HG0041060	AT1G04510	MAC3A_PUB59		528	523	100.956		527	373	149	3	0	780	99.4318		MOS4-ASSOCIATED COMPLEX 3A	DNA Repair and Recombination | Other factor with a suspected DNA repair function | PSO4 complex								high	protein_coding
	MAC3A.B	HORVU.MOREX.r3.4HG0411750	AT1G04510	MAC3A_PUB59		532	523	101.721		531	366	156	6	0	755	99.2481		MOS4-ASSOCIATED COMPLEX 3A	DNA Repair and Recombination | Other factor with a suspected DNA repair function | PSO4 complex								high	protein_coding
	MCM8	HORVU.MOREX.r3.1HG0072870	AT3G09660	MCM8		793	798	99.3734		761	473	284	2	0	974	95.7125		MINICHROMOSOME MAINTENANCE 8	DNA Replication | Initiation								high	protein_coding
	MEI1	HORVU.MOREX.r3.4HG0347060	AT1G77320	MEI1		979	972	100.72		1005	406	509	22	0	684	95.7099		PUTATIVE RECOMBINATION INITIATION DEFECT 1	DNA Repair and Recombination | Double strand breaks repair | Homologous recombination | BRCA1-B complex	DNA Replication | DNA Replication Initiation Factor | Other initiation factor	DNA Replication | Initiation				meiosis		high	protein_coding
	MET18	HORVU.MOREX.r3.7HG0740180	AT5G48120	MET18_MMS19_ASI3		1142	1134	100.705		1160	442	675	18	0	662	99.387		HOMOLOG OF YEAST MET18	DNA Repair and Recombination | Single strand breaks repair | Nucleotide excision repair | Other NER factor								high	protein_coding
	MHF1	HORVU.MOREX.r3.2HG0164200	AT5G50930	MHF1		143	242	59.0909		104	63	41	0	3.38e-40	135	72.7273		HOMOLOG OF HUMAN MHF1							FANC		high	protein_coding
	MIM	HORVU.MOREX.r3.5HG0468410	AT5G61460	SMC6B_MIM_RAD18		1040	1057	98.3917		1040	554	481	3	0	1085	99.8077		HYPERSENSITIVE TO MMS, IRRADIATION AND MMC	DNA Repair and Recombination | Double strand breaks repair | Homologous recombination | SMC5-SMC6 complex						SMC5/6		high	protein_coding
	MLH1	HORVU.MOREX.r3.3HG0323490	AT4G09140	MLH1		725	737	98.3718		720	483	229	5	0	993	98.8966		MUTL-HOMOLOGUE 1	DNA Repair and Recombination | Single strand breaks repair | Mismatch excision repair | MutL homologs								high	protein_coding
	MMH-1.A	HORVU.MOREX.r3.2HG0098400	AT1G52500	MMH-1FPG-1		376	390	96.4103		288	208	80	0	7.49e-158	449	76.5957		MUTM HOMOLOG-1									high	protein_coding
	MMH-1.B	HORVU.MOREX.r3.7HG0745160	AT1G52500	MMH-1FPG-1		409	390	104.872		406	258	138	7	5.22e-146	420	98.533		MUTM HOMOLOG-1									high	protein_coding
	MMZ1	HORVU.MOREX.r3.4HG0337190	AT1G23260	MMZ1_UEV1A		161	158	101.899		160	116	42	2	1.7e-84	245	99.3789		MMS ZWEI HOMOLOGUE 1	DNA Repair and Recombination | Translesion DNA synthesis factor | Rad6 epistasis group								high	protein_coding
	MMZ3	HORVU.MOREX.r3.5HG0471700	AT2G36060	MMZ3_UEV1C		149	145	102.759		148	133	14	1	7.89e-98	278	99.3289		MMS ZWEI HOMOLOGUE 3	DNA Repair and Recombination | Translesion DNA synthesis factor | Rad6 epistasis group								high	protein_coding
	MND1	HORVU.MOREX.r3.5HG0471110	AT4G29170	MND1		208	230	90.4348		206	151	55	0	5.45e-114	325	99.0385		MND1DELTA HOMOLOG									high	protein_coding
	MORC1.A	HORVU.MOREX.r3.1HG0007160	AT4G36290	MORC1_CRT1		606	635	95.4331		599	324	251	11	0	602	96.6997		MICROCHIDIA 1							RdDM_TGS		high	protein_coding
	MORC1.B	HORVU.MOREX.r3.7HG0712980	AT4G36290	MORC1_CRT1		606	635	95.4331		600	311	267	9	0	594	96.8647		MICROCHIDIA 1							RdDM_TGS		high	protein_coding
	MORC6.A	HORVU.MOREX.r3.3HG0263660	AT1G19100	MORC6_DMS11		650	663	98.0392		581	301	252	9	0	582	86.4615		MICROCHIDIA 6							RdDM_TGS		high	protein_coding
	MORC6.B	HORVU.MOREX.r3.3HG0295030	AT1G19100	MORC6_DMS11		720	663	108.597		699	353	321	14	1.58e-180	530	95.5556		MICROCHIDIA 6							RdDM_TGS		high	protein_coding
	MORC6.C	HORVU.MOREX.r3.7HG0677390	AT1G19100	MORC6_DMS11		1105	663	166.667		649	328	292	15	2.62e-174	527	57.4661		MICROCHIDIA 6							RdDM_TGS		high	protein_coding
	MRE11.A	HORVU.MOREX.r3.2HG0207380	AT5G54260	MRE11		700	720	97.2222		730	504	181	12	0	969	99.5714		MEIOTIC RECOMBINATION 11	DNA Repair and Recombination | Double strand breaks repair | Homologous recombination | BRCA1-C complex	DNA Repair and Recombination | Double strand breaks repair | Homologous recombination | MRN(MRX) complex	DNA Repair and Recombination | Double strand breaks repair | Non-homologous end-joining | MRX complex				MRN		high	protein_coding
	MRE11.B	HORVU.MOREX.r3.7HG0715110	AT5G54260	MRE11		626	724	86.4641		515	319	193	3	0	672	82.2684		MEIOTIC RECOMBINATION 11	DNA Repair and Recombination | Double strand breaks repair | Homologous recombination | BRCA1-C complex	DNA Repair and Recombination | Double strand breaks repair | Homologous recombination | MRN(MRX) complex	DNA Repair and Recombination | Double strand breaks repair | Non-homologous end-joining | MRX complex				MRN		high	protein_coding
	MRG1	HORVU.MOREX.r3.2HG0101230	AT4G37280	MRG1		319	320	99.6875		324	191	119	8	7.02e-123	355	99.6865		MORF RELATED GENE 1	DNA Repair and Recombination | Double strand breaks repair | Homologous recombination | Other HR factor								high	protein_coding
	MSH1	HORVU.MOREX.r3.2HG0180240	AT3G24320	MSH1_CHM1		822	1118	73.5242		829	526	290	4	0	1122	99.7567		MUTL PROTEIN HOMOLOG 1									high	protein_coding
	MSH2	HORVU.MOREX.r3.1HG0033310	AT3G18524	MSH2		943	937	100.64		935	611	320	3	0	1293	99.0456		MUTS HOMOLOG 2									high	protein_coding
	MSH3	HORVU.MOREX.r3.2HG0178630	AT4G25540	MSH3		1091	1081	100.925		1107	612	455	17	0	1096	99.3584		HOMOLOG OF DNA MISMATCH REPAIR PROTEIN MSH3	DNA Repair and Recombination | Single strand breaks repair | Mismatch excision repair | Mismatch and loop recognition factor						MMR		high	protein_coding
	MSH4	HORVU.MOREX.r3.2HG0126020	AT4G17380	MSH4		721	792	91.0354		719	530	189	0	0	1145	99.7226		MUTS-LIKE PROTEIN 4	DNA Repair and Recombination | Single strand breaks repair | Mismatch excision repair | MutS homologs specialized for meiosis						MMR		high	protein_coding
	MSH5	HORVU.MOREX.r3.1HG0068200	AT3G20475	MSH5		816	807	101.115		794	524	261	4	0	1102	96.6912		MUTS-HOMOLOGUE 5									high	protein_coding
	MSH6	HORVU.MOREX.r3.5HG0479520	AT4G02070	MSH6		1330	1324	100.453		1313	706	551	21	0	1293	96.0902		MUTS HOMOLOG 6	DNA Repair and Recombination | Single strand breaks repair | Mismatch excision repair | Mismatch and loop recognition factor						MMR		high	protein_coding
	MSH7	HORVU.MOREX.r3.3HG0238730	AT3G24495	MSH7_MSH6-2		1334	1109	120.289		1087	594	445	17	0	1113	79.1604		MUTS HOMOLOG 7							MMR		high	protein_coding
	MUS81	HORVU.MOREX.r3.3HG0257160	AT4G30870	MUS81		515	659	78.1487		333	180	138	6	4.08e-109	339	62.9126		MMS AND UV SENSITIVE 81	DNA Repair and Recombination | Double strand breaks repair | Homologous recombination | Other HR factor								high	protein_coding
	NAP1;2.A	HORVU.MOREX.r3.1HG0051630	AT2G19480	NAP1;2_NFA2		199	372	53.4946		184	137	45	2	3.35e-77	236	92.4623		NUCLEOSOME ASSEMBLY PROTEIN 1;2							Nucleosome		high	protein_coding
	NAP1;2.B	HORVU.MOREX.r3.1HG0080720	AT2G19480	NAP1;2_NFA2		369	372	99.1935		378	259	106	3	6.63e-148	423	99.729		NUCLEOSOME ASSEMBLY PROTEIN 1;2							Nucleosome		high	protein_coding
	NAP1;2.C	HORVU.MOREX.r3.7HG0650920	AT2G19480	NAP1;2_NFA2		381	372	102.419		307	231	74	2	1.3e-147	422	80.5774		NUCLEOSOME ASSEMBLY PROTEIN 1;2							Nucleosome		high	protein_coding
	NBS1	HORVU.MOREX.r3.1HG0045360	AT3G02680	NBS1		593	542	109.41		600	244	329	17	9.62e-97	306	99.4941		NIJMEGEN BREAKAGE SYNDROME 1	DNA Repair and Recombination | Double strand breaks repair | Homologous recombination | BRCA1-C complex	DNA Repair and Recombination | Double strand breaks repair | Homologous recombination | MRN(MRX) complex							high	protein_coding
	NRP2.A	HORVU.MOREX.r3.2HG0173240	AT1G18800	NRP2		301	256	117.578		217	128	85	2	6.35e-90	268	71.4286		NAP1-RELATED PROTEIN 2							Nucleosome		high	protein_coding
	NRP2.B	HORVU.MOREX.r3.6HG0589360	AT1G18800	NRP2		254	256	99.2188		223	155	59	5	6.47e-102	297	86.2205		NAP1-RELATED PROTEIN 2							Nucleosome		high	protein_coding
	NSE1	HORVU.MOREX.r3.5HG0463020	AT5G21140	NSE1_EMB1379		332	312	106.41		315	165	135	7	8.24e-110	322	92.4699		NON-SMC ELEMENT 1	DNA Repair and Recombination | Double strand breaks repair | Homologous recombination | SMC5-SMC6 complex						SMC5/6		high	protein_coding
	NSE3	HORVU.MOREX.r3.2HG0152910	AT1G34770	NSE3		235	237	99.1561		231	136	92	2	1.91e-94	276	97.8723		NON-SMC ELEMENT 3							SMC5/6		high	protein_coding
	NSE4A.A	HORVU.MOREX.r3.6HG0573590	AT1G51130	NSE4A		360	403	89.33		343	183	145	4	3.5e-126	368	92.2222		NON-SMC ELEMENT 4A	DNA Repair and Recombination | Double strand breaks repair | Homologous recombination | SMC5-SMC6 complex						SMC5/6		high	protein_coding
	NSE4A.B	HORVU.MOREX.r3.7HG0724600	AT1G51130	NSE4A		474	403	117.618		283	157	115	5	9.91e-105	318	58.4388		NON-SMC ELEMENT 4A	DNA Repair and Recombination | Double strand breaks repair | Homologous recombination | SMC5-SMC6 complex						SMC5/6		high	protein_coding
	NTH1	HORVU.MOREX.r3.4HG0343330	AT2G31450	NTH1		324	377	85.9416		281	177	101	3	1.79e-121	354	86.7284		DNA GLYCOSYLASE SUPERFAMILY PROTEIN									high	protein_coding
	OGG1	HORVU.MOREX.r3.3HG0230920	AT1G21710	OGG1		421	365	115.342		354	205	142	6	8.24e-129	376	83.848		8-OXOGUANINE-DNA GLYCOSYLASE 1							BER/NER		high	protein_coding
	PARP1	HORVU.MOREX.r3.1HG0006690	AT2G31320	PARP1_PARP2		986	983	100.305		1002	625	348	10	0	1235	99.6957		POLY(ADP-RIBOSE POLYMERASE 1)	DNA Repair and Recombination | Single strand breaks repair | Base exicision repair | Other BER factor	DNA Replication | DNA Replication Termination Factor | Other termination factor							high	protein_coding
	PARP2	HORVU.MOREX.r3.7HG0726670	AT4G02390	PARP2_APP_PARP1PP		735	635	115.748		575	362	204	4	0	734	77.551		POLY(ADP-RIBOSE POLYMERASE 1)	DNA Repair and Recombination | Single strand breaks repair | Base exicision repair | Other BER factor	DNA Replication | DNA Replication Termination Factor | Other termination factor							high	protein_coding
	PARP3.A	HORVU.MOREX.r3.1HG0078590	AT5G22470	PARP3		825	815	101.227		822	474	340	6	0	963	99.3939		POLY(ADP-RIBOSE POLYMERASE 1)	DNA Repair and Recombination | Single strand breaks repair | Base exicision repair | Other BER factor	DNA Replication | DNA Replication Termination Factor | Other termination factor							high	protein_coding
	PARP3.B	HORVU.MOREX.r3.5HG0454870	AT5G22470	PARP3		361	815	44.2945		377	180	169	4	9.82e-117	357	97.7839		POLY(ADP-RIBOSE POLYMERASE 1)	DNA Repair and Recombination | Single strand breaks repair | Base exicision repair | Other BER factor	DNA Replication | DNA Replication Termination Factor | Other termination factor							high	protein_coding
	PCNA2.A	HORVU.MOREX.r3.1HG0048230	AT2G29570	PCNA2		129	264	48.8636		116	98	18	0	1.37e-68	207	89.9225		PROLIFERATING CELL NUCLEAR ANTIGEN 2	DNA Repair and Recombination | Single strand breaks repair | Mismatch excision repair | Other MMR factor	DNA Repair and Recombination | Translesion DNA synthesis factor | Other TLS factor	Cell cycle | Basic pathway controlling the G1/S transition	DNA Repair and Recombination | Single strand breaks repair | Base exicision repair | Long Patch-BER factor	DNA Replication | DNA Replication Elongation Factor | Other elongation factor	DNA Replication | Elongation | POLD clamp			low	protein_coding
	PCNA2.B	HORVU.MOREX.r3.2HG0125100	AT2G29570	PCNA2		204	264	77.2727		132	101	29	1	5.5e-68	209	64.2157		PROLIFERATING CELL NUCLEAR ANTIGEN 2	DNA Repair and Recombination | Single strand breaks repair | Mismatch excision repair | Other MMR factor	DNA Repair and Recombination | Translesion DNA synthesis factor | Other TLS factor	Cell cycle | Basic pathway controlling the G1/S transition	DNA Repair and Recombination | Single strand breaks repair | Base exicision repair | Long Patch-BER factor	DNA Replication | DNA Replication Elongation Factor | Other elongation factor	DNA Replication | Elongation | POLD clamp			low	protein_coding
	PCNA2.C	HORVU.MOREX.r3.2HG0125110	AT2G29570	PCNA2		253	264	95.8333		130	102	26	1	9.81e-69	213	50.9881		PROLIFERATING CELL NUCLEAR ANTIGEN 2	DNA Repair and Recombination | Single strand breaks repair | Mismatch excision repair | Other MMR factor	DNA Repair and Recombination | Translesion DNA synthesis factor | Other TLS factor	Cell cycle | Basic pathway controlling the G1/S transition	DNA Repair and Recombination | Single strand breaks repair | Base exicision repair | Long Patch-BER factor	DNA Replication | DNA Replication Elongation Factor | Other elongation factor	DNA Replication | Elongation | POLD clamp			low	protein_coding
	PCNA2.D	HORVU.MOREX.r3.2HG0180580	AT2G29570	PCNA2		264	264	100		262	232	30	0	2.45e-177	488	99.2424		PROLIFERATING CELL NUCLEAR ANTIGEN 2	DNA Repair and Recombination | Single strand breaks repair | Mismatch excision repair | Other MMR factor	DNA Repair and Recombination | Translesion DNA synthesis factor | Other TLS factor	Cell cycle | Basic pathway controlling the G1/S transition	DNA Repair and Recombination | Single strand breaks repair | Base exicision repair | Long Patch-BER factor	DNA Replication | DNA Replication Elongation Factor | Other elongation factor	DNA Replication | Elongation | POLD clamp			high	protein_coding
	PCNA2.E	HORVU.MOREX.r3.4HG0361370	AT2G29570	PCNA2		212	264	80.303		84	71	13	0	8.01e-48	158	39.6226		PROLIFERATING CELL NUCLEAR ANTIGEN 2	DNA Repair and Recombination | Single strand breaks repair | Mismatch excision repair | Other MMR factor	DNA Repair and Recombination | Translesion DNA synthesis factor | Other TLS factor	Cell cycle | Basic pathway controlling the G1/S transition	DNA Repair and Recombination | Single strand breaks repair | Base exicision repair | Long Patch-BER factor	DNA Replication | DNA Replication Elongation Factor | Other elongation factor	DNA Replication | Elongation | POLD clamp			low	protein_coding
	PCNA2.F	HORVU.MOREX.r3.5HG0491510	AT2G29570	PCNA2		150	264	56.8182		116	101	15	0	7.77e-72	216	77.3333		PROLIFERATING CELL NUCLEAR ANTIGEN 2	DNA Repair and Recombination | Single strand breaks repair | Mismatch excision repair | Other MMR factor	DNA Repair and Recombination | Translesion DNA synthesis factor | Other TLS factor	Cell cycle | Basic pathway controlling the G1/S transition	DNA Repair and Recombination | Single strand breaks repair | Base exicision repair | Long Patch-BER factor	DNA Replication | DNA Replication Elongation Factor | Other elongation factor	DNA Replication | Elongation | POLD clamp			low	protein_coding
	PCNA2.G	HORVU.MOREX.r3.6HG0591130	AT2G29570	PCNA2		174	264	65.9091		116	98	18	0	4.84e-69	210	66.6667		PROLIFERATING CELL NUCLEAR ANTIGEN 2	DNA Repair and Recombination | Single strand breaks repair | Mismatch excision repair | Other MMR factor	DNA Repair and Recombination | Translesion DNA synthesis factor | Other TLS factor	Cell cycle | Basic pathway controlling the G1/S transition	DNA Repair and Recombination | Single strand breaks repair | Base exicision repair | Long Patch-BER factor	DNA Replication | DNA Replication Elongation Factor | Other elongation factor	DNA Replication | Elongation | POLD clamp			low	protein_coding
	PCNA2.H	HORVU.MOREX.r3.6HG0603740	AT2G29570	PCNA2		129	264	48.8636		116	102	14	0	3.42e-72	216	89.9225		PROLIFERATING CELL NUCLEAR ANTIGEN 2	DNA Repair and Recombination | Single strand breaks repair | Mismatch excision repair | Other MMR factor	DNA Repair and Recombination | Translesion DNA synthesis factor | Other TLS factor	Cell cycle | Basic pathway controlling the G1/S transition	DNA Repair and Recombination | Single strand breaks repair | Base exicision repair | Long Patch-BER factor	DNA Replication | DNA Replication Elongation Factor | Other elongation factor	DNA Replication | Elongation | POLD clamp			low	protein_coding
	PCNA2.I	HORVU.MOREX.r3.6HG0627010	AT2G29570	PCNA2		264	264	100		262	232	30	0	2.45e-177	488	99.2424		PROLIFERATING CELL NUCLEAR ANTIGEN 2	DNA Repair and Recombination | Single strand breaks repair | Mismatch excision repair | Other MMR factor	DNA Repair and Recombination | Translesion DNA synthesis factor | Other TLS factor	Cell cycle | Basic pathway controlling the G1/S transition	DNA Repair and Recombination | Single strand breaks repair | Base exicision repair | Long Patch-BER factor	DNA Replication | DNA Replication Elongation Factor | Other elongation factor	DNA Replication | Elongation | POLD clamp			high	protein_coding
	PCNA2.J	HORVU.MOREX.r3.7HG0686870	AT2G29570	PCNA2		152	264	57.5758		116	102	14	0	2.59e-72	218	76.3158		PROLIFERATING CELL NUCLEAR ANTIGEN 2	DNA Repair and Recombination | Single strand breaks repair | Mismatch excision repair | Other MMR factor	DNA Repair and Recombination | Translesion DNA synthesis factor | Other TLS factor	Cell cycle | Basic pathway controlling the G1/S transition	DNA Repair and Recombination | Single strand breaks repair | Base exicision repair | Long Patch-BER factor	DNA Replication | DNA Replication Elongation Factor | Other elongation factor	DNA Replication | Elongation | POLD clamp			low	protein_coding
	PCNA2.K	HORVU.MOREX.r3.7HG0732920	AT2G29570	PCNA2		134	264	50.7576		88	74	14	0	2.97e-49	158	65.6716		PROLIFERATING CELL NUCLEAR ANTIGEN 2	DNA Repair and Recombination | Single strand breaks repair | Mismatch excision repair | Other MMR factor	DNA Repair and Recombination | Translesion DNA synthesis factor | Other TLS factor	Cell cycle | Basic pathway controlling the G1/S transition	DNA Repair and Recombination | Single strand breaks repair | Base exicision repair | Long Patch-BER factor	DNA Replication | DNA Replication Elongation Factor | Other elongation factor	DNA Replication | Elongation | POLD clamp			low	protein_coding
	PDCD5	HORVU.MOREX.r3.1HG0079230	AT1G29850	PDCD5		240	129	186.047		127	92	31	1	1.66e-56	176	51.6667		PROGRAMMED CELL DEATH PROTEIN 5									high	protein_coding
	PDS5A	HORVU.MOREX.r3.7HG0672620	AT5G47690	PDS5A		1588	1607	98.8177		1623	752	796	32	0	1339	99.4962		COHESION COFACTOR									high	protein_coding
	PDS5B	HORVU.MOREX.r3.3HG0299300	AT1G77600	PDS5B		1300	1410	92.1986		1218	484	661	22	0	771	89.7692		COHESION COFACTOR									high	protein_coding
	PEL1.A	HORVU.MOREX.r3.2HG0202220	AT4G27650	PEL1		379	378	100.265		378	278	100	0	0	590	99.7361		PELOTA									high	protein_coding
	PEL1.B	HORVU.MOREX.r3.6HG0623040	AT4G27650	PEL1		378	378	100		380	238	136	3	7.03e-175	492	99.7354		PELOTA									high	protein_coding
	PHR1	HORVU.MOREX.r3.7HG0685950	AT1G12370	UVR2_PHR1		508	496	102.419		501	334	155	8	0	662	97.8346		PHOTOLYASE 1	DNA Repair and Recombination | Single strand breaks repair | Direct repair								high	protein_coding
	PHR2	HORVU.MOREX.r3.7HG0710110	AT2G47590	PHR2		505	447	112.975		445	227	213	5	2.18e-136	402	88.1188		PHOTOLYASE/BLUE-LIGHT RECEPTOR 2									high	protein_coding
	PIF1A.A	HORVU.MOREX.r3.1HG0019040	AT3G51690	PIF1A		334	331	100.906		228	88	133	4	4.81e-44	154	67.3653		DNA HELICASE HOMOLOG							G4		high	protein_coding
	PIF1A.B	HORVU.MOREX.r3.1HG0024930	AT3G51690	PIF1A		586	331	177.039		285	103	164	8	1.85e-43	158	46.9283		DNA HELICASE HOMOLOG							G4		high	protein_coding
	PIF1A.C	HORVU.MOREX.r3.1HG0075200	AT3G51690	PIF1A		406	331	122.659		304	100	172	8	2.12e-46	162	68.9655		DNA HELICASE HOMOLOG							G4		high	protein_coding
	PIF1A.D	HORVU.MOREX.r3.2HG0124570	AT3G51690	PIF1A		355	331	107.251		196	74	114	4	2.24e-32	124	54.0845		DNA HELICASE HOMOLOG							G4		high	protein_coding
	PIF1A.E	HORVU.MOREX.r3.2HG0165390	AT3G51690	PIF1A		158	331	47.7341		160	62	91	3	3.76e-26	101	98.7342		DNA HELICASE HOMOLOG							G4		low	protein_coding
	PIF1A.F	HORVU.MOREX.r3.2HG0172610	AT3G51690	PIF1A		358	331	108.157		157	50	101	3	4.14e-17	81.6	43.0168		DNA HELICASE HOMOLOG							G4		low	protein_coding
	PIF1A.G	HORVU.MOREX.r3.2HG0175620	AT3G51690	PIF1A		278	331	83.9879		216	81	125	5	1.13e-35	130	75.8993		DNA HELICASE HOMOLOG							G4		low	protein_coding
	PIF1A.H	HORVU.MOREX.r3.3HG0229570	AT3G51690	PIF1A		155	331	46.8278		135	48	83	2	2.07e-23	94	85.8065		DNA HELICASE HOMOLOG							G4		low	protein_coding
	PIF1A.I	HORVU.MOREX.r3.3HG0285620	AT3G51690	PIF1A		260	331	78.5498		157	51	99	3	4.04e-17	80.1	58.8462		DNA HELICASE HOMOLOG							G4		high	protein_coding
	PIF1A.J	HORVU.MOREX.r3.5HG0438770	AT3G51690	PIF1A		547	331	165.257		285	107	160	8	3.69e-47	167	50.2742		DNA HELICASE HOMOLOG							G4		high	protein_coding
	PIF1A.K	HORVU.MOREX.r3.5HG0461080	AT3G51690	PIF1A		563	331	170.091		274	116	153	3	1.63e-70	230	48.3126		DNA HELICASE HOMOLOG							G4		high	protein_coding
	PIF1A.L	HORVU.MOREX.r3.5HG0474680	AT3G51690	PIF1A		229	331	69.1843		134	44	86	2	2.98e-14	71.2	57.6419		DNA HELICASE HOMOLOG							G4		high	protein_coding
	PIF1A.M	HORVU.MOREX.r3.5HG0495410	AT3G51690	PIF1A		278	331	83.9879		242	86	143	6	6.07e-38	136	84.5324		DNA HELICASE HOMOLOG							G4		low	protein_coding
	PIF1A.N	HORVU.MOREX.r3.5HG0510570	AT3G51690	PIF1A		547	331	165.257		284	105	162	8	4.99e-48	170	50.2742		DNA HELICASE HOMOLOG							G4		high	protein_coding
	PIF1A.O	HORVU.MOREX.r3.7HG0732060	AT3G51690	PIF1A		524	331	158.308		228	83	134	5	1.34e-35	136	42.3664		DNA HELICASE HOMOLOG							G4		high	protein_coding
	PIF1A.P	HORVU.MOREX.r3.7HG0733390	AT3G51690	PIF1A		322	331	97.281		202	72	119	5	3.47e-27	109	60.8696		DNA HELICASE HOMOLOG							G4		high	protein_coding
	PIF1A.Q	HORVU.MOREX.r3.7HG0749010	AT3G51690	PIF1A		541	331	163.444		285	105	162	8	7.94e-46	164	50.8318		DNA HELICASE HOMOLOG							G4		high	protein_coding
	PIF1B.A	HORVU.MOREX.r3.1HG0007770	AT3G51700	PIF1B		218	344	63.3721		99	27	68	2	4.96e-05	43.9	44.4954		DNA HELICASE HOMOLOG							G4		high	protein_coding
	PIF1B.B	HORVU.MOREX.r3.1HG0090890	AT3G51700	PIF1B		586	344	170.349		288	104	164	7	3.6e-45	163	46.9283		DNA HELICASE HOMOLOG							G4		high	protein_coding
	PIF1B.C	HORVU.MOREX.r3.2HG0107130	AT3G51700	PIF1B		666	344	193.605		286	103	167	5	9e-45	163	41.2913		DNA HELICASE HOMOLOG							G4		high	protein_coding
	PIF1B.D	HORVU.MOREX.r3.2HG0146940	AT3G51700	PIF1B		279	344	81.1047		169	50	106	4	2.53e-13	69.7	57.3477		DNA HELICASE HOMOLOG							G4		high	protein_coding
	PIF1B.E	HORVU.MOREX.r3.2HG0153000	AT3G51700	PIF1B		298	344	86.6279		162	44	108	3	8.41e-13	68.2	52.0134		DNA HELICASE HOMOLOG							G4		high	protein_coding
	PIF1B.F	HORVU.MOREX.r3.2HG0203550	AT3G51700	PIF1B		419	344	121.802		284	101	168	6	2.83e-46	163	65.6325		DNA HELICASE HOMOLOG							G4		high	protein_coding
	PIF1B.G	HORVU.MOREX.r3.3HG0311900	AT3G51700	PIF1B		273	344	79.3605		231	80	133	7	5.03e-33	124	80.5861		DNA HELICASE HOMOLOG							G4		high	protein_coding
	PIF1B.H	HORVU.MOREX.r3.4HG0371320	AT3G51700	PIF1B		284	344	82.5581		288	107	161	7	1.23e-50	170	96.831		DNA HELICASE HOMOLOG							G4		high	protein_coding
	PIF1B.I	HORVU.MOREX.r3.4HG0384860	AT3G51700	PIF1B		356	344	103.488		288	109	159	7	5.79e-51	173	77.2472		DNA HELICASE HOMOLOG							G4		high	protein_coding
	PIF1B.J	HORVU.MOREX.r3.4HG0399770	AT3G51700	PIF1B		296	344	86.0465		299	116	165	8	6.93e-44	153	97.6351		DNA HELICASE HOMOLOG							G4		high	protein_coding
	PIF1B.K	HORVU.MOREX.r3.5HG0477000	AT3G51700	PIF1B		369	344	107.267		279	102	163	6	1.55e-48	167	73.4417		DNA HELICASE HOMOLOG							G4		high	protein_coding
	PIF1B.L	HORVU.MOREX.r3.6HG0596840	AT3G51700	PIF1B		455	344	132.267		288	106	162	7	6.81e-48	168	60.4396		DNA HELICASE HOMOLOG							G4		high	protein_coding
	PIF1B.M	HORVU.MOREX.r3.6HG0604910	AT3G51700	PIF1B		219	344	63.6628		220	79	127	5	6.06e-36	129	96.347		DNA HELICASE HOMOLOG							G4		low	protein_coding
	PIF1B.N	HORVU.MOREX.r3.6HG0615990	AT3G51700	PIF1B		355	344	103.198		220	79	127	5	1.97e-34	129	59.4366		DNA HELICASE HOMOLOG							G4		high	protein_coding
	PIF1B.O	HORVU.MOREX.r3.7HG0710150	AT3G51700	PIF1B		660	344	191.86		288	109	159	7	1.28e-49	177	41.6667		DNA HELICASE HOMOLOG							G4		high	protein_coding
	PIF1B.P	HORVU.MOREX.r3.7HG0727580	AT3G51700	PIF1B		212	344	61.6279		217	94	110	4	1.52e-48	162	98.1132		DNA HELICASE HOMOLOG							G4		high	protein_coding
	PIF1B.Q	HORVU.MOREX.r3.7HG0731090	AT3G51700	PIF1B		455	344	132.267		284	104	165	6	3.05e-50	174	60.4396		DNA HELICASE HOMOLOG							G4		high	protein_coding
	PIF1B.R	HORVU.MOREX.r3.7HG0747680	AT3G51700	PIF1B		379	344	110.174		311	119	178	7	2.01e-45	159	80.2111		DNA HELICASE HOMOLOG							G4		low	protein_coding
	PMS1	HORVU.MOREX.r3.6HG0590230	AT4G02460	PMS1		916	923	99.2416		929	481	401	15	0	836	97.9258		POSTMEIOTIC SEGREGATION 1	DNA Repair and Recombination | Single strand breaks repair | Mismatch excision repair | MutL homologs								high	protein_coding
	Pol{lambda}	HORVU.MOREX.r3.7HG0667530	AT1G10520	Pol{lambda}		549	529	103.781		561	356	185	7	0	639	99.8179		DNA POLYMERASE {LAMBDA}	DNA Repair and Recombination | Single strand breaks repair | Base exicision repair | Other BER factor	DNA Repair and Recombination | Double strand breaks repair | Non-homologous end-joining | X-family DNA polymerase							high	protein_coding
	POL2A	HORVU.MOREX.r3.1HG0038170	AT1G08260	POL2A_EMB142_EMB2284_TIL1_EMB529_ABO4_ESD7		2221	2161	102.776		2194	1487	685	12	0	3009	98.3341		DNA POLYMERASE SUBUNIT A	DNA Repair and Recombination | Single strand breaks repair | Base exicision repair | Long Patch-BER factor | DNA polymerase epsilon complex	DNA Replication | DNA Replication Elongation Factor | DNA polymerase epsilon complex	DNA Replication | Elongation | DNA polymerase ε						high	protein_coding
	POLD2	HORVU.MOREX.r3.4HG0410710	AT2G42120	POLD2		393	441	89.1156		393	280	109	2	0	605	99.4911		DNA POLYMERASE DELTA SMALL SUBUNIT	DNA Repair and Recombination | Single strand breaks repair | Mismatch excision repair | DNA polymerase delta complex	DNA Replication | DNA Replication Elongation Factor | DNA polymerase delta complex	DNA Replication | Elongation | DNA polymerase δ						high	protein_coding
	POLD3	HORVU.MOREX.r3.3HG0243420	AT1G78650	POLD3		516	509	101.375		535	223	273	19	1.25e-88	281	99.8062		DNA POLYMERASE DELTA	DNA Repair and Recombination | Single strand breaks repair | Mismatch excision repair | DNA polymerase delta complex	DNA Replication | DNA Replication Elongation Factor | DNA polymerase delta complex	DNA Replication | Elongation | DNA polymerase δ						high	protein_coding
	POLD4.A	HORVU.MOREX.r3.1HG0076970	AT1G09815	POLD4		120	124	96.7742		125	46	61	4	2.43e-17	72.4	92.5		POLYMERASE DELTA 4	DNA Repair and Recombination | Single strand breaks repair | Mismatch excision repair | DNA polymerase delta complex	DNA Replication | DNA Replication Elongation Factor | DNA polymerase delta complex	DNA Replication | Elongation | DNA polymerase δ						high	protein_coding
	POLD4.B	HORVU.MOREX.r3.5HG0497160	AT1G09815	POLD4		132	124	106.452		136	65	62	4	3.56e-31	108	99.2424		POLYMERASE DELTA 4	DNA Repair and Recombination | Single strand breaks repair | Mismatch excision repair | DNA polymerase delta complex	DNA Replication | DNA Replication Elongation Factor | DNA polymerase delta complex	DNA Replication | Elongation | DNA polymerase δ						high	protein_coding
	POLH	HORVU.MOREX.r3.3HG0289950	AT5G44740	POLH		626	672	93.1548		683	368	244	13	0	678	99.8403		Y-FAMILY DNA POLYMERASE H	DNA Repair and Recombination | Translesion DNA synthesis factor | Y-family DNA polymerase								high	protein_coding
	PRD1	HORVU.MOREX.r3.2HG0159970	AT4G14180	PRD1_MEI1		1282	1330	96.391		1299	482	771	18	0	797	99.142		PUTATIVE RECOMBINATION INITIATION DEFECT 1	DNA Repair and Recombination | Double strand breaks repair | Homologous recombination | Other HR factor								high	protein_coding
	PSF2.A	HORVU.MOREX.r3.1HG0085420	AT3G12530	PSF2		212	210	100.952		211	142	68	1	3.84e-103	296	99.5283		GINS COMPLEX SUBUNIT 2	DNA Replication | Initiation | GINS komplex								high	protein_coding
	PSF2.B	HORVU.MOREX.r3.5HG0457740	AT3G12530	PSF2		89	149	59.7315		83	60	23	0	1.43e-40	130	93.2584		GINS COMPLEX SUBUNIT 2	DNA Replication | Initiation | GINS komplex								low	protein_coding
	PSF2.C	HORVU.MOREX.r3.6HG0611420	AT3G12530	PSF2		89	149	59.7315		83	60	23	0	5.29e-41	132	93.2584		GINS COMPLEX SUBUNIT 2	DNA Replication | Initiation | GINS komplex								low	protein_coding
	PSF2.D	HORVU.MOREX.r3.7HG0734190	AT3G12530	PSF2		78	149	52.349		44	30	14	0	1.33e-15	67	56.4103		GINS COMPLEX SUBUNIT 2	DNA Replication | Initiation | GINS komplex								low	protein_coding
	PSF2.E	HORVU.MOREX.r3.7HG0741330	AT3G12530	PSF2		89	149	59.7315		79	61	18	0	1.22e-41	133	88.764		GINS COMPLEX SUBUNIT 2	DNA Replication | Initiation | GINS komplex								low	protein_coding
	r3.1HG0050110	HORVU.MOREX.r3.1HG0050110	AT5G54090	r3.1HG0050110		829	796	104.146		811	433	349	7	0	706	95.1749		DNA MISMATCH REPAIR PROTEIN MUTS									high	protein_coding
	r3.1HG0089750	HORVU.MOREX.r3.1HG0089750	AT3G50880	r3.1HG0089750		278	273	101.832		259	134	109	4	9.14e-80	242	88.8489		DNA GLYCOSYLASE SUPERFAMILY PROTEIN									high	protein_coding
	r3.2HG0119160	HORVU.MOREX.r3.2HG0119160	AT5G28740	r3.2HG0119160		932	917	101.636		921	603	297	7	0	1216	97.3176		TPR-LIKE SUPERFAMILY PROTEIN									high	protein_coding
	r3.2HG0119710	HORVU.MOREX.r3.2HG0119710	AT5G05130	r3.2HG0119710		823	881	93.4166		846	458	333	14	0	880	97.8129		DNA/RNA HELICASE PROTEIN	DNA Repair and Recombination | Translesion DNA synthesis factor | Rad6 epistasis group								high	protein_coding
	r3.2HG0164790	HORVU.MOREX.r3.2HG0164790	AT5G07400	r3.2HG0164790		1018	1084	93.9114		821	391	371	14	0	717	76.2279		FHA DOMAIN-CONTAINING PROTEIN									high	protein_coding
	r3.2HG0178990	HORVU.MOREX.r3.2HG0178990	AT5G57970	r3.2HG0178990		390	347	112.392		332	192	117	4	1.48e-124	363	80.2564		DNA GLYCOSYLASE									high	protein_coding
	r3.2HG0183630	HORVU.MOREX.r3.2HG0183630	AT1G52530	r3.2HG0183630		326	319	102.194		325	196	127	2	1.47e-141	403	99.6933		HUS1-LIKE PROTEIN	DNA Repair and Recombination | Check point factor | Rad9-Hus1-Rad1 complex								high	protein_coding
	r3.2HG0208820	HORVU.MOREX.r3.2HG0208820	AT3G13226	r3.2HG0208820		261	382	68.3246		170	83	81	2	2.82e-55	182	63.6015		RECX FAMILY PROTEIN									high	protein_coding
	r3.2HG0209100	HORVU.MOREX.r3.2HG0209100	AT4G17020	r3.2HG0209100		452	482	93.7759		450	309	141	0	0	668	99.5575		TRANSCRIPTION FACTOR-LIKE PROTEIN	DNA Repair and Recombination | Single strand breaks repair | Nucleotide excision repair | TFIIH complex								high	protein_coding
	r3.2HG0209190	HORVU.MOREX.r3.2HG0209190	AT1G65070	r3.2HG0209190		921	876	105.137		904	453	427	11	0	787	96.7427		DNA MISMATCH REPAIR PROTEIN MUTS							MMR		high	protein_coding
	r3.3HG0223990	HORVU.MOREX.r3.3HG0223990	AT1G11780	r3.3HG0223990		371	345	107.536		374	229	136	5	8.78e-134	386	99.7305		OXIDOREDUCTASE									high	protein_coding
	r3.3HG0248100	HORVU.MOREX.r3.3HG0248100	AT5G58720	r3.3HG0248100		590	519	113.68		522	240	225	16	2.12e-82	268	81.5254		SMR DOMAIN-CONTAINING PROTEIN									high	protein_coding
	r3.3HG0293210	HORVU.MOREX.r3.3HG0293210	AT1G29630	r3.3HG0293210		907	735	123.401		757	403	307	20	0	635	80.4851		5-3 EXONUCLEASE FAMILY PROTEIN	DNA Repair and Recombination | Single strand breaks repair | Mismatch excision repair | Other MMR factor	DNA Replication | DNA Replication Elongation Factor | Other elongation factor							high	protein_coding
	r3.3HG0294970	HORVU.MOREX.r3.3HG0294970	AT5G44680	r3.3HG0294970		386	353	109.348		386	201	176	6	1.14e-114	338	99.2228		DNA GLYCOSYLASE									high	protein_coding
	r3.3HG0308720	HORVU.MOREX.r3.3HG0308720	AT1G55750	r3.3HG0308720		601	591	101.692		600	324	261	8	0	589	98.6689		BSD DOMAIN-CONTAINING PROTEIN	DNA Repair and Recombination | Single strand breaks repair | Nucleotide excision repair | TFIIH complex								high	protein_coding
	r3.3HG0312070	HORVU.MOREX.r3.3HG0312070	AT4G08580	r3.3HG0312070		442	435	101.609		440	299	133	5	2.6e-167	478	98.8688		MICROFIBRILLAR-ASSOCIATED PROTEIN									high	protein_coding
	r3.4HG0342970	HORVU.MOREX.r3.4HG0342970	AT1G49980	r3.4HG0342970		656	671	97.7645		673	380	260	8	0	729	98.7805		DNA/RNA POLYMERASE SUPERFAMILY PROTEIN	DNA Repair and Recombination | Translesion DNA synthesis factor | Y-family DNA polymerase								high	protein_coding
	r3.4HG0355870	HORVU.MOREX.r3.4HG0355870	AT5G43210	r3.4HG0355870		186	170	109.412		131	64	61	2	3.17e-41	137	68.2796		EXCINUCLEASE ABC	DNA Repair and Recombination | Double strand breaks repair | Homologous recombination | Other HR factor								high	protein_coding
	r3.4HG0370570	HORVU.MOREX.r3.4HG0370570	AT3G02060	r3.4HG0370570		827	823	100.486		825	508	291	6	0	999	97.3398		DEAD/DEAH BOX HELICASE									high	protein_coding
	r3.4HG0399260	HORVU.MOREX.r3.4HG0399260	AT1G75090	r3.4HG0399260		295	329	89.6657		204	112	91	1	2.18e-83	254	69.1525		DNA GLYCOSYLASE SUPERFAMILY PROTEIN									high	protein_coding
	r3.5HG0483840	HORVU.MOREX.r3.5HG0483840	AT5G57970	r3.5HG0483840		400	347	115.274		290	167	119	3	1.37e-104	313	72.25		DNA GLYCOSYLASE									high	protein_coding
	r3.5HG0487200	HORVU.MOREX.r3.5HG0487200	AT5G28740	r3.5HG0487200		783	917	85.3871		771	372	367	5	0	747	95.0192		TPR-LIKE SUPERFAMILY PROTEIN									high	protein_coding
	r3.5HG0492860	HORVU.MOREX.r3.5HG0492860	AT2G32000	r3.5HG0492860		868	865	100.347		865	622	240	2	0	1285	99.5392		DNA TOPOISOMERASE	DNA Repair and Recombination | Double strand breaks repair | Fanconi anemia | Bloom's syndrome complex (BTR)	DNA Repair and Recombination | Double strand breaks repair | Homologous recombination | Bloom's syndrome complex (BTR)							high	protein_coding
	r3.5HG0498900	HORVU.MOREX.r3.5HG0498900	AT4G25290	r3.5HG0498900		704	692	101.734		672	337	326	5	0	643	94.8864		DNA PHOTOLYASE									high	protein_coding
	r3.5HG0524840	HORVU.MOREX.r3.5HG0524840	AT3G14160	r3.5HG0524840		523	455	114.945		299	155	137	5	7.7e-95	296	56.7878		DIOXYGENASE FAMILY PROTEIN									high	protein_coding
	r3.6HG0555630	HORVU.MOREX.r3.6HG0555630	AT5G64420	r3.6HG0555630		1294	1306	99.0812		1314	636	611	16	0	953	97.6043		DNA POLYMERASE	DNA Repair and Recombination | Other factor with a suspected DNA repair function | DNA polymerase								high	protein_coding
	r3.6HG0617960	HORVU.MOREX.r3.6HG0617960	AT3G12040	r3.6HG0617960		263	254	103.543		195	157	36	1	1.69e-119	342	73.7643		DNA GLYCOSYLASE									high	protein_coding
	r3.7HG0644260	HORVU.MOREX.r3.7HG0644260	AT4G17760	r3.7HG0644260		302	300	100.667		299	203	95	1	1.97e-155	436	99.0066		PCNA DOMAIN-CONTAINING PROTEIN	DNA Repair and Recombination | Check point factor | Rad17-Mec3-Ddc1 complex	DNA Repair and Recombination | Check point factor | Rad9-Hus1-Rad1 complex							high	protein_coding
	r3.7HG0651030	HORVU.MOREX.r3.7HG0651030	AT4G32960	r3.7HG0651030		302	264	114.394		266	150	113	3	4.49e-89	266	88.0795		BRISC/BRCA1-A COMPLEX PROTEIN	DNA Repair and Recombination | Double strand breaks repair | Homologous recombination | BRCA1-A complex								high	protein_coding
	r3.7HG0656520	HORVU.MOREX.r3.7HG0656520	AT4G30820	r3.7HG0656520		195	178	109.551		198	106	81	7	1.99e-43	143	99.4872		CDK-ACTIVATING KINASE ASSEMBLY FACTOR-LIKE PROTEIN	DNA Repair and Recombination | Single strand breaks repair | Nucleotide excision repair | TFIIH complex								high	protein_coding
	r3.7HG0667370	HORVU.MOREX.r3.7HG0667370	AT5G28740	r3.7HG0667370		776	917	84.6238		746	364	347	5	0	760	92.268		TPR-LIKE SUPERFAMILY PROTEIN									high	protein_coding
	r3.7HG0700360	HORVU.MOREX.r3.7HG0700360	AT1G55750	r3.7HG0700360		601	591	101.692		598	323	263	7	0	584	98.6689		BSD DOMAIN-CONTAINING PROTEIN	DNA Repair and Recombination | Single strand breaks repair | Nucleotide excision repair | TFIIH complex								high	protein_coding
	r3.7HG0712230	HORVU.MOREX.r3.7HG0712230	AT1G18090	r3.7HG0712230		547	577	94.8007		457	251	195	4	1.13e-167	488	82.2669		5-3 EXONUCLEASE FAMILY PROTEIN	DNA Repair and Recombination | Single strand breaks repair | Mismatch excision repair | Other MMR factor	DNA Replication | DNA Replication Elongation Factor | Other elongation factor							high	protein_coding
	r3.7HG0712370	HORVU.MOREX.r3.7HG0712370	AT3G48420	r3.7HG0712370		323	319	101.254		278	212	60	1	2.28e-148	420	84.5201		PHOSPHATASE-LIKE PROTEIN									high	protein_coding
	r3.7HG0715910	HORVU.MOREX.r3.7HG0715910	AT5G05130	r3.7HG0715910		416	881	47.2191		420	199	178	8	2.69e-114	355	92.5481		DNA/RNA HELICASE PROTEIN	DNA Repair and Recombination | Translesion DNA synthesis factor | Rad6 epistasis group								high	protein_coding
	r3.7HG0723410	HORVU.MOREX.r3.7HG0723410	AT4G12740	r3.7HG0723410		461	540	85.3704		417	233	172	8	1.2e-148	434	89.5879		DNA REPAIR PROTEIN									high	protein_coding
	r3.7HG0726680	HORVU.MOREX.r3.7HG0726680	AT5G05130	r3.7HG0726680		382	881	43.3598		422	180	162	9	1.31e-97	310	91.8848		DNA/RNA HELICASE PROTEIN	DNA Repair and Recombination | Translesion DNA synthesis factor | Rad6 epistasis group								low	protein_coding
	r3.7HG0738950	HORVU.MOREX.r3.7HG0738950	AT4G31150	r3.7HG0738950		265	277	95.6679		248	150	97	1	1.67e-108	315	93.5849		ENDONUCLEASE v FAMILY PROTEIN	DNA Repair and Recombination | Other factor with a suspected DNA repair function | Nuclease								high	protein_coding
	r3.7HG0742960	HORVU.MOREX.r3.7HG0742960	AT5G57970	r3.7HG0742960		410	347	118.156		355	189	162	4	1.66e-114	338	86.5854		DNA GLYCOSYLASE									high	protein_coding
	RAD17	HORVU.MOREX.r3.4HG0392860	AT5G66130	RAD17		541	599	90.3172		528	241	277	8	5.76e-138	412	97.2274		RADIATION SENSITIVE 17	DNA Repair and Recombination | Check point factor | HRAD17(Rad24)-RFC complex								high	protein_coding
	RAD23B.A	HORVU.MOREX.r3.6HG0569490	AT1G79650	RAD23B_AO1		368	371	99.1914		383	258	102	7	1.45e-165	468	99.7283		RADIATION SENSITIVE23B	DNA Repair and Recombination | Single strand breaks repair | Nucleotide excision repair | Global genome repair factor | XPC-HR23B-CETN2 complex								high	protein_coding
	RAD23B.B	HORVU.MOREX.r3.6HG0569510	AT1G79650	RAD23B_AO1		366	371	98.6523		378	238	120	7	7.93e-153	435	99.7268		RADIATION SENSITIVE23B	DNA Repair and Recombination | Single strand breaks repair | Nucleotide excision repair | Global genome repair factor | XPC-HR23B-CETN2 complex								high	protein_coding
	RAD23C	HORVU.MOREX.r3.7HG0670490	AT3G02540	RAD23C_RAD23-3		415	418	99.2823		433	253	151	8	2.92e-152	437	99.2771		RADIATION SENSITIVE23C	DNA Repair and Recombination | Single strand breaks repair | Nucleotide excision repair | Global genome repair factor | XPC-HR23B-CETN2 complex								high	protein_coding
	RAD23D	HORVU.MOREX.r3.5HG0479410	AT5G38470	RAD23D		396	378	104.762		396	259	124	8	3.3e-153	437	98.7374		RADIATION SENSITIVE23D	DNA Repair and Recombination | Single strand breaks repair | Nucleotide excision repair | Global genome repair factor | XPC-HR23B-CETN2 complex								high	protein_coding
	RAD3-LIKE	HORVU.MOREX.r3.5HG0503930	AT1G20720	RAD3-LIKE		1374	1269	108.274		774	444	306	10	0	923	55.313		RAD3-LIKE DNA-BINDING HELICASE PROTEIN	DNA Repair and Recombination | Double strand breaks repair | Homologous recombination | BRCA1-B complex	DNA Repair and Recombination | Double strand breaks repair | Fanconi anemia | Downstream FA component							high	protein_coding
	RAD4	HORVU.MOREX.r3.7HG0672400	AT5G16630	RAD4		892	865	103.121		845	416	356	18	0	612	88.565		DNA REPAIR PROTEIN	DNA Repair and Recombination | Single strand breaks repair | Nucleotide excision repair | Global genome repair factor | XPC-HR23B-CETN2 complex								high	protein_coding
	RAD5	HORVU.MOREX.r3.6HG0559070	AT5G22750	RAD5		1030	1029	100.097		1038	670	340	9	0	1351	98.932		DNA REPAIR PROTEIN	DNA Repair and Recombination | Translesion DNA synthesis factor | Rad6 epistasis group								high	protein_coding
	RAD50	HORVU.MOREX.r3.5HG0441110	AT2G31970	RAD50		1317	1316	100.076		1316	841	475	0	0	1695	99.9241		DNA REPAIR PROTEIN	DNA Repair and Recombination | Double strand breaks repair | Homologous recombination | BRCA1-C complex	DNA Repair and Recombination | Double strand breaks repair | Homologous recombination | MRN(MRX) complex	DNA Repair and Recombination | Double strand breaks repair | Non-homologous end-joining | MRX complex						high	protein_coding
	RAD51	HORVU.MOREX.r3.7HG0721560	AT5G20850	RAD51		344	342	100.585		327	288	39	0	0	612	95.0581		RAD51 RECOMBINASE	DNA Repair and Recombination | Double strand breaks repair | Homologous recombination | BRCA complex	DNA Repair and Recombination | Double strand breaks repair | Fanconi anemia | Other FA pathway factor	DNA Repair and Recombination | Double strand breaks repair | Homologous recombination | RecA family protein						high	protein_coding
	RAD51B	HORVU.MOREX.r3.1HG0012310	AT2G28560	RAD51B		365	370	98.6486		362	203	154	3	1.31e-143	412	98.6301		RAD51 RECOMBINASE	DNA Repair and Recombination | Double strand breaks repair | Homologous recombination | RecA family protein								high	protein_coding
	RAD51C	HORVU.MOREX.r3.2HG0136010	AT2G45280	RAD51C		307	363	84.573		305	194	109	2	1.89e-138	396	99.3485		RAD51 RECOMBINASE	DNA Repair and Recombination | Double strand breaks repair | Fanconi anemia | Other FA pathway factor	DNA Repair and Recombination | Double strand breaks repair | Homologous recombination | RecA family protein							high	protein_coding
	RAD51D	HORVU.MOREX.r3.7HG0734260	AT1G07745	RAD51D_SSN1		268	304	88.1579		255	130	117	4	1.23e-81	248	93.6567		RAD51 RECOMBINASE	DNA Repair and Recombination | Double strand breaks repair | Homologous recombination | RecA family protein								high	protein_coding
	RAD52-1	HORVU.MOREX.r3.3HG0298200	AT1G71310	RAD52-1_RAD52-1B.2_ODB1		228	176	129.545		131	96	34	1	2.67e-71	215	57.4561		DNA REPAIR RAD52 PROTEIN 1									high	protein_coding
	RAD52-2.A	HORVU.MOREX.r3.5HG0485080	AT5G47870	RAD52-2_RAD52-2B_ODB2		128	199	64.3216		66	37	23	2	3.78e-18	76.6	48.4375		DNA REPAIR RAD52 PROTEIN 2									low	protein_coding
	RAD52-2.B	HORVU.MOREX.r3.5HG0495530	AT5G47870	RAD52-2_RAD52-2B_ODB2		186	199	93.4673		145	84	46	3	6.29e-61	188	71.5054		DNA REPAIR RAD52 PROTEIN 2									high	protein_coding
	RAD52-2.C	HORVU.MOREX.r3.5HG0535000	AT5G47870	RAD52-2_RAD52-2B_ODB2		189	199	94.9749		146	95	43	3	8.52e-68	206	74.6032		DNA REPAIR RAD52 PROTEIN 2									high	protein_coding
	RAD5B	HORVU.MOREX.r3.2HG0103780	AT5G43530	RAD5B		1165	1277	91.2294		993	583	370	16	0	1120	83.176		HELICASE PROTEIN	DNA Repair and Recombination | Translesion DNA synthesis factor | Rad6 epistasis group								high	protein_coding
	RAD9	HORVU.MOREX.r3.4HG0375490	AT3G05480	RAD9		445	439	101.367		434	222	193	8	3.52e-136	399	95.0562		DNA REPAIR PROTEIN	DNA Repair and Recombination | Check point factor | Rad9-Hus1-Rad1 complex								high	protein_coding
	RADA	HORVU.MOREX.r3.7HG0651500	AT5G50340	RADA		654	627	104.306		533	310	209	6	0	616	80.2752		RADA-LIKE PROTEIN									high	protein_coding
	RCK	HORVU.MOREX.r3.4HG0378290	AT3G27730	RCK_MER3		1284	1133	113.327		991	659	319	7	0	1292	76.7134		DNA HELICASE	DNA Repair and Recombination | Double strand breaks repair | Homologous recombination | Other HR factor								high	protein_coding
	RECA1	HORVU.MOREX.r3.5HG0508640	AT1G79050	RECA1		337	343	98.2507		263	179	77	6	6.21e-104	308	77.7448		HOMOLOG OF BACTERIAL RECA									high	protein_coding
	RECA2	HORVU.MOREX.r3.3HG0305240	AT2G19490	RECA2		430	430	100		423	282	133	6	2.72e-178	504	97.907		A. THALIANA RECA HOMOLOG 2									high	protein_coding
	RECA3	HORVU.MOREX.r3.3HG0319320	AT3G10140	RECA3		409	389	105.141		343	186	154	2	4.43e-122	359	83.6186		RECA HOMOLOG 3									high	protein_coding
	RECG	HORVU.MOREX.r3.6HG0608680	AT2G01440	RECG_RECG1		1016	973	104.419		992	558	414	7	0	999	96.3583		ARABIDOPSIS HOMOLOG OF BACTERIAL RECG									high	protein_coding
	RECQ4A	HORVU.MOREX.r3.2HG0169030	AT1G10930	RECQ4A_SGS1		1199	1188	100.926		1205	632	508	22	0	1082	96.9141		DNA HELICASE	DNA Repair and Recombination | Double strand breaks repair | Fanconi anemia | Bloom's syndrome complex (BTR)	DNA Repair and Recombination | Double strand breaks repair | Homologous recombination | Bloom's syndrome complex (BTR)	DNA Repair and Recombination | Double strand breaks repair | Homologous recombination | RecQ family DNA helicase						high	protein_coding
	RECQI1	HORVU.MOREX.r3.4HG0362480	AT3G05740	RECQI1		620	606	102.31		626	384	221	6	0	712	98.5484		RECQ HELICASE L1	DNA Repair and Recombination | Double strand breaks repair | Homologous recombination | RecQ family DNA helicase								high	protein_coding
	RECQL2.A	HORVU.MOREX.r3.2HG0111650	AT1G31360	RECQL2_MED34		886	524	169.084		426	179	218	11	1.12e-97	316	46.0497		RECQ HELICASE L2	DNA Repair and Recombination | Double strand breaks repair | Homologous recombination | RecQ family DNA helicase								high	protein_coding
	RECQL2.B	HORVU.MOREX.r3.4HG0354110	AT1G31360	RECQL2_MED34		705	705	100		715	474	221	8	0	960	99.7163		RECQ HELICASE L2	DNA Repair and Recombination | Double strand breaks repair | Homologous recombination | RecQ family DNA helicase								high	protein_coding
	RecQl3	HORVU.MOREX.r3.6HG0620770	AT4G35740	RecQl3		764	713	107.153		733	443	268	12	0	794	94.6335		RECQ HELICASE 3	DNA Repair and Recombination | Double strand breaks repair | Fanconi anemia | Bloom's syndrome complex (BTR)	DNA Repair and Recombination | Double strand breaks repair | Homologous recombination | Bloom's syndrome complex (BTR)	DNA Repair and Recombination | Double strand breaks repair | Homologous recombination | RecQ family DNA helicase						high	protein_coding
	RECQSIM	HORVU.MOREX.r3.1HG0022490	AT5G27680	RECQSIM		847	858	98.7179		829	411	369	13	0	777	93.6246		RECQ HELICASE SIM	DNA Repair and Recombination | Double strand breaks repair | Homologous recombination | RecQ family DNA helicase	DNA Replication | DNA Replication Termination Factor | Other termination factor							high	protein_coding
	REV1	HORVU.MOREX.r3.7HG0730110	AT5G44750	REV1		1173	1101	106.54		1126	557	531	20	0	885	94.4587		REVERSIONLESS 1	DNA Repair and Recombination | Translesion DNA synthesis factor | Y-family DNA polymerase								high	protein_coding
	REV3	HORVU.MOREX.r3.2HG0114320	AT1G67500	REV3		1728	1890	91.4286		1116	704	369	14	0	1308	62.9051		RECOVERY PROTEIN 3	DNA Repair and Recombination | Translesion DNA synthesis factor | B-family DNA polymerase								high	protein_coding
	REV7	HORVU.MOREX.r3.7HG0685480	AT1G16590	REV7		203	215	94.4186		201	116	84	1	8.1e-84	247	99.0148		REVERSIONLESS 7									high	protein_coding
	RFC1	HORVU.MOREX.r3.7HG0721820	AT5G22010	RFC1		1055	956	110.356		792	532	243	10	0	994	74.4076		REPLICATION FACTOR C1	DNA Repair and Recombination | Single strand breaks repair | Mismatch excision repair | Replication factor C	DNA Replication | DNA Replication Elongation Factor | Replication factor C	DNA Replication | Elongation | PCNA loading complex						high	protein_coding
	RFC2	HORVU.MOREX.r3.2HG0187470	AT1G63160	RFC2_EMB2811		336	333	100.901		323	282	41	0	0	604	96.131		REPLICATION FACTOR C 2	DNA Repair and Recombination | Single strand breaks repair | Mismatch excision repair | Replication factor C	DNA Repair and Recombination | Check point factor | HRAD17(Rad24)-RFC complex	DNA Replication | DNA Replication Elongation Factor | Replication factor C	DNA Replication | Elongation | PCNA loading complex					high	protein_coding
	RFC3	HORVU.MOREX.r3.6HG0617940	AT1G77470	RFC3_EMB2810_RFC5		360	369	97.561		369	263	91	4	0	546	99.4444		REPLICATION FACTOR C SUBUNIT 3	DNA Repair and Recombination | Single strand breaks repair | Mismatch excision repair | Replication factor C	DNA Repair and Recombination | Check point factor | HRAD17(Rad24)-RFC complex	DNA Replication | DNA Replication Elongation Factor | Replication factor C	DNA Replication | Elongation | PCNA loading complex					high	protein_coding
	RFC4	HORVU.MOREX.r3.5HG0455450	AT1G21690	RFC4_EMB1968		340	339	100.295		337	265	68	2	0	559	98.5294		REPLICATION FACTOR C 4	DNA Repair and Recombination | Single strand breaks repair | Mismatch excision repair | Replication factor C	DNA Repair and Recombination | Check point factor | HRAD17(Rad24)-RFC complex	DNA Replication | DNA Replication Elongation Factor | Replication factor C	DNA Replication | Elongation | PCNA loading complex					high	protein_coding
	RHL2	HORVU.MOREX.r3.4HG0385890	AT5G02820	RHL2_BIN5		442	427	103.513		363	275	88	0	0	603	82.1267		ROOT HAIRLESS 2	DNA Repair and Recombination | Double strand breaks repair | Homologous recombination | Other HR factor								high	protein_coding
	RMI1	HORVU.MOREX.r3.2HG0163290	AT5G63540	RMI1_BLAP75		394	677	58.1979		348	114	209	12	3.67e-25	108	85.0254		RECQ MEDIATED INSTABILITY 1	DNA Repair and Recombination | Double strand breaks repair | Fanconi anemia | Bloom's syndrome complex (BTR)	DNA Repair and Recombination | Double strand breaks repair | Homologous recombination | Bloom's syndrome complex (BTR)							high	protein_coding
	RMI2.A	HORVU.MOREX.r3.2HG0134100	AT1G08390	RMI2		77	137	56.2044		62	26	35	1	2.7e-08	47.8	80.5195		RECQ MEDIATED INSTABILITY 2	DNA Repair and Recombination | Double strand breaks repair | Fanconi anemia | Bloom's syndrome complex (BTR)	DNA Repair and Recombination | Double strand breaks repair | Homologous recombination | Bloom's syndrome complex (BTR)							high	protein_coding
	RMI2.B	HORVU.MOREX.r3.4HG0334590	AT1G08390	RMI2		162	137	118.248		137	71	63	3	2.58e-37	125	84.5679		RECQ MEDIATED INSTABILITY 2	DNA Repair and Recombination | Double strand breaks repair | Fanconi anemia | Bloom's syndrome complex (BTR)	DNA Repair and Recombination | Double strand breaks repair | Homologous recombination | Bloom's syndrome complex (BTR)							high	protein_coding
	RMI2.C	HORVU.MOREX.r3.4HG0392490	AT1G08390	RMI2		125	89	140.449		109	61	45	3	3.15e-05	40.4	87.2		RECQ MEDIATED INSTABILITY 2	DNA Repair and Recombination | Double strand breaks repair | Fanconi anemia | Bloom's syndrome complex (BTR)	DNA Repair and Recombination | Double strand breaks repair | Homologous recombination | Bloom's syndrome complex (BTR)							low	protein_coding
	RNR1.A	HORVU.MOREX.r3.6HG0626930	AT2G21790	RNR1_R1_CLS8_DPD2		813	816	99.6324		817	690	120	2	0	1489	99.877		RIBONUCLEOTIDE REDUCTASE 1	DNA Repair and Recombination | Other factor with a suspected DNA repair function | Modulation of nucleotide pool								high	protein_coding
	RNR1.B	HORVU.MOREX.r3.7HG0656360	AT2G21790	RNR1_R1_CLS8_DPD2		821	816	100.613		820	697	122	1	0	1491	99.8782		RIBONUCLEOTIDE REDUCTASE 1	DNA Repair and Recombination | Other factor with a suspected DNA repair function | Modulation of nucleotide pool								high	protein_coding
	RPA1A.A	HORVU.MOREX.r3.2HG0163320	AT2G06510	RPA1A_RPA70A		302	617	48.9465		221	50	155	7	1.57e-05	47	70.1987		REPLICATION PROTEIN A 1A	DNA Repair and Recombination | Double strand breaks repair | Homologous recombination | Replication factor A	DNA Repair and Recombination | Single strand breaks repair | Mismatch excision repair | Replication factor A	DNA Repair and Recombination | Single strand breaks repair | Nucleotide excision repair | Replication factor A	DNA Replication | Elongation | ssDNA binding			RPA		high	protein_coding
	RPA1A.B	HORVU.MOREX.r3.5HG0475530	AT2G06510	RPA1A_RPA70A		324	640	50.625		251	82	154	9	2.11e-06	49.7	75.6173		REPLICATION PROTEIN A 1A	DNA Repair and Recombination | Double strand breaks repair | Homologous recombination | Replication factor A	DNA Repair and Recombination | Single strand breaks repair | Mismatch excision repair | Replication factor A	DNA Repair and Recombination | Single strand breaks repair | Nucleotide excision repair | Replication factor A	DNA Replication | Elongation | ssDNA binding			RPA		high	protein_coding
	RPA1A.C	HORVU.MOREX.r3.6HG0620000	AT2G06510	RPA1A_RPA70A		655	640	102.344		652	369	266	9	0	744	98.3206		REPLICATION PROTEIN A 1A	DNA Repair and Recombination | Double strand breaks repair | Homologous recombination | Replication factor A	DNA Repair and Recombination | Single strand breaks repair | Mismatch excision repair | Replication factor A	DNA Repair and Recombination | Single strand breaks repair | Nucleotide excision repair | Replication factor A	DNA Replication | Elongation | ssDNA binding			RPA		high	protein_coding
	RPA2.A	HORVU.MOREX.r3.1HG0041490	AT2G24490	RPA2_ROR1_RPA32A		174	279	62.3656		122	34	86	1	7.05e-12	62.4	69.5402		REPLICON PROTEIN A2	DNA Repair and Recombination | Double strand breaks repair | Homologous recombination | Replication factor A	DNA Repair and Recombination | Single strand breaks repair | Mismatch excision repair | Replication factor A	DNA Repair and Recombination | Single strand breaks repair | Nucleotide excision repair | Replication factor A	DNA Replication | Elongation | ssDNA binding			RPA		high	protein_coding
	RPA2.B	HORVU.MOREX.r3.2HG0109120	AT2G24490	RPA2_ROR1_RPA32A		228	279	81.7204		217	45	141	5	3.82e-09	55.8	83.7719		REPLICON PROTEIN A2	DNA Repair and Recombination | Double strand breaks repair | Homologous recombination | Replication factor A	DNA Repair and Recombination | Single strand breaks repair | Mismatch excision repair | Replication factor A	DNA Repair and Recombination | Single strand breaks repair | Nucleotide excision repair | Replication factor A	DNA Replication | Elongation | ssDNA binding			RPA		high	protein_coding
	RPA2.C	HORVU.MOREX.r3.2HG0125800	AT2G24490	RPA2_ROR1_RPA32A		267	279	95.6989		272	72	172	8	4.29e-18	82	94.382		REPLICON PROTEIN A2	DNA Repair and Recombination | Double strand breaks repair | Homologous recombination | Replication factor A	DNA Repair and Recombination | Single strand breaks repair | Mismatch excision repair | Replication factor A	DNA Repair and Recombination | Single strand breaks repair | Nucleotide excision repair | Replication factor A	DNA Replication | Elongation | ssDNA binding			RPA		high	protein_coding
	RPA2.D	HORVU.MOREX.r3.3HG0223530	AT2G24490	RPA2_ROR1_RPA32A		226	279	81.0036		219	47	136	6	1.09e-08	54.7	83.6283		REPLICON PROTEIN A2	DNA Repair and Recombination | Double strand breaks repair | Homologous recombination | Replication factor A	DNA Repair and Recombination | Single strand breaks repair | Mismatch excision repair | Replication factor A	DNA Repair and Recombination | Single strand breaks repair | Nucleotide excision repair | Replication factor A	DNA Replication | Elongation | ssDNA binding			RPA		high	protein_coding
	RPA2.E	HORVU.MOREX.r3.3HG0248000	AT2G24490	RPA2_ROR1_RPA32A		203	279	72.7599		142	46	94	1	1.17e-19	84.7	69.4581		REPLICON PROTEIN A2	DNA Repair and Recombination | Double strand breaks repair | Homologous recombination | Replication factor A	DNA Repair and Recombination | Single strand breaks repair | Mismatch excision repair | Replication factor A	DNA Repair and Recombination | Single strand breaks repair | Nucleotide excision repair | Replication factor A	DNA Replication | Elongation | ssDNA binding			RPA		high	protein_coding
	RPA2.F	HORVU.MOREX.r3.4HG0394020	AT2G24490	RPA2_ROR1_RPA32A		137	279	49.1039		71	26	45	0	1.22e-09	55.1	51.8248		REPLICON PROTEIN A2	DNA Repair and Recombination | Double strand breaks repair | Homologous recombination | Replication factor A	DNA Repair and Recombination | Single strand breaks repair | Mismatch excision repair | Replication factor A	DNA Repair and Recombination | Single strand breaks repair | Nucleotide excision repair | Replication factor A	DNA Replication | Elongation | ssDNA binding			RPA		high	protein_coding
	RPA2.G	HORVU.MOREX.r3.4HG0397340	AT2G24490	RPA2_ROR1_RPA32A		186	279	66.6667		147	33	93	5	2.21e-05	44.3	70.4301		REPLICON PROTEIN A2	DNA Repair and Recombination | Double strand breaks repair | Homologous recombination | Replication factor A	DNA Repair and Recombination | Single strand breaks repair | Mismatch excision repair | Replication factor A	DNA Repair and Recombination | Single strand breaks repair | Nucleotide excision repair | Replication factor A	DNA Replication | Elongation | ssDNA binding			RPA		high	protein_coding
	RPA2.H	HORVU.MOREX.r3.4HG0400370	AT2G24490	RPA2_ROR1_RPA32A		121	279	43.3692		108	29	71	3	3.61e-06	44.7	85.124		REPLICON PROTEIN A2	DNA Repair and Recombination | Double strand breaks repair | Homologous recombination | Replication factor A	DNA Repair and Recombination | Single strand breaks repair | Mismatch excision repair | Replication factor A	DNA Repair and Recombination | Single strand breaks repair | Nucleotide excision repair | Replication factor A	DNA Replication | Elongation | ssDNA binding			RPA		low	protein_coding
	RPA2.I	HORVU.MOREX.r3.4HG0404290	AT2G24490	RPA2_ROR1_RPA32A		271	279	97.1326		176	49	110	5	1.99e-17	80.5	60.5166		REPLICON PROTEIN A2	DNA Repair and Recombination | Double strand breaks repair | Homologous recombination | Replication factor A	DNA Repair and Recombination | Single strand breaks repair | Mismatch excision repair | Replication factor A	DNA Repair and Recombination | Single strand breaks repair | Nucleotide excision repair | Replication factor A	DNA Replication | Elongation | ssDNA binding			RPA		high	protein_coding
	RPA2.J	HORVU.MOREX.r3.5HG0461730	AT2G24490	RPA2_ROR1_RPA32A		141	279	50.5376		61	18	41	1	9.04e-05	41.2	42.5532		REPLICON PROTEIN A2	DNA Repair and Recombination | Double strand breaks repair | Homologous recombination | Replication factor A	DNA Repair and Recombination | Single strand breaks repair | Mismatch excision repair | Replication factor A	DNA Repair and Recombination | Single strand breaks repair | Nucleotide excision repair | Replication factor A	DNA Replication | Elongation | ssDNA binding			RPA		low	protein_coding
	RPA2.K	HORVU.MOREX.r3.6HG0597130	AT2G24490	RPA2_ROR1_RPA32A		284	279	101.792		271	106	149	5	3.54e-59	190	91.5493		REPLICON PROTEIN A2	DNA Repair and Recombination | Double strand breaks repair | Homologous recombination | Replication factor A	DNA Repair and Recombination | Single strand breaks repair | Mismatch excision repair | Replication factor A	DNA Repair and Recombination | Single strand breaks repair | Nucleotide excision repair | Replication factor A	DNA Replication | Elongation | ssDNA binding			RPA		high	protein_coding
	RPA2.L	HORVU.MOREX.r3.6HG0632980	AT2G24490	RPA2_ROR1_RPA32A		278	279	99.6416		280	100	165	7	3.24e-54	177	97.8417		REPLICON PROTEIN A2	DNA Repair and Recombination | Double strand breaks repair | Homologous recombination | Replication factor A	DNA Repair and Recombination | Single strand breaks repair | Mismatch excision repair | Replication factor A	DNA Repair and Recombination | Single strand breaks repair | Nucleotide excision repair | Replication factor A	DNA Replication | Elongation | ssDNA binding			RPA		high	protein_coding
	RPA2.M	HORVU.MOREX.r3.7HG0729610	AT2G24490	RPA2_ROR1_RPA32A		366	279	131.183		358	179	172	6	2.96e-34	128	97.541		REPLICON PROTEIN A2	DNA Repair and Recombination | Double strand breaks repair | Homologous recombination | Replication factor A	DNA Repair and Recombination | Single strand breaks repair | Mismatch excision repair | Replication factor A	DNA Repair and Recombination | Single strand breaks repair | Nucleotide excision repair | Replication factor A	DNA Replication | Elongation | ssDNA binding			RPA		high	protein_coding
	RPA32B	HORVU.MOREX.r3.5HG0456210	AT3G02920	RPA32B		207	278	74.4604		214	38	122	6	8.26e-06	45.8	80.1932		REPLICATION PROTEIN A 32B	DNA Repair and Recombination | Double strand breaks repair | Homologous recombination | Replication factor A	DNA Repair and Recombination | Single strand breaks repair | Mismatch excision repair | Replication factor A	DNA Repair and Recombination | Single strand breaks repair | Nucleotide excision repair | Replication factor A	DNA Replication | Elongation | ssDNA binding			RPA		high	protein_coding
	RPA3A.A	HORVU.MOREX.r3.3HG0252970	AT3G52630	RPA3A		108	107	100.935		107	54	53	0	2.26e-34	114	99.0741		REPLICATION PROTEIN A 3A	DNA Repair and Recombination | Double strand breaks repair | Homologous recombination | Replication factor A	DNA Repair and Recombination | Single strand breaks repair | Mismatch excision repair | Replication factor A	DNA Repair and Recombination | Single strand breaks repair | Nucleotide excision repair | Replication factor A	DNA Replication | Elongation | ssDNA binding					high	protein_coding
	RPA3A.B	HORVU.MOREX.r3.3HG0254910	AT3G52630	RPA3A		110	107	102.804		107	48	56	2	9.82e-27	95.5	96.3636		REPLICATION PROTEIN A 3A	DNA Repair and Recombination | Double strand breaks repair | Homologous recombination | Replication factor A	DNA Repair and Recombination | Single strand breaks repair | Mismatch excision repair | Replication factor A	DNA Repair and Recombination | Single strand breaks repair | Nucleotide excision repair | Replication factor A	DNA Replication | Elongation | ssDNA binding					high	protein_coding
	RPA70B	HORVU.MOREX.r3.4HG0396660	AT5G08020	RPA70B_RPA1B		623	604	103.146		623	416	197	5	0	841	99.1974		RPA70-KDA SUBUNIT B	DNA Repair and Recombination | Double strand breaks repair | Homologous recombination | Replication factor A	DNA Repair and Recombination | Single strand breaks repair | Mismatch excision repair | Replication factor A	DNA Repair and Recombination | Single strand breaks repair | Nucleotide excision repair | Replication factor A	DNA Replication | Elongation | ssDNA binding			RPA		high	protein_coding
	RPA70C.A	HORVU.MOREX.r3.1HG0005370	AT5G45400	RPA70C_RPA1C		1028	853	120.516		888	419	408	25	0	649	82.8794		REPLICATION PROTEIN A 70C	DNA Repair and Recombination | Double strand breaks repair | Homologous recombination | Replication factor A	DNA Repair and Recombination | Single strand breaks repair | Mismatch excision repair | Replication factor A	DNA Repair and Recombination | Single strand breaks repair | Nucleotide excision repair | Replication factor A	DNA Replication | Elongation | ssDNA binding			RPA		high	protein_coding
	RPA70C.B	HORVU.MOREX.r3.1HG0019170	AT5G45400	RPA70C_RPA1C		941	853	110.317		819	371	375	19	0	649	81.2965		REPLICATION PROTEIN A 70C	DNA Repair and Recombination | Double strand breaks repair | Homologous recombination | Replication factor A	DNA Repair and Recombination | Single strand breaks repair | Mismatch excision repair | Replication factor A	DNA Repair and Recombination | Single strand breaks repair | Nucleotide excision repair | Replication factor A	DNA Replication | Elongation | ssDNA binding			RPA		high	protein_coding
	RPA70C.C	HORVU.MOREX.r3.1HG0021720	AT5G45400	RPA70C_RPA1C		817	853	95.7796		831	318	386	20	0	542	88.6169		REPLICATION PROTEIN A 70C	DNA Repair and Recombination | Double strand breaks repair | Homologous recombination | Replication factor A	DNA Repair and Recombination | Single strand breaks repair | Mismatch excision repair | Replication factor A	DNA Repair and Recombination | Single strand breaks repair | Nucleotide excision repair | Replication factor A	DNA Replication | Elongation | ssDNA binding			RPA		high	protein_coding
	RPA70D	HORVU.MOREX.r3.2HG0171380	AT5G61000	RPA70D_RPA1D		309	629	49.1256		146	35	101	4	1.2e-08	56.6	45.3074		REPLICATION PROTEIN A 70D	DNA Repair and Recombination | Double strand breaks repair | Homologous recombination | Replication factor A	DNA Repair and Recombination | Single strand breaks repair | Mismatch excision repair | Replication factor A	DNA Repair and Recombination | Single strand breaks repair | Nucleotide excision repair | Replication factor A	DNA Replication | Elongation | ssDNA binding			RPA		low	protein_coding
	RTEL1	HORVU.MOREX.r3.3HG0268950	AT1G79950	RTEL1		988	1040	95		1015	509	455	16	0	953	99.1903		REGULATOR OF TELOMERE ELONGATION HELICASE1									high	protein_coding
	SAV6.A	HORVU.MOREX.r3.1HG0080610	AT5G26680	SAV6_FEN1		381	383	99.4778		382	304	75	1	0	637	99.7375		SHADE AVOIDANCE 6	DNA Repair and Recombination | Single strand breaks repair | Base exicision repair | Long Patch-BER factor	DNA Replication | DNA Replication Elongation Factor | Other elongation factor	DNA Replication | Maturation						high	protein_coding
	SAV6.B	HORVU.MOREX.r3.5HG0529870	AT5G26680	SAV6_FEN1		413	417	99.0408		365	242	116	3	6.88e-180	508	87.4092		SHADE AVOIDANCE 6	DNA Repair and Recombination | Single strand breaks repair | Base exicision repair | Long Patch-BER factor	DNA Replication | DNA Replication Elongation Factor | Other elongation factor	DNA Replication | Maturation						high	protein_coding
	SDG26	HORVU.MOREX.r3.2HG0168260	AT1G76710	SDG26_ASHH1		503	492	102.236		489	290	185	9	0	546	96.2227		SETDOMAIN GROUP 26									high	protein_coding
	SDS	HORVU.MOREX.r3.4HG0395130	AT1G14750	SDS		459	410	111.951		299	141	152	4	2.1e-84	265	64.7059		SOLO DANCERS									high	protein_coding
	SEND1	HORVU.MOREX.r3.7HG0708070	AT3G48900	SEND1		728	600	121.333		475	244	213	5	7.45e-159	473	63.4615		RESOLVASE	DNA Repair and Recombination | Double strand breaks repair | Homologous recombination | Other HR factor								high	protein_coding
	SGL.A	HORVU.MOREX.r3.6HG0590960	AT1G25580	SOG1_ANAC008		524	449	116.704		258	136	111	5	3.41e-78	253	48.0916		SUPPRESSOR OF GAMMA RADIATION 1									low	protein_coding
	SGL.B	HORVU.MOREX.r3.2HG0175540	AT1G25580	SOG1_ANAC008		402	449	89.5323		228	110	97	8	2.05e-54	186	53.4826		SUPPRESSOR OF GAMMA RADIATION 1									high	protein_coding
	SGL.C	HORVU.MOREX.r3.2HG0175550	AT1G25580	SOG1_ANAC008		372	449	82.8508		261	123	104	7	1.03e-68	223	62.9032		SUPPRESSOR OF GAMMA RADIATION 1									high	protein_coding
	SGL.D	HORVU.MOREX.r3.2HG0175560	AT1G25580	SOG1_ANAC008		443	449	98.6637		228	126	87	6	3.19e-67	221	49.4357		SUPPRESSOR OF GAMMA RADIATION 1									high	protein_coding
	SKD1	HORVU.MOREX.r3.3HG0227860	AT2G27600	SKD1_VPS4		439	435	100.92		438	381	56	1	0	780	99.7722		SUPPRESSOR OF K+ TRANSPORT GROWTH DEFECT1	DNA Repair and Recombination | Check point factor | Other check point factor								high	protein_coding
	SLD5	HORVU.MOREX.r3.3HG0307010	AT5G49010	SLD5_EMB2812		218	220	99.0909		204	120	80	2	1.16e-80	240	92.6606		SYNTHETIC LETHALITY WITH DPB11-1 5	DNA Replication | Initiation | GINS komplex								high	protein_coding
	SMC5	HORVU.MOREX.r3.1HG0095290	AT5G15920	SMC5_EMB2782		1066	1053	101.235		1053	616	435	2	0	1202	98.7805		STRUCTURAL MAINTENANCE OF CHROMOSOMES 5	DNA Repair and Recombination | Double strand breaks repair | Homologous recombination | SMC5-SMC6 complex						SMC5/6		high	protein_coding
	SNI1	HORVU.MOREX.r3.6HG0591830	AT4G18470	SNI1		459	432	106.25		439	193	237	7	1.6e-91	285	95.207		SUPPRESSOR OF NPR1-1, INDUCIBLE 1							SMC5/6		high	protein_coding
	SNM1	HORVU.MOREX.r3.2HG0164770	AT3G26680	SNM1		506	484	104.545		465	286	174	5	0	537	91.8972		SENSITIVE TO NITROGEN MUSTARD 1	DNA Repair and Recombination | Other factor with a suspected DNA repair function | Nuclease								high	protein_coding
	SOG1	HORVU.MOREX.r3.7HG0670800	AT1G25580	SOG1_ANAC008		433	449	96.4365		448	217	191	13	1.41e-130	384	97.2286		SUPPRESSOR OF GAMMA RADIATION 1									high	protein_coding
	SPO11-1	HORVU.MOREX.r3.5HG0511100	AT3G13170	SPO11-1		385	362	106.354		360	221	137	2	3.25e-163	462	93.5065		SPORULATION 11-1	Flowering | Light perception and signalling								high	protein_coding
	SPO11-2	HORVU.MOREX.r3.7HG0699350	AT1G63990	SPO11-2		393	383	102.611		373	243	129	1	0	508	94.9109		SPORULATION 11-2	DNA Repair and Recombination | Double strand breaks repair | Homologous recombination | Other HR factor								high	protein_coding
	SPT16.A	HORVU.MOREX.r3.2HG0104510	AT4G10710	SPT16		1089	1074	101.397		1035	710	310	8	0	1445	94.3985		GLOBAL TRANSCRIPTION FACTOR C									high	protein_coding
	SPT16.B	HORVU.MOREX.r3.7HG0666350	AT4G10710	SPT16		862	1074	80.2607		849	435	382	16	0	769	96.6357		GLOBAL TRANSCRIPTION FACTOR C									high	protein_coding
	SRS2	HORVU.MOREX.r3.2HG0145370	AT4G25120	SRS2		1186	1147	103.4		912	560	323	6	0	1159	74.9578		SUPPRESSOR OF RAD SIX-SCREEN MUTANT 2									high	protein_coding
	SSN2	HORVU.MOREX.r3.2HG0128960	AT4G33925	SSN2		133	132	100.758		132	74	58	0	4.97e-55	169	99.2481		SUPPRESSOR OF SNI1 2									high	protein_coding
	SWC4	HORVU.MOREX.r3.1HG0080560	AT2G47210	SWC4		442	441	100.227		449	282	151	7	0	523	99.5475		SWR1 COMPLEX 4									high	protein_coding
	SYN1.A	HORVU.MOREX.r3.1HG0063790	AT5G05490	SYN1_REC8		604	617	97.893		643	275	303	25	3.46e-126	385	99.8344		SYNAPTIC 1							SMC1/3		high	protein_coding
	SYN1.B	HORVU.MOREX.r3.1HG0092050	AT5G05490	SYN1_REC8		604	617	97.893		639	269	311	23	2.54e-124	380	99.8344		SYNAPTIC 1							SMC1/3		high	protein_coding
	SYN3	HORVU.MOREX.r3.5HG0496680	AT3G59550	SYN3_RAD21.2		484	693	69.8413		355	107	205	10	3.64e-18	88.2	66.5289		SYNAPTIC 3									high	protein_coding
	TAN.A	HORVU.MOREX.r3.3HG0297660	AT4G29860	TAN_EMB2757_ALT2_DSE1		415	386	107.513		389	208	169	4	4.28e-142	410	91.8072		DECREASED SIZE EXCLUSION LIMIT 1	DNA Repair and Recombination | Check point factor | Other check point factor								high	protein_coding
	TAN.B	HORVU.MOREX.r3.7HG0644450	AT4G29860	TAN_EMB2757_ALT2_DSE1		405	386	104.922		390	208	168	4	1.91e-138	400	93.8272		DECREASED SIZE EXCLUSION LIMIT 1	DNA Repair and Recombination | Check point factor | Other check point factor								high	protein_coding
	TDP1	HORVU.MOREX.r3.2HG0139330	AT5G15170	TDP1		670	605	110.744		645	419	209	9	0	734	95.0746		TYROSYL-DNA PHOSPHODIESTERASE 1	DNA Repair and Recombination | Single strand breaks repair | Base exicision repair | Other BER factor								high	protein_coding
	TEB	HORVU.MOREX.r3.1HG0067200	AT4G32700	TEB_POLQ		2067	2154	95.961		1689	1068	536	15	0	2107	78.3261		TEBICHI	DNA Repair and Recombination | Other factor with a suspected DNA repair function | DNA polymerase								high	protein_coding
	TEJ	HORVU.MOREX.r3.5HG0532720	AT2G31870	TEJ_PARG1		511	547	93.4186		552	288	210	5	0	551	98.4344		SANSKRIT FOR 'BRIGHT'									high	protein_coding
	TF	HORVU.MOREX.r3.6HG0551750	AT1G18340	TF		293	301	97.3422		298	180	109	3	2.86e-124	357	99.6587		TRANSCRIPTION FACTOR COMPLEX SUBUNIT-LIKE PROTEIN	DNA Repair and Recombination | Single strand breaks repair | Nucleotide excision repair | TFIIH complex								high	protein_coding
	TK1A	HORVU.MOREX.r3.1HG0083980	AT3G07800	TK1A		282	238	118.487		194	128	66	0	2.26e-97	286	68.7943		THYMIDINE KINASE 1A									high	protein_coding
	TOP3A	HORVU.MOREX.r3.4HG0402670	AT5G63920	TOP3A		983	926	106.156		982	683	283	11	0	1238	99.3896		TOPOISOMERASE 3ALPHA	DNA Repair and Recombination | Double strand breaks repair | Fanconi anemia | Bloom's syndrome complex (BTR)	DNA Repair and Recombination | Double strand breaks repair | Homologous recombination | Bloom's syndrome complex (BTR)							high	protein_coding
	TOR	HORVU.MOREX.r3.1HG0061230	AT1G50030	TOR		2476	2481	99.7985		2450	1807	613	16	0	3575	98.3845		TARGET OF RAPAMYCIN									high	protein_coding
	TRL	HORVU.MOREX.r3.3HG0279300	AT5G53770	TRL		618	530	116.604		479	265	193	12	5.34e-154	454	76.0518		TRF4/5-LIKE									high	protein_coding
	TSO2	HORVU.MOREX.r3.7HG0670020	AT3G27060	TSO2		340	332	102.41		327	261	64	1	0	529	95.8824		TSO MEANING 'UGLY' IN CHINESE 2	DNA Repair and Recombination | Other factor with a suspected DNA repair function | Modulation of nucleotide pool						RNR		high	protein_coding
	TTN7.A	HORVU.MOREX.r3.1HG0093570	AT2G27170	TTN7_SMC3		1205	1204	100.083		1204	753	449	1	0	1483	99.834		TITAN7							Cohesin		high	protein_coding
	TTN7.B	HORVU.MOREX.r3.2HG0195960	AT2G27170	TTN7_SMC3		973	1204	80.814		1102	487	468	16	0	775	99.7945		TITAN7							Cohesin		high	protein_coding
	UBC2.A	HORVU.MOREX.r3.1HG0029270	AT2G02760	UBC2		153	152	100.658		152	146	6	0	7.11e-110	309	99.3464		UBIQUITING-CONJUGATING ENZYME 2	DNA Repair and Recombination | Translesion DNA synthesis factor | Rad6 epistasis group								high	protein_coding
	UBC2.B	HORVU.MOREX.r3.2HG0149130	AT2G02760	UBC2		153	152	100.658		152	143	9	0	9.58e-109	306	99.3464		UBIQUITING-CONJUGATING ENZYME 2	DNA Repair and Recombination | Translesion DNA synthesis factor | Rad6 epistasis group								high	protein_coding
	UBC2.C	HORVU.MOREX.r3.3HG0237640	AT2G02760	UBC2		153	152	100.658		152	142	10	0	3.62e-108	305	99.3464		UBIQUITING-CONJUGATING ENZYME 2	DNA Repair and Recombination | Translesion DNA synthesis factor | Rad6 epistasis group								high	protein_coding
	UBC2.D	HORVU.MOREX.r3.5HG0517500	AT2G02760	UBC2		153	152	100.658		152	145	7	0	2.54e-109	307	99.3464		UBIQUITING-CONJUGATING ENZYME 2	DNA Repair and Recombination | Translesion DNA synthesis factor | Rad6 epistasis group								high	protein_coding
	UBC36.A	HORVU.MOREX.r3.1HG0086940	AT1G16890	UBC36		154	153	100.654		153	149	4	0	1.17e-110	311	99.3506		UBIQUITIN-CONJUGATING ENZYME 36	DNA Repair and Recombination | Translesion DNA synthesis factor | Rad6 epistasis group								high	protein_coding
	UBC36.B	HORVU.MOREX.r3.3HG0279330	AT1G16890	UBC36		154	153	100.654		153	152	1	0	4.05e-111	312	99.3506		UBIQUITIN-CONJUGATING ENZYME 36	DNA Repair and Recombination | Translesion DNA synthesis factor | Rad6 epistasis group								high	protein_coding
	UBC36.C	HORVU.MOREX.r3.5HG0472950	AT1G16890	UBC36		154	153	100.654		153	144	9	0	1e-106	301	99.3506		UBIQUITIN-CONJUGATING ENZYME 36	DNA Repair and Recombination | Translesion DNA synthesis factor | Rad6 epistasis group								high	protein_coding
	UCL1	HORVU.MOREX.r3.5HG0507210	AT1G65740	UCL1_FDA5		440	371	118.598		396	117	242	18	0.000455	42.7	85.6818		UPWARD CURLY LEAF1									high	protein_coding
	UEV1D-4	HORVU.MOREX.r3.5HG0432260	AT3G52560	UEV1D-4		147	146	100.685		146	121	25	0	3.37e-93	266	99.3197		UBIQUITIN E2 VARIANT 1D-4	DNA Repair and Recombination | Translesion DNA synthesis factor | Rad6 epistasis group								high	protein_coding
	UNG	HORVU.MOREX.r3.2HG0211030	AT3G18630	UNG		311	330	94.2424		328	188	110	6	3e-131	377	97.7492		URACIL DNA GLYCOSYLASE							BER		high	protein_coding
	UVH1	HORVU.MOREX.r3.4HG0418780	AT5G41150	RAD1_UVH1		999	956	104.498		1002	607	375	14	0	1061	99.6997		ULTRAVIOLET HYPERSENSITIVE 1	DNA Repair and Recombination | Single strand breaks repair | Nucleotide excision repair | Other NER factor	DNA Replication | DNA Replication Termination Factor | Other termination factor							high	protein_coding
	UVH6	HORVU.MOREX.r3.1HG0019930	AT1G03190	UVH6_XPD		759	758	100.132		761	582	171	4	0	1222	99.7365		ULTRAVIOLET HYPERSENSITIVE 6	DNA Repair and Recombination | Single strand breaks repair | Nucleotide excision repair | TFIIH complex								high	protein_coding
	UVR3	HORVU.MOREX.r3.6HG0577620	AT3G15620	UVR3		547	556	98.3813		542	357	179	3	0	759	98.5375		UV REPAIR DEFECTIVE 3									high	protein_coding
	WEE1	HORVU.MOREX.r3.6HG0555240	AT1G02970	WEE1		516	500	103.2		461	217	215	9	1.81e-142	419	85.4651		WEE1 KINASE HOMOLOG	DNA Repair and Recombination | Check point factor | Other check point factor	Cell cycle							high	protein_coding
	WHY2	HORVU.MOREX.r3.6HG0564520	AT1G71260	WHY2		234	238	98.3193		189	107	78	2	1.88e-74	226	79.9145		WHIRLY 2									high	protein_coding
	WHY3	HORVU.MOREX.r3.7HG0650090	AT2G02740	WHY3_PTAC11		268	268	100		234	144	82	5	1.37e-92	274	86.194		WHIRLY 3									low	plastid_related
	WRNEXO.A	HORVU.MOREX.r3.2HG0096810	AT4G13870	WRNEXO		296	288	102.778		276	115	144	5	5e-70	219	89.1892		WERNER SYNDROME-LIKE EXONUCLEASE							Exonuclease	DNA modification	high	protein_coding
	XPB1	HORVU.MOREX.r3.3HG0281430	AT5G41370	XPB1		763	767	99.4785		766	627	130	2	0	1254	99.4758		HOMOLOG OF XERODERMA PIGMENTOSUM COMPLEMENTATION GROUP B 1	DNA Repair and Recombination | Single strand breaks repair | Nucleotide excision repair | TFIIH complex								high	protein_coding
	XRCC1.A	HORVU.MOREX.r3.7HG0648920	AT1G80420	XRCC1		347	353	98.3003		357	183	139	8	3.43e-109	323	95.1009		HOMOLOG OF X-RAY REPAIR CROSS COMPLEMENTING 1	DNA Repair and Recombination | Single strand breaks repair | Base exicision repair | Short Patch-BER factor								high	protein_coding
	XRCC1.B	HORVU.MOREX.r3.7HG0648930	AT1G80420	XRCC1		198	353	56.0907		105	44	44	4	0.002	38.9	46.4646		HOMOLOG OF X-RAY REPAIR CROSS COMPLEMENTING 1	DNA Repair and Recombination | Single strand breaks repair | Base exicision repair | Short Patch-BER factor								low	protein_coding
	XRCC2	HORVU.MOREX.r3.3HG0299140	AT5G64520	XRCC2		348	342	101.754		349	149	178	9	4.13e-80	248	96.5517		HOMOLOG OF X-RAY REPAIR CROSS COMPLEMENTING 2	DNA Repair and Recombination | Double strand breaks repair | Homologous recombination | RecA family protein								high	protein_coding
	XRCC3	HORVU.MOREX.r3.6HG0585310	AT5G57450	XRCC3		324	304	106.579		302	125	131	8	3.13e-68	216	81.4815		HOMOLOG OF X-RAY REPAIR CROSS COMPLEMENTING 3	DNA Repair and Recombination | Double strand breaks repair | Homologous recombination | RecA family protein								high	protein_coding
	XRCC4	HORVU.MOREX.r3.5HG0509420	AT3G23100	XRCC4		281	264	106.439		240	137	98	4	6.33e-84	253	85.0534		HOMOLOG OF X-RAY REPAIR CROSS COMPLEMENTING 4									high	protein_coding
	XRI1.A	HORVU.MOREX.r3.2HG0161160	AT5G48720	XRI1		313	300	104.333		320	118	164	13	5.51e-30	115	94.2492		X-RAY INDUCED TRANSCRIPT 1									high	protein_coding
	XRI1.B	HORVU.MOREX.r3.3HG0309790	AT5G48720	XRI1		292	300	97.3333		308	107	171	10	3.46e-39	139	98.6301		X-RAY INDUCED TRANSCRIPT 1									high	protein_coding
	XRI1.C	HORVU.MOREX.r3.4HG0401740	AT5G48720	XRI1		357	266	134.211		227	83	130	6	8.69e-25	102	61.3445		X-RAY INDUCED TRANSCRIPT 1									high	protein_coding
	ZDP	HORVU.MOREX.r3.3HG0287310	AT3G14890	ZDP		473	694	68.1556		530	239	196	7	2.47e-141	422	93.4461		ZINC 4 FINGER DNA 3'-PHOSPHOESTERASE							BER		high	protein_coding
	Note: AA - amino acids; Alignment length = toatal number of corresponding AA in barley protein vs Arabidopsis protein; Matches = total number of identical AA in barley protein vs Arabidopsis protein; Mismatches = total number of AA present in barley protein not corresponding to Arabidopsis protein; Gap = total number of AA not present in barley protein compared to Arabidopsis protein;
	Bit score = measure of statistical significance of an alignment. Pathways based on KEGG database.
