# Supplementary material for: Zeocin-induced DNA damage response in barley and its dependence on ATR
Source: Sci Rep. 2024 Feb 7;14:3119. doi: 10.1038/s41598-024-53264-0 (PMC10850495; doi:10.1038/s41598-024-53264-0)
Supplement: Supplementary file 2 — Supplementary Information 2. [file 41598_2024_53264_MOESM2_ESM.xlsx]

## Sheet: full
	Supplemental Dataset 2. Genome-wide transcriptome analysis of zeocin treated wild-type and hvatr.g plants. ID - identifier, WT - wild type, zeo - zeocin, R - biological replicate, SD - standard deviation, padj - adjusted P value with a significance threshold <0.05. values in red are considered significantly different.
	Annotation				Transcripts per million																								Expression changes and significance (based on DESeq2)
					Sebastian WT mock (WT_mock)						Sebastian WT zeocin (WT_zeo)						hvatr.g mock (atr_mock)						hvatr.g zeocin (atr_zeo)						WT_zeo/WT_mock			atr_mock/WT_mock			atr_zeo/WT_zeo			atr_zeo/atr_mock
	Gene ID		Description		WT_mock_R1	WT_mock_R2	WT_mock_R3	SD	Mean		WT_zeo_R1	WT_zeo_R2	WT_zeo_R3	SD	Mean		atr_mock_R1	atr_mock_R2	atr_mock_R3	SD	Mean		atr_zeo_R1	atr_zeo_R2	atr_zeo_R3	SD	Mean		log2FoldChange	padj		log2FoldChange	padj		log2FoldChange	padj		log2FoldChange	padj
	HORVU.MOREX.r3.7HG0635240.1		Beta-fructofuranosidase 1		0	0.0417475	0	0.0241029	0.0139158		0	0	0.0341333	0.0197069	0.0113778		10.3638	0	0	5.98355	3.45461		0	0	0	0	0		-0.101982	NA		7.93428	NA		-15.0052	NA		-23.0414	NA
	HORVU.MOREX.r3.1HG0072590.1		Aminotransferase-related family protein		1.1192	11.5293	4.73678	5.28513	5.79509		83.4708	35.9696	5.28849	39.3916	41.5763		0.043931	0.0438551	0	0.0253417	0.029262		0	0	0	0	0		2.81361	0.258749		-7.66615	8.99452e-07		-13.5714	4.62231e-13		-3.09161	0.436707
	HORVU.MOREX.r3.4HG0417690.1		Nicotianamine synthase		0.269573	2.69101	2.29148	1.29815	1.75069		71.4358	25.1708	0.787442	35.8845	32.4647		0.137077	0	0	0.0791412	0.0456922		0	0	0	0	0		4.14004	0.323806		-5.3616	0.0485338		-12.8927	7.8155e-07		-3.39106	0.579649
	HORVU.MOREX.r3.4HG0415050.1		Nicotianamine synthase		0.606038	17.2498	7.81536	8.34663	8.55706		199.053	67.0419	3.36483	99.8129	89.8199		0	0	0	0	0		0	0.0568453	0	0.0328197	0.0189484		3.35307	0.441538		-11.3753	3.32607e-06		-12.3757	8.36676e-08		2.35266	0.795788
	HORVU.MOREX.r3.6HG0571840.1		Orotate phosphoribosyltransferase		0.125573	0.822491	1.52641	0.700421	0.824825		41.3731	10.6406	1.26584	20.98	17.7599		0.0468257	0	0	0.0270348	0.0156086		0	0	0	0	0		4.31662	0.0988248		-5.69197	0.0201169		-11.2548	4.10756e-07		-1.24625	0.930172
	HORVU.MOREX.r3.4HG0409540.1		2-oxoglutarate (2OG) and Fe(II)-dependent oxygenase superfamily protein		0.15258	1.64605	0.546897	0.773957	0.781841		21.6098	7.943	0.408555	10.7474	9.98712		0	0	0	0	0		0	0	0	0	0		3.65495	0.331207		-7.89361	0.0021364		-11.1388	4.00608e-06		0	1
	HORVU.MOREX.r3.5HG0470780.1		Endoglucanase		6.67431	3.28281	8.00488	2.43484	5.98734		9.30005	1.15629	3.04834	4.26194	4.50156		0	0	0	0	0		0	0	0	0	0		-0.454131	0.9666		-11.2104	5.20051e-11		-10.3465	2.66982e-09		0	1
	HORVU.MOREX.r3.4HG0382300.1		Nicotianamine synthase		0.358888	4.2614	1.7694	1.97607	2.1299		39.4351	11.9388	2.52834	19.1777	17.9674		0.0182493	0	0	0.0105362	0.00608309		0	0.0734467	0	0.0424045	0.0244822		3.0506	0.237838		-8.0297	0.000113702		-9.71195	2.20904e-07		1.36835	0.906606
	HORVU.MOREX.r3.4HG0409560.1		2-oxoglutarate (2OG) and Fe(II)-dependent oxygenase superfamily protein		0.222338	3.78147	1.60377	1.79435	1.86919		49.1166	17.1263	1.38079	24.3242	22.5413		0.37309	0.0472947	0	0.203132	0.140128		0	0	0.102541	0.0592021	0.0341804		3.55913	0.320624		-3.82088	0.114105		-9.4805	1.11533e-05		-2.10049	0.75288
	HORVU.MOREX.r3.4HG0382390.1		Nicotianamine synthase		0.563227	5.40626	2.56452	2.43364	2.84467		68.6438	16.2467	3.77223	34.4223	29.5542		0.164368	0.036463	0	0.086319	0.0669436		0.0213486	0.137817	0	0.0741777	0.0530551		3.34629	0.202417		-5.46899	0.00217457		-9.2639	5.31706e-08		-0.44862	0.972008
	HORVU.MOREX.r3.7HG0752450.1		Thionin-like peptide		8.92739	47.2671	10.9056	21.5871	22.3667		12.7189	14.4445	10.6141	1.91834	12.5925		0	0	0	0	0		0	0	0	0	0		-0.808171	0.708319		-10.2114	7.5695e-13		-8.99342	7.04535e-10		0	1
	HORVU.MOREX.r3.2HG0110080.1		Trophinin		0.767947	0.0554778	1.95224	0.958111	0.925221		5.17881	0.136785	0.816469	2.736	2.04402		0	0	0	0	0		0	0	0	0	0		1.03122	0.957586		-8.3373	0.00357566		-8.95877	0.00148197		0	1
	HORVU.MOREX.r3.7HG0752340.1		2-oxoglutarate (2OG) and Fe(II)-dependent oxygenase superfamily protein		0.313838	7.89691	3.90518	3.7933	4.03864		67.402	37.3173	4.4489	31.4868	36.3894		0.0270068	0	0	0.0155924	0.00900225		0	0.190212	0.0519582	0.0983142	0.0807233		3.12645	0.30374		-8.6956	3.17591e-05		-8.94171	2.2277e-07		2.88034	0.523146
	HORVU.MOREX.r3.4HG0382370.1		Nicotianamine synthase		0	0.216818	0.100226	0.108512	0.105681		4.94384	1.13026	0.177273	2.52229	2.08379		0	0	0	0	0		0	0	0	0	0		4.26918	0.441924		-4.94882	0.188225		-8.80826	0.00498075		0	1
	HORVU.MOREX.r3.6HG0630450.1		Nicotianamine synthase		0.539963	3.74475	5.14987	2.36278	3.14486		60.3747	24.4982	6.12352	27.5921	30.3322		0.12081	0	0	0.0697498	0.0402701		0	0.121554	0.116213	0.0686895	0.0792558		3.17807	0.0023461		-6.14831	5.4069e-05		-8.78025	5.58191e-10		0.546124	0.967334
	HORVU.MOREX.r3.4HG0409530.1		2-oxoglutarate (2OG) and Fe(II)-dependent oxygenase superfamily protein		1.34005	22.9302	6.26505	11.3146	10.1784		167.081	66.9749	4.66838	81.9361	79.5747		0.264548	0.0195623	0	0.147415	0.0947034		0.0229068	0.502779	0.169654	0.245894	0.23178		2.95284	0.416597		-6.79891	0.000300288		-8.53479	1.91897e-06		1.21695	0.88539
	HORVU.MOREX.r3.7HG0752330.1		2-oxoglutarate (2OG) and Fe(II)-dependent oxygenase superfamily protein		0.0637124	1.43604	0.268083	0.740403	0.589279		17.9878	4.64828	0.331164	9.20448	7.65573		0.0534558	0	0	0.0308627	0.0178186		0	0.0717134	0	0.0414038	0.0239045		3.70486	0.298037		-4.97742	0.0570153		-8.49427	0.000288215		0.188009	0.991775
	HORVU.MOREX.r3.6HG0628880.1		Nicotianamine synthase		3.51301	27.4841	19.344	12.1894	16.7804		228.406	76.2743	16.8458	109.113	107.175		0.855133	0.0242172	0.0311744	0.477733	0.303508		0.0567151	0.40274	0.630072	0.288719	0.363176		2.62103	0.413296		-5.90393	0.000320338		-8.31125	1.08925e-07		0.213712	0.984497
	HORVU.MOREX.r3.6HG0571820.1		Nicotianamine synthase		1.89831	32.6788	24.2584	15.9076	19.6118		327.637	115.268	13.5148	160.274	152.14		0.537983	0.395724	0	0.278765	0.311236		0.242723	0.626764	0.680937	0.238905	0.516808		2.89108	0.304527		-6.10321	0.000139267		-8.306	5.84521e-08		0.688284	0.942442
	HORVU.MOREX.r3.7HG0752310.1		2-oxoglutarate (2OG) and Fe(II)-dependent oxygenase superfamily protein		2.09824	24.9458	11.0243	11.5144	12.6894		187.101	86.0514	9.65504	89.0081	94.2692		0.433128	0.018597	0	0.244875	0.150575		0	0.759128	0.215044	0.391269	0.324724		2.85764	0.570606		-6.49002	0.00272271		-8.29057	5.56453e-05		1.05709	0.922887
	HORVU.MOREX.r3.6HG0628090.1		Cinnamoyl CoA reductase		4.15598	0.181961	14.4548	7.36631	6.26426		1.58418	0.646041	28.6538	15.9064	10.2947		0	0	0.211223	0.12195	0.0704076		0.137241	0	0	0.079236	0.0457469		0.668382	0.985237		-6.6684	0.0293242		-8.00516	0.00749224		-0.668377	0.972929
	HORVU.MOREX.r3.7HG0752470.1		Thionin-like peptide		16.4149	83.8825	17.3682	38.6802	39.2218		22.3789	19.6971	21.3643	1.35408	21.1468		0	0	0	0	0		0.251059	0	0	0.144949	0.0836863		-0.857959	0.826081		-11.0187	8.19301e-13		-7.95485	6.54909e-08		2.20589	0.678993
	HORVU.MOREX.r3.4HG0382350.1		P-glycoprotein 21		0	0.109018	0.0881903	0.0578736	0.065736		4.42924	1.45148	0.0891342	2.21959	1.98995		0	0	0	0	0		0	0	0	0	0		4.85604	0.307601		-3.47521	0.408698		-7.92149	0.0102005		0	1
	HORVU.MOREX.r3.4HG0382340.1		30S ribosomal protein S16		0	0.359209	0.581168	0.293272	0.313459		6.34152	3.01124	0.440541	2.95863	3.26444		0.0434569	0	0	0.0250899	0.0144856		0	0	0	0	0		3.27398	0.0859761		-4.08826	0.068925		-7.91425	2.23598e-05		-0.552008	0.972892
	HORVU.MOREX.r3.2HG0108070.1		Dirigent protein		4.01115	1.30769	4.90464	1.87283	3.40783		2.52999	3.63458	5.24873	1.36731	3.80443		0.0575287	0.153145	0	0.0773577	0.0702245		0	0	0	0	0		0.120134	0.99053		-5.67339	1.69815e-06		-7.77583	2.39661e-07		-1.98231	0.672875
	HORVU.MOREX.r3.4HG0382360.1		RAP release 2, galactose-binding-like domain protein, putative (DUF1997)		0	0.458074	0.277921	0.230769	0.245332		6.9791	1.80707	0	3.62223	2.92872		0	0	0	0	0		0	0	0	0	0		3.52333	0.86903		-4.29491	0.527908		-7.40856	0.179124		0	1
	HORVU.MOREX.r3.7HG0642890.1		Acid phosphatase 1		54.0583	69.1197	151.641	52.534	91.6063		39.5531	42.9308	89.5671	27.9516	57.3504		0.564904	0.870626	2.01225	0.762842	1.14926		0.278039	0.927362	0.114402	0.429981	0.439934		-0.723493	0.879975		-6.45407	6.89863e-14		-7.197	3.44731e-16		-1.46642	0.398265
	HORVU.MOREX.r3.6HG0628890.1		Nicotianamine synthase		0.130112	0.338381	0.273735	0.106601	0.247409		2.87326	1.33489	0.245924	1.32006	1.48469		0	0	0	0	0		0	0	0.035004	0.0202096	0.011668		2.53726	0.0813031		-5.90709	0.000850856		-7.07278	2.66894e-05		1.37158	0.890649
	HORVU.MOREX.r3.3HG0330820.5		Jasmonate-induced protein		0.76856	0.341675	2.73635	1.2773	1.2822		0.594934	0.47176	0.893944	0.217109	0.653546		0	0	0.0566601	0.0327127	0.0188867		0	0	0	0	0		-1.06298	0.771157		-6.56701	1.02527e-05		-7.03645	3.19642e-05		-1.53242	0.842514
	HORVU.MOREX.r3.2HG0101970.1		lipid phosphate phosphatase 2		0.406879	0.0587873	0.951126	0.449748	0.472264		1.08049	0.869671	1.34583	0.238598	1.09866		0	0.113596	0	0.0655849	0.0378655		0	0	0	0	0		1.12941	0.816825		-3.83634	0.0222737		-6.99617	0.000103428		-2.03042	0.718354
	HORVU.MOREX.r3.5HG0498660.1		Lateral root primordium protein-related, putative		0.929313	0.333361	1.01877	0.372591	0.760481		2.11401	0.219181	1.39309	0.956397	1.24209		0.0537731	0.0954314	0	0.0478437	0.0497348		0	0.0360695	0	0.0208247	0.0120232		0.680203	0.901621		-4.00204	0.00064801		-6.88409	3.19837e-05		-2.20184	0.577646
	HORVU.MOREX.r3.6HG0538340.1		Thionin		1.72162	0	0.439034	0.894591	0.720218		1.05	0.267623	2.81031	1.30231	1.37598		0	0	0	0	0		0	0	0	0	0		0.997668	0.932406		-6.14977	0.007955		-6.73767	0.00278424		0	1
	HORVU.MOREX.r3.5HG0522170.1		UDP-glycosyltransferase		0.225926	0.26114	0.0633752	0.105494	0.183481		0.404182	0.231791	0.384321	0.094321	0.340098		0	0	0	0	0		0	0	0	0	0		0.941505	0.814327		-5.94214	0.00049778		-6.47386	0.000102198		0	1
	HORVU.MOREX.r3.2HG0154460.1		Phytosulfokines 3		0.636499	0.294283	2.14256	0.983313	1.02445		1.1387	0.507906	1.1429	0.365406	0.929834		0.178011	0	0.183004	0.104246	0.120339		0	0	0	0	0		-0.228913	0.988336		-3.27307	0.0155875		-6.43642	0.000310002		-3.39226	0.229168
	HORVU.MOREX.r3.4HG0405660.1		DEA(D/H)-box RNA helicase family protein		1.50188	0.413328	6.88789	3.46684	2.93437		3.43856	0.326111	7.6375	3.66912	3.80072		0	0	0	0	0		0	0	0.153925	0.0888685	0.0513083		0.296297	0.99053		-8.44618	0.000539129		-6.41517	0.00848233		2.32731	0.783302
	HORVU.MOREX.r3.5HG0509500.1		Cytochrome P450 family protein, expressed		0.425391	0.216346	0.540953	0.164532	0.39423		0.228308	0.232765	0.257291	0.0156065	0.239454		0	0	0	0	0		0	0	0	0	0		-0.763511	0.802903		-7.54353	5.42577e-07		-6.37023	4.70469e-05		0	1
	HORVU.MOREX.r3.6HG0546910.1		NBS-LRR-like resistance protein		0.105727	0.0872903	0.0423683	0.0325889	0.0784619		0.135104	0.0774798	0.0999175	0.0290464	0.104167		0.00422413	0.0281122	0.0072377	0.0130094	0.0131914		0	0	0	0	0		0.432248	0.949125		-2.65549	0.0214553		-6.33964	7.92178e-05		-3.25191	0.202081
	HORVU.MOREX.r3.3HG0268970.1		Acetate/butyrate--CoA ligase AAE7, peroxisomal		0.505776	1.16922	0.472923	0.392867	0.715973		0.282761	0.224219	0.584204	0.193168	0.363728		0	0	0	0	0		0	0	0	0	0		-0.928745	0.76038		-7.61645	8.83189e-07		-6.27792	0.000107648		0	1
	HORVU.MOREX.r3.7HG0649730.1		Peroxidase		0.163625	0.0756516	0.0611987	0.0554368	0.100158		0.146363	0.522271	0.58761	0.238144	0.418748		0.0183046	0	0.0627268	0.0322569	0.0270104		0	0	0	0	0		2.08197	NA		-2.08703	0.307188		-6.24115	0.000515532		-2.07214	0.69372
	HORVU.MOREX.r3.2HG0114760.1		Cytochrome P450		0	0.704945	0	0.407	0.234982		1.03322	0.147475	0.192124	0.498998	0.457608		0	0.0412783	0.0531371	0.0278929	0.0314718		0	0.0208022	0	0.0120102	0.00693407		1.02513	0.965236		-2.91137	0.45402		-6.21067	0.0669285		-2.27416	0.841287
	HORVU.MOREX.r3.7HG0694900.1		BTB/POZ and TAZ domain-containing protein		0	0	0	0	0		0	2.94386	0	1.69964	0.981286		0.0875436	0	0	0.0505433	0.0291812		0	0	0	0	0		5.97199	NA		1.00178	0.926251		-6.12886	0.352146		-1.15865	NA
	HORVU.MOREX.r3.7HG0649690.1		Peroxidase		1.24355	1.13477	2.08076	0.517627	1.48636		2.23204	1.97717	1.88654	0.179137	2.03191		0.23796	0.0487279	0.0940902	0.0987967	0.126926		0	0.0736692	0.0352161	0.0368465	0.0362951		0.399906	0.892776		-3.59899	1.21763e-08		-6.05523	8.06222e-09		-2.05633	0.266547
	HORVU.MOREX.r3.4HG0340330.1		Protein ZINC INDUCED FACILITATOR-LIKE 1		5.23227	19.5281	7.85749	7.60993	10.8726		75.6408	39.8842	5.11126	35.2659	40.2121		1.56679	0.524639	0.320797	0.668346	0.804075		0.936864	0.773347	0.360204	0.297198	0.690138		1.86395	0.339911		-3.83832	0.000366917		-5.97347	4.13606e-09		-0.271199	0.970219
	HORVU.MOREX.r3.1HG0027260.1		Retrovirus-related Pol polyprotein from transposon TNT 1-94		0.151039	0.130935	0.247149	0.0621112	0.176374		0.0422201	0.215222	0.820751	0.4088	0.359398		0	0	0	0	0		0	0	0	0	0		1.03282	NA		-5.23379	0.0210123		-5.85683	0.00684408		0	NA
	HORVU.MOREX.r3.7HG0642480.1		Glycosyltransferase		0.629268	0.264491	0.392262	0.185094	0.428674		0.277177	0.0652125	0.216251	0.109128	0.186213		0	0	0	0	0		0	0	0	0	0		-1.19638	0.649914		-7.46251	2.82079e-06		-5.85634	0.000533064		0	1
	HORVU.MOREX.r3.7HG0752800.1		Sesquiterpene synthase		0.126307	0	0.0442885	0.0640859	0.0568652		0.282455	0.125986	0.0596834	0.114387	0.156042		0	0	0	0	0		0	0	0	0	0		1.42752	NA		-4.81819	0.0528097		-5.83593	0.0110571		0	NA
	HORVU.MOREX.r3.6HG0538760.1		Aspartic proteinase nepenthesin-1		0.15282	0.206079	0.0952621	0.0554224	0.151387		0.313265	0.203242	0.216634	0.0600305	0.24438		0	0	0.0244102	0.0140932	0.00813673		0	0	0	0	0		0.707076	NA		-4.5523	0.0126274		-5.81137	0.000672972		-0.552001	0.969773
	HORVU.MOREX.r3.5HG0424520.1		Glycosyltransferase		0.135475	0	0.217157	0.109683	0.117544		0.173118	0.0661864	0.292641	0.113286	0.177315		0	0	0	0	0		0	0	0	0	0		0.539557	NA		-5.65174	0.0163278		-5.78152	0.012594		0	1
	HORVU.MOREX.r3.2HG0199650.1		Yellow stripe-like transporter 12		0	0.271728	0.0961694	0.137783	0.122633		2.29999	2.09365	0.0971987	1.2166	1.49695		0.00821838	0	0	0.00474488	0.00273946		0.0384274	0.016538	0.0316226	0.0112027	0.0288627		3.57699	0.149664		-5.05312	0.0358131		-5.78052	0.0014666		2.84958	0.550506
	HORVU.MOREX.r3.2HG0168840.1		Myb/SANT-like DNA-binding domain protein		0.479967	0.647241	0.373992	0.137766	0.5004		0.536664	1.45904	0.302396	0.611487	0.766035		0.089489	0.238225	0.153332	0.0746159	0.160349		0	0	0	0	0		0.581536	NA		-1.73682	0.24291		-5.76967	0.00084782		-3.45131	0.177061
	HORVU.MOREX.r3.4HG0353500.1		Gamma-glutamyl phosphate reductase		0.313022	0.361812	1.75614	0.819461	0.810324		0.174999	0.356831	1.55307	0.748678	0.694966		0.131315	0.0582616	0.0749994	0.0382721	0.0881921		0	0	0	0	0		-0.275403	0.988039		-3.35675	0.0484175		-5.75851	0.00357454		-2.67717	0.51707
	HORVU.MOREX.r3.5HG0517770.1		Blue copper protein		0.16743	0.290291	0.0782774	0.106452	0.178666		1.02965	0.286295	0.949383	0.407983	0.755108		0	0	0	0	0		0	0	0	0	0		2.13807	NA		-4.01636	0.0910486		-5.74465	0.00462007		0	NA
	HORVU.MOREX.r3.3HG0218770.1		Ribosomal RNA small subunit methyltransferase H		0.212793	0	0.298457	0.153675	0.170417		0.356895	0.181931	0.854678	0.349044	0.464501		0.267806	0	0.10197	0.135166	0.123259		0	0	0	0	0		1.40516	NA		-0.603055	0.85392		-5.71933	0.00979674		-3.71112	NA
	HORVU.MOREX.r3.5HG0427570.1		Dirigent protein		2.62685	3.62668	0.40937	1.64661	2.22096		1.3054	2.16269	0.206876	0.980382	1.22499		0	0	0	0	0		0	0.0821312	0	0.0474185	0.0273771		-0.848256	0.888062		-7.83313	5.17685e-06		-5.6133	0.0022966		1.37157	0.893982
	HORVU.MOREX.r3.5HG0445820.1		Glutaredoxin family protein		0	0.237762	0.384678	0.194118	0.20748		0.804997	0.937956	0.680391	0.128805	0.807781		0	0	0.0985706	0.0569098	0.0328569		0	0	0	0	0		1.8813	NA		-3.08254	0.246444		-5.51584	0.00922338		-0.552002	NA
	HORVU.MOREX.r3.7HG0718530.1		Meiosis 5		0.264742	0.153003	0.495091	0.174437	0.304279		0.518026	0.490415	0.50039	0.0139817	0.502944		0.0370205	0.0246377	0	0.0188453	0.0205527		0	0.0372485	0	0.0215054	0.0124162		0.657112	0.887339		-3.87556	0.00462934		-5.51571	0.00076096		-0.983037	0.918272
	HORVU.MOREX.r3.5HG0502720.1		Cytokinin riboside 5'-monophosphate phosphoribohydrolase		0	0	0.0260476	0.0150386	0.00868253		0	0	0.605507	0.34959	0.201836		0	0	0	0	0		0	0	0	0	0		4.37428	NA		-1.5284	NA		-5.49293	NA		0	NA
	HORVU.MOREX.r3.1HG0061690.1		Transmembrane protein 53		0.0999931	0.115579	0.607737	0.288752	0.274436		0.279513	0.170982	0.661491	0.257645	0.370662		0.139827	0.0744453	0.0479163	0.047304	0.0873961		0	0	0	0	0		0.36254	NA		-1.80169	0.342334		-5.48251	0.00513991		-3.31829	NA
	HORVU.MOREX.r3.7HG0725610.1		DNA-directed RNA polymerase II subunit RPB1-like protein		0.239275	0.331884	0.0447465	0.146552	0.205302		1.39121	0.381867	0.361803	0.588619	0.711625		0	0	0.0458637	0.0264794	0.0152879		0	0.0538645	0	0.0310987	0.0179548		1.83526	0.490428		-4.04661	0.0509668		-5.47208	0.00314225		0.40979	0.977609
	HORVU.MOREX.r3.6HG0540010.1		Patatin		0.156795	0.249197	0.238242	0.0504839	0.214745		0.525951	0.290452	0.0555673	0.235192	0.290656		0	0.0145918	0	0.0084246	0.00486394		0	0.0220607	0	0.0127367	0.00735355		0.381024	0.968774		-5.47564	0.00204531		-5.44688	0.00211773		0.409789	0.977393
	HORVU.MOREX.r3.5HG0447200.1		Transposon TX1 uncharacterized		1.071	0.618968	1.00143	0.243397	0.897134		0.798344	0.508706	0.674768	0.145337	0.660606		0	0.132894	0.25661	0.128332	0.129835		0	0	0	0	0		-0.464571	NA		-3.03933	0.0203887		-5.44399	0.00184547		-2.86923	0.354436
	HORVU.MOREX.r3.7HG0694890.1		ubiquitin-protein ligase 2		0	0	0	0	0		0	2.83004	0	1.63392	0.943347		0	0	0	0	0		0	0	0	0	0		5.24938	NA		0	NA		-5.40624	NA		0	NA
	HORVU.MOREX.r3.7HG0752460.1		Thionin		0.398742	0.748951	0.233026	0.263403	0.460239		0.557305	0.340911	0.188416	0.185365	0.362211		0	0	0	0	0		0	0	0	0	0		-0.335892	NA		-6.1381	0.000596808		-5.39242	0.00357592		0	1
	HORVU.MOREX.r3.3HG0229160.1		Cytochrome P450 family protein, expressed		0	0	0	0	0		0	0	0.405915	0.234355	0.135305		0	0	0	0	0		0	0	0	0	0		5.20433	NA		0	NA		-5.3612	NA		0	NA
	HORVU.MOREX.r3.6HG0538660.1		Receptor-like protein kinase		0	0.0497311	0	0.0287123	0.016577		0.30468	0	0	0.175907	0.10156		0	0	0	0	0		0	0	0	0	0		2.67665	NA		-3.09005	NA		-5.35697	NA		0	NA
	HORVU.MOREX.r3.7HG0647760.1		F-box family protein		0.1155	0.100127	0.0809983	0.0172849	0.0988752		0.387432	0.0329163	0.16373	0.179274	0.194693		0.0484533	0.0214976	0.0553471	0.0178882	0.041766		0	0	0	0	0		0.981727	NA		-1.33112	0.540312		-5.31086	0.00616394		-2.99802	NA
	HORVU.MOREX.r3.3HG0312910.1		Tropinone reductase-like protein		0.275893	0.27334	0.331679	0.0329698	0.293637		0.352553	0.224647	0.223486	0.074184	0.266896		0.0220457	0	0	0.0127281	0.00734855		0	0	0	0	0		-0.168643	NA		-4.92252	0.00586752		-5.30588	0.00264061		-0.552001	NA
	HORVU.MOREX.r3.5HG0473130.1		P-loop containing nucleoside triphosphate hydrolases superfamily protein		0.921888	1.21781	0.492575	0.364654	0.877423		0.441766	0.525456	0.373385	0.0761636	0.446869		0	0	0	0	0		0	0	0	0	0		-0.960433	0.794872		-6.674	3.78806e-05		-5.30378	0.00208959		0	1
	HORVU.MOREX.r3.3HG0302500.1		WRKY transcription factor		0.166285	0.128135	0.0518278	0.0582789	0.115416		0.216915	0.0315928	0.288104	0.13242	0.178871		0.0310035	0.0412665	0	0.0214844	0.02409		0	0	0	0	0		0.698491	NA		-2.24139	0.280012		-5.28007	0.00866285		-2.34019	NA
	HORVU.MOREX.r3.6HG0616020.1		GDSL esterase/lipase		0.02057	0.118881	0.0192339	0.0571495	0.052895		0.115	0.281387	0.388795	0.137952	0.261727		0	0	0	0	0		0	0	0.0221359	0.0127801	0.00737862		2.38304	NA		-4.26515	0.0527144		-5.27661	0.00704058		1.37158	0.898713
	HORVU.MOREX.r3.6HG0571830.1		Polynucleotidyl transferase, ribonuclease H-like superfamily protein		0	0.121189	0	0.0699688	0.0403965		1.87572	0.239042	0	1.02096	0.704921		0	0	0	0	0		0	0	0	0	0		4.15684	NA		-1.52842	NA		-5.27549	NA		0	NA
	HORVU.MOREX.r3.2HG0189020.1		40S ribosomal protein S25, putative		0.553808	0	0.172612	0.283375	0.24214		0.206409	0.631317	0.959526	0.377591	0.599084		0	0	0	0	0		0	0	0	0	0		1.32458	NA		-4.35691	0.122647		-5.2717	0.0403481		0	NA
	HORVU.MOREX.r3.7HG0752320.1		2-oxoglutarate (2OG) and Fe(II)-dependent oxygenase superfamily protein		0	0.0832167	0	0.0480452	0.0277389		0.482998	0.246214	0	0.241514	0.243071		0	0	0	0	0		0	0	0	0	0		3.18688	NA		-2.49287	NA		-5.26999	NA		0	NA
	HORVU.MOREX.r3.6HG0571450.1		Glycine cleavage system H protein, mitochondrial		0.28207	0.465765	0.188392	0.1411	0.312076		0.540669	0.459354	0.533142	0.0449326	0.511055		0.202853	0.0900011	0.0772382	0.0691345	0.123364		0.0351295	0	0	0.020282	0.0117098		0.739086	0.836565		-1.33794	0.252206		-5.2582	0.00111644		-3.18117	0.173282
	HORVU.MOREX.r3.7HG0725870.1		Embryogenesis transmembrane protein-like		0.307296	0.355193	0.369431	0.0325517	0.343974		0.392681	0.30026	0.165949	0.114009	0.286297		0.122775	0.0653666	0	0.0614303	0.0627138		0	0	0	0	0		-0.305748	NA		-2.43854	0.0745937		-5.23597	0.00310255		-3.10318	0.273848
	HORVU.MOREX.r3.7HG0752530.1		Non specific phospholipase C		1.21655	2.61765	0.980028	0.885138	1.60474		3.07629	0.853427	1.85722	1.11317	1.92898		0.115157	0	0	0.066486	0.0383857		0.0652666	0.105333	0	0.0531665	0.0568665		0.291177	0.987118		-5.36616	0.00019229		-5.23582	0.000301477		0.421518	0.968132
	HORVU.MOREX.r3.3HG0314760.1		Glutaredoxin family protein		1.13135	0.475524	1.2502	0.417205	0.952359		0.574998	0.937956	0.485993	0.23942	0.666316		0.172586	0.153145	0	0.0945315	0.108577		0	0	0	0	0		-0.578952	NA		-3.15001	0.0203706		-5.22833	0.00322733		-2.65727	0.436674
	HORVU.MOREX.r3.5HG0446960.1		Retrovirus-related Pol polyprotein from transposon TNT 1-94		2.56254	2.69749	1.6687	0.559101	2.30958		1.27913	3.86013	1.03788	1.56444	2.05905		0.230358	0.0681364	0.131567	0.0817508	0.143354		0.119679	0	0.0492429	0.0601512	0.0563071		-0.191798	0.981193		-4.0356	4.79805e-08		-5.18923	3.99272e-07		-1.34542	0.614344
	HORVU.MOREX.r3.3HG0313270.1		LURP-one-like protein		0.218167	0.126086	0.305994	0.0899622	0.216749		0.304923	0.435226	0.257724	0.0919363	0.332624		0	0	0.209089	0.120718	0.0696964		0	0	0	0	0		0.552285	NA		-1.89565	0.421582		-5.1456	0.0183741		-2.69766	NA
	HORVU.MOREX.r3.2HG0102700.1		Amino acid transporter family protein		0.172635	0.0665143	0.053807	0.065247	0.097652		0.128685	0.109331	0.108766	0.0113407	0.115594		0.0107291	0.0142808	0	0.00743495	0.00833665		0	0	0	0	0		0.254033	NA		-3.50829	0.0626872		-5.14103	0.00580087		-1.3787	NA
	HORVU.MOREX.r3.5HG0446970.1		Retrovirus-related Pol polyprotein from transposon TNT 1-94		2.70679	2.64487	0.704497	1.13857	2.01872		1.12325	3.34011	1.18673	1.26198	1.88336		0.124868	0.103877	0.454648	0.196738	0.227798		0.0243274	0.0942281	0.0600585	0.0349532	0.059538		-0.0864819	0.99343		-3.22012	2.71229e-05		-5.13929	7.15643e-08		-2.00565	0.184014
	HORVU.MOREX.r3.1HG0029070.1		Cytochrome P450 family protein, expressed		0	0	0.0166447	0.00960982	0.00554823		0.0597113	0.121754	0.134583	0.0400408	0.105349		0	0	0	0	0		0	0	0	0	0		4.00568	NA		-1.52844	NA		-5.12434	NA		0	NA
	HORVU.MOREX.r3.4HG0418410.1		Peroxidase		0	0	0	0	0		0.54576	0	0	0.315095	0.18192		0	0	0	0	0		0	0	0	0	0		4.95239	NA		0	NA		-5.10926	NA		0	NA
	HORVU.MOREX.r3.1HG0031940.1		Bidirectional sugar transporter SWEET		0.202486	0.0390079	0.157778	0.084489	0.133091		0.301874	0.230825	0.0637866	0.122226	0.198829		0	0	0	0	0		0	0	0	0	0		0.510658	NA		-4.97823	0.0283223		-5.0791	0.022156		0	NA
	HORVU.MOREX.r3.3HG0233200.1		Lipase		0.191137	0.243022	0.268083	0.0392443	0.234081		0.277831	0.152522	0.198698	0.0633727	0.209684		0	0.0711513	0.146547	0.073284	0.0725663		0	0	0.0205687	0.0118754	0.00685624		-0.183174	0.990246		-1.85788	0.162873		-5.04728	0.00491307		-3.37257	0.183954
	HORVU.MOREX.r3.1HG0008140.1		Glycosyltransferase		0.625511	1.9989	0.395654	0.866934	1.00669		0.32913	0.629166	0.139092	0.247086	0.365796		0.0411619	0	0	0.0237648	0.0137206		0.0320774	0	0	0.0185199	0.0106925		-1.45942	0.439759		-6.00231	7.16662e-07		-5.02762	0.00131273		-0.484723	0.967785
	HORVU.MOREX.r3.6HG0563780.1		Cytochrome P450		0	0.327148	0.0176432	0.183997	0.11493		0.0421955	0.107548	0.820273	0.431596	0.323339		0	0.0280959	0	0.0162212	0.00936529		0.0328994	0	0	0.0189945	0.0109665		1.62169	0.848235		-3.64045	0.185868		-4.9854	0.0450409		0.276736	0.986949
	HORVU.MOREX.r3.7HG0635610.1		Protein kinase family protein		0.53524	0.582275	0.323836	0.137656	0.48045		0.352039	0.0717824	0.0892641	0.157003	0.171029		0.0352216	0	0	0.0203352	0.0117405		0	0	0	0	0		-1.49183	0.595795		-5.14419	0.00170717		-4.97881	0.00734588		-1.32646	0.88752
	HORVU.MOREX.r3.6HG0547040.1		NBS-LRR-like resistance protein		0.253504	0.0586033	0.0790124	0.107121	0.130373		0.0944832	0.115593	0.0638865	0.025998	0.091321		0.0378123	0	0.0323941	0.0204471	0.0234021		0	0	0	0	0		-0.521864	NA		-2.53187	0.113956		-4.96758	0.0100926		-2.95757	NA
	HORVU.MOREX.r3.5HG0471140.1		Dirigent protein		0.301375	0.261262	0.457923	0.103917	0.340186		0.168488	0.257665	0.178009	0.0489701	0.201387		0.0421431	0	0.0361044	0.022789	0.0260825		0	0	0	0	0		-0.809959	NA		-3.79976	0.00970764		-4.96042	0.00577682		-1.97062	0.702703
	HORVU.MOREX.r3.1HG0003090.7		Thionin-2.2		2.6184	2.75549	2.92336	0.152742	2.76575		0.873941	2.00475	1.58813	0.571894	1.48894		0.0655785	0.116383	0.0749089	0.0270437	0.0856233		0.0681403	0.0439883	0.0420555	0.0145343	0.0513947		-0.915379	0.233446		-5.13154	5.0476e-15		-4.95819	7.5771e-08		-0.742032	0.874529
	HORVU.MOREX.r3.1HG0069450.1		BED zinc finger family protein, expressed		0.103342	0.0597249	0.0966295	0.0234857	0.0865656		0.0577749	0.353417	0.390655	0.182391	0.267282		0	0	0	0	0		0	0	0	0	0		1.61075	NA		-3.73479	NA		-4.93575	NA		0	NA
	HORVU.MOREX.r3.6HG0612500.1		methionine S-methyltransferase		0.0955687	0.552324	0.536166	0.259169	0.394686		0.213716	0.326832	0.903174	0.369756	0.481241		0	0.0711513	0.82433	0.456775	0.298494		0	0	0	0	0		0.286003	NA		-0.542528	0.875809		-4.92363	0.0440788		-4.0951	NA
	HORVU.MOREX.r3.5HG0533300.1		Ankyrin repeat protein-like		1.47263	0.567387	1.68296	0.592764	1.24099		1.70757	0.746102	0.670082	0.578299	1.04125		0.0305076	0.162426	0.104545	0.066124	0.0991595		0	0.122782	0	0.0708883	0.0409274		-0.310928	0.966758		-3.83062	0.000176179		-4.9207	0.000804259		-1.401	0.770117
	HORVU.MOREX.r3.1HG0003390.1		Disease resistance protein (TIR-NBS-LRR class), putative		0.241774	0.209594	0.21665	0.0169143	0.222673		0.360446	0.275612	0.209449	0.0756909	0.281836		0.0619829	0	0.0386191	0.0313028	0.033534		0.00878238	0.022678	0	0.0114347	0.0104868		0.315536	0.951545		-2.77762	0.000493525		-4.90953	2.00082e-05		-1.81637	0.425119
	HORVU.MOREX.r3.4HG0409570.1		myosin heavy chain-like protein		0	0.101484	0.0820958	0.0538742	0.0611932		0.883533	0.500434	0	0.443063	0.461322		0	0	0	0	0		0	0	0	0	0		2.84775	NA		-2.46784	NA		-4.90581	NA		0	NA
	HORVU.MOREX.r3.7HG0662690.1		Growth-regulating factor		1.18063	1.48506	2.66244	0.782589	1.77604		1.24244	0.791683	2.59249	0.937079	1.5422		0.757492	0.310229	0.232956	0.283182	0.433559		0.0605448	0.117255	0	0.0586379	0.0592666		-0.226943	0.979088		-2.15099	0.0064087		-4.88659	1.23888e-06		-2.96255	0.0156074
	HORVU.MOREX.r3.1HG0061550.1		Metallothionein		24.3343	70.7342	37.0252	23.9802	44.0313		306.865	47.1089	20.2756	158.286	124.75		1.69134	0.428805	8.41793	4.29471	3.51269		3.13824	4.37595	6.19804	1.53917	4.57074		1.48137	0.716661		-3.7087	0.00680156		-4.88346	0.00016801		0.30661	0.972892
	HORVU.MOREX.r3.3HG0235670.1		nuclear poly(a) polymerase		0.299979	0.115579	0.186996	0.0929778	0.200851		1.11805	0	0.377995	0.568712	0.498682		0	0	0	0	0		0	0	0	0	0		1.30432	NA		-3.98209	NA		-4.87663	NA		0	NA
	HORVU.MOREX.r3.7HG0675090.1		Carboxyl methyltransferase		0.523279	0.394461	0.0638203	0.237002	0.327187		0.127194	0.0259354	0.172009	0.0748322	0.108379		0	0	0	0	0		0	0	0	0	0		-1.50347	NA		-6.75403	0.000455		-4.84078	0.0222736		0	1
	HORVU.MOREX.r3.1HG0027250.1		Retrovirus-related Pol polyprotein from transposon TNT 1-94		0.0899938	0.0520105	0	0.0451787	0.0473348		0	0.256472	0.38272	0.195018	0.213064		0.0503376	0	0	0.0290624	0.0167792		0	0	0	0	0		2.25767	NA		-1.3413	NA		-4.82131	NA		-1.22233	NA
	HORVU.MOREX.r3.7HG0703550.1		LINE-1 reverse transcriptase like		0.364985	0.0992645	0.0200751	0.180666	0.161442		0.312076	0	0	0.180177	0.104025		0	0	0	0	0		0	0	0	0	0		-0.590998	NA		-5.81003	0.360436		-4.80935	0.449517		0	NA
	HORVU.MOREX.r3.3HG0330820.3		Jasmonate-induced protein		0.139646	0.0807059	0.391724	0.165202	0.204025		0	0.0795949	0.395917	0.209422	0.158504		0	0	0.0669176	0.0386349	0.0223059		0	0	0	0	0		-0.390289	NA		-3.50466	0.209032		-4.79981	0.0800092		-1.68543	NA
	HORVU.MOREX.r3.2HG0177790.1		Methyl-CpG-binding domain protein 6		0.0863941	0.0998601	0	0.0541869	0.0620847		0.772797	0.393942	0.0816469	0.346109	0.416128		0	0	0.331197	0.191217	0.110399		0	0	0	0	0		2.78336	NA		0.771524	NA		-4.78885	NA		-2.77701	NA
	HORVU.MOREX.r3.3HG0227400.1		Non-specific lipid-transfer protein		0.612931	0.556653	0.450307	0.0825867	0.539963		0.832192	1.1978	0.248251	0.478938	0.759413		0.0734657	0.06519	0.335673	0.15383	0.15811		0.0381678	0.0492787	0	0.0258477	0.0291488		0.452129	0.947538		-1.92381	0.0909897		-4.78875	0.00158756		-2.41281	0.354931
	HORVU.MOREX.r3.5HG0503530.1		transmembrane protein, putative (DUF594)		0.0624235	0.198421	0	0.101459	0.0869483		0.0348987	0.1779	0.0147484	0.0889512	0.075849		0	0	0.0598261	0.0345406	0.019942		0	0	0	0	0		-0.176729	NA		-2.17582	0.523613		-4.77818	0.115258		-2.77909	NA
	HORVU.MOREX.r3.6HG0628120.1		Cinnamoyl CoA reductase		1.04756	1.06318	4.01363	1.70797	2.04146		1.05703	0.378641	7.82342	4.11641	3.08637		0.185789	0.0380446	0.244872	0.106534	0.156235		0.133647	0.230071	0.0274952	0.101327	0.130405		0.566621	0.962137		-3.87987	0.0103516		-4.7752	0.00123377		-0.328705	0.973751
	HORVU.MOREX.r3.3HG0288900.1		transcription repressor		1.37784	0.258259	1.18388	0.59831	0.939991		0.541291	0.169802	2.07637	1.01073	0.929153		0.208293	0.194071	0.856545	0.378441	0.419637		0	0.0419153	0.0801471	0.0400876	0.0406874		0.00261115	0.999946		-1.2805	0.413069		-4.76709	0.00144804		-3.48397	0.0599582
	HORVU.MOREX.r3.7HG0668480.1		Chlorophyll a-b binding protein, chloroplastic		0.0769543	0.266847	0.431734	0.177537	0.258512		0.0860448	0.204691	0.387871	0.152059	0.226202		0	0.0381952	0.0245841	0.0193585	0.0209265		0	0	0.0276041	0.0159372	0.00920136		-0.228971	0.989002		-3.8716	0.0159648		-4.76137	0.0134955		-1.11874	0.910313
	HORVU.MOREX.r3.7HG0719990.1		Maturase K		0.164874	0	0.462494	0.234401	0.209123		0.460876	0.375899	0.311629	0.0748623	0.382801		0.0922215	0	0	0.0532441	0.0307405		0	0	0	0	0		0.748624	NA		-2.75072	NA		-4.7593	NA		-1.25996	NA
	HORVU.MOREX.r3.1HG0012430.1		O-methyltransferase		104.291	105.376	52.6916	30.1091	87.453		15.8719	17.1931	12.3164	2.5222	15.1271		2.51545	1.25271	0.205239	1.15678	1.32447		1.25352	0.275477	0.296294	0.558759	0.608429		-2.52169	0.0239984		-6.11492	3.09413e-13		-4.75732	9.12465e-08		-1.1641	0.569312
	HORVU.MOREX.r3.5HG0446990.1		Retrovirus-related Pol polyprotein from transposon TNT 1-94		3.08033	3.14157	0.169426	1.69857	2.13044		0.769879	2.35473	1.40416	0.797666	1.50959		0	0.242822	0.138925	0.121831	0.127249		0.063186	0	0.116993	0.0585592	0.0600597		-0.444209	0.962137		-4.10963	0.000456273		-4.7571	0.000343742		-1.09168	0.823709
	HORVU.MOREX.r3.6HG0589230.1		50S ribosomal protein L32, chloroplastic		0.0981751	0.113477	0.183596	0.0455477	0.13175		0.219545	0.559576	0.556683	0.195488	0.445268		0	0	0.0940902	0.054323	0.0313634		0	0	0	0	0		1.7195	NA		-2.46791	NA		-4.73941	NA		-0.551999	NA
	HORVU.MOREX.r3.3HG0274570.1		Retrotransposon protein, putative, Ty1-copia subclass		0.473652	0.25549	0.147628	0.166092	0.292257		0.105921	0.359961	0.3581	0.146136	0.274661		0	0.0235091	0.0907887	0.0471201	0.0380993		0	0.0355422	0	0.0205203	0.0118474		-0.0588876	NA		-3.16494	0.0334862		-4.71872	0.0117743		-1.61268	0.793759
	HORVU.MOREX.r3.1HG0086560.1		Tropinone reductase-like protein		0.0586916	0	0.274396	0.144491	0.111029		0.262499	0	0.4992	0.249711	0.2539		0.0328289	0	0	0.0189538	0.010943		0	0	0	0	0		1.11041	NA		-3.05419	NA		-4.71661	NA		-0.55201	NA
	HORVU.MOREX.r3.5HG0447010.1		Galactose oxidase/kelch repeat superfamily protein		1.57271	2.3026	0.882331	0.710226	1.58588		1.75849	1.43425	1.78355	0.194834	1.65876		0.117291	0	0.401939	0.206695	0.173077		0.091405	0	0.112828	0.0599223	0.0680778		0.0951753	0.992977		-3.38293	0.000954802		-4.70027	0.0011597		-1.22217	0.823328
	HORVU.MOREX.r3.6HG0553980.1		Chlorophyll a-b binding protein, chloroplastic		0.12134	0.093502	0.151278	0.0288942	0.12204		0	0.0461074	0.45869	0.252569	0.168266		0	0.0301127	0.0775275	0.0390842	0.0358801		0	0	0	0	0		0.506017	NA		-1.95958	NA		-4.68689	NA		-2.22129	NA
	HORVU.MOREX.r3.7HG0709240.1		RING/U-box superfamily protein		0.426287	0.273739	0	0.215995	0.233342		0	0.0539942	0.537151	0.295772	0.197048		0.0264935	0	0	0.015296	0.00883116		0	0	0	0	0		-0.0978748	NA		-4.22962	0.217568		-4.68376	0.152288		-0.552013	NA
	HORVU.MOREX.r3.1HG0059570.1		DNA-directed RNA polymerase 133 kDa polypeptide		2.56482	2.34047	2.77689	0.218239	2.56073		1.96218	0.769417	6.25109	2.88289	2.99423		0.226519	0	0	0.130781	0.0755064		0.235368	0.151943	0	0.119335	0.129104		0.256096	0.983528		-4.93538	0.000479584		-4.67277	0.000850342		0.518707	0.962135
	HORVU.MOREX.r3.1HG0014710.1		neuronal PAS domain protein		0.109823	0.126941	0.0171149	0.0590897	0.0846262		0.122796	0.146059	0.190279	0.0342794	0.153045		0.0102382	0.0545091	0.0877112	0.0388681	0.0508195		0	0	0.0196972	0.0113722	0.00656572		0.91891	NA		-0.819588	0.686968		-4.66478	0.0126625		-2.92628	0.325338
	HORVU.MOREX.r3.6HG0551190.1		RNA-binding (RRM/RBD/RNP motifs) family protein		0.539963	1.74755	1.11076	0.604095	1.13276		0.120749	1.23107	0.102059	0.646506	0.484625		1.69134	0.964812	0.310498	0.690737	0.988884		0	0	0	0	0		-1.29616	0.785096		-0.279246	0.909767		-4.65614	0.0212586		-5.67306	0.00455271
	HORVU.MOREX.r3.3HG0272010.1		RNA-directed DNA polymerase (Reverse transcriptase)		0	0.148601	0.240423	0.121324	0.129675		0.574998	0.879334	0.242997	0.318269	0.565776		0.0719108	0.0957154	0	0.0498318	0.0558754		0	0	0	0	0		2.02741	NA		-1.26963	NA		-4.65604	NA		-1.359	NA
	HORVU.MOREX.r3.6HG0542960.1		60 kDa chaperonin		0.649037	0.458456	0.37087	0.142226	0.492788		0.463646	0.493249	1.17563	0.402793	0.710843		0.0403373	0	0	0.0232888	0.0134458		0	0.101464	0	0.0585804	0.0338214		0.56229	0.911799		-5.01948	2.30322e-05		-4.65559	1.73291e-05		0.926181	0.878087
	HORVU.MOREX.r3.4HG0389590.1		hydroxysteroid dehydrogenase 3		0.314542	0.264413	0.374322	0.055025	0.317759		0.063945	0.260773	0.0540469	0.116601	0.126255		0.0479829	0.0851555	0	0.042692	0.0443795		0	0	0	0	0		-1.40642	NA		-2.89821	0.0381397		-4.64993	0.0159214		-3.15813	0.284777
	HORVU.MOREX.r3.2HG0181170.1		Caleosin		0.357591	0.123998	0.300927	0.121847	0.260839		0.2399	0.692985	0	0.351915	0.310962		0	0.0266228	0.0685425	0.0345546	0.0317218		0	0.0402497	0	0.0232382	0.0134166		0.161734	NA		-3.26891	0.115881		-4.64921	0.0384715		-1.21857	0.910422
	HORVU.MOREX.r3.6HG0622760.1		Dehydrin		0.629083	0.181784	0.196074	0.254224	0.335647		0.0586163	7.29079	0.792688	3.98055	2.71403		1.43682	1.67827	0.0502423	0.878577	1.05511		0	0.295035	0.0564142	0.156614	0.11715		2.97761	0.436492		1.57739	0.585394		-4.6436	0.0301275		-3.24338	0.310183
	HORVU.MOREX.r3.2HG0199370.1		Anthocyanidin reductase		0	0.0727843	0.0294396	0.0366129	0.0340746		0.17602	0.0358912	0.178528	0.081637	0.130146		0	0	0.150873	0.0871068	0.0502911		0	0	0	0	0		1.97442	NA		0.468437	NA		-4.62478	NA		-3.1188	NA
	HORVU.MOREX.r3.2HG0205890.1		Beta-glucosidase		0	0.0490472	0.138869	0.0704253	0.0626389		0.0474458	0.096744	0.120305	0.0371795	0.0881649		0	0.126367	0.0406676	0.0645069	0.0556782		0	0	0	0	0		0.397161	NA		-0.367297	0.926659		-4.61972	0.0781306		-3.85527	NA
	HORVU.MOREX.r3.6HG0615300.1		RWP-RK domain protein		0.663112	0.821218	0.752905	0.0792955	0.745745		0.423682	0.323965	0.402863	0.052602	0.383504		0.0264935	0.105791	0.317761	0.150585	0.150015		0	0	0.0509707	0.029428	0.0169902		-0.969462	0.750203		-2.50832	0.0148148		-4.61204	0.00753434		-3.07318	0.222646
	HORVU.MOREX.r3.1HG0012860.1		Serine/threonine-protein kinase ATM		0.0190128	0.0439525	0.195556	0.0955449	0.0861737		0.0212587	0.0866949	0.125776	0.0528098	0.07791		0.0212694	0.0424653	0	0.0212327	0.0212449		0	0	0	0	0		-0.236882	NA		-2.17965	0.354723		-4.61088	0.049355		-2.66811	NA
	HORVU.MOREX.r3.2HG0134600.1		Histone H4		0.207678	0.240048	0	0.130257	0.149242		0	0.236744	0.981333	0.512099	0.406026		0	0.773086	0.0995184	0.420567	0.290868		0	0	0	0	0		1.5749	NA		0.950106	NA		-4.57888	NA		-3.95409	NA
	HORVU.MOREX.r3.1HG0000420.1		Pectin lyase-like superfamily protein		1.20814	1.65294	0.991335	0.337284	1.28414		0.606504	0.421599	1.07185	0.335052	0.699984		0.0551645	0.0734255	0	0.0382272	0.0428633		0.0429896	0	0.0530654	0.0281826	0.0320183		-0.841398	0.550488		-4.87876	3.23262e-10		-4.56881	5.32249e-06		-0.531449	0.936051
	HORVU.MOREX.r3.5HG0430020.1		2-oxoglutarate and Fe(II)-dependent oxygenase superfamily protein, putative		0.204564	0.118224	0.143457	0.0443945	0.155415		0.257319	0.37894	0.434978	0.0908242	0.357079		0	0	0.0245065	0.0141488	0.00816884		0.0445843	0	0	0.0257407	0.0148614		1.1939	0.631921		-4.61787	0.00816543		-4.5555	0.00293854		1.25626	0.890356
	HORVU.MOREX.r3.6HG0575250.1		GDSL esterase/lipase		0.299727	0.094485	0.12739	0.110232	0.173867		0.243733	0.0621228	0.0257507	0.116777	0.110536		0.030482	0	0	0.0175988	0.0101607		0	0	0	0	0		-0.67842	NA		-3.93965	0.07547		-4.54433	0.0459778		-1.2831	NA
	HORVU.MOREX.r3.4HG0343570.1		Bifunctional inhibitor/lipid-transfer protein/seed storage 2S albumin superfamily protein		0.701251	0.0810553	0.26228	0.318899	0.348195		0.784088	0.879334	1.19289	0.213898	0.952105		0	0	0	0	0		0.122269	0	0	0.070592	0.0407563		1.45282	NA		-5.28277	0.00509093		-4.53933	0.00908725		2.19627	0.697333
	HORVU.MOREX.r3.1HG0078810.1		Citrate-binding protein		3.16778	1.9972	2.33371	0.602657	2.49957		3.32732	2.40742	0.680391	1.34382	2.13838		0.0536934	0.0714675	0	0.0372078	0.0417203		0.0418432	0.270121	0	0.145388	0.103988		-0.26474	0.967098		-5.88819	1.98204e-08		-4.5361	1.86837e-06		1.08735	0.799784
	HORVU.MOREX.r3.7HG0649720.1		Peroxidase		0.260223	0.150392	0.18249	0.0564737	0.197702		0.400074	0.444964	0.55333	0.0787885	0.466123		0.0363886	0.0484343	0	0.0252161	0.0282743		0	0.0366127	0.035004	0.0206896	0.0238722		1.2309	0.533339		-2.79544	0.0337957		-4.53313	0.00183784		-0.506795	0.96164
	HORVU.MOREX.r3.7HG0704910.1		Retrotransposon protein, putative, Ty3-gypsy subclass		0.139345	0.161065	0	0.0873982	0.100137		0.623223	0	0.197533	0.318496	0.273585		0.038971	0	0	0.0224999	0.0129903		0	0	0	0	0		1.52643	NA		-2.45188	NA		-4.53033	NA		-0.552007	NA
	HORVU.MOREX.r3.1HG0000480.2		Jasmonate-induced protein		0.37341	0.287742	0.299276	0.0464902	0.320143		0.159055	0.202701	0.386501	0.120706	0.249419		0.0497298	0.0661918	0.0340832	0.0160561	0.0500016		0	0.0200144	0.019135	0.01131	0.0130498		-0.342826	0.949365		-2.75184	0.00102981		-4.52662	0.00126702		-2.11761	0.415826
	HORVU.MOREX.r3.1HG0033650.1		Transposable element protein, putative, Retrotrans_gag		0.06067	0.0701265	0.226917	0.0933724	0.119238		0.339184	0.207483	0.172009	0.0880823	0.239559		0	0.0451691	0	0.0260784	0.0150564		0	0	0	0	0		0.910953	NA		-3.05969	NA		-4.52264	NA		-0.552001	NA
	HORVU.MOREX.r3.4HG0365220.1		E3 ubiquitin-protein ligase SINA-like 2		0	0.297203	0.480847	0.242648	0.25935		0.670831	0	0.323996	0.33548	0.331609		0	0	0	0	0		0	0	0	0	0		0.28667	NA		-4.64192	NA		-4.51883	NA		0	NA
	HORVU.MOREX.r3.6HG0590300.1		Transposon protein, putative, CACTA, En/Spm sub-class		0.247311	0.381145	0.0770823	0.152394	0.23518		0.553051	0.0939746	0.311629	0.229641	0.319552		0	0.0613748	0.079007	0.0414726	0.0467939		0	0	0	0	0		0.497548	NA		-2.48872	NA		-4.51599	NA		-1.52972	NA
	HORVU.MOREX.r3.5HG0439520.1		L-ascorbate peroxidase 1, cytosolic		0.586006	0	0.391387	0.298458	0.325798		0.280813	0.381726	0.316461	0.0511761	0.326333		0	0	0	0	0		0	0	0	0	0		-0.0403257	NA		-4.96035	NA		-4.51024	NA		0	NA
	HORVU.MOREX.r3.6HG0538420.1		Thionin		0.860811	0.271359	0.0731724	0.409696	0.401781		0.437498	0	0.443733	0.254409	0.293744		0	0	0	0	0		0	0	0	0	0		-0.364325	NA		-5.26989	NA		-4.49579	NA		0	NA
	HORVU.MOREX.r3.1HG0049650.1		Transmembrane and coiled-coil domain-containing protein 4		0.0683497	0.118505	0	0.0594848	0.0622849		0.0764237	0.0194789	0.0968911	0.0401129	0.0642646		0.0191155	0	0	0.0110364	0.00637185		0	0	0	0	0		0.150806	NA		-3.09393	NA		-4.49413	NA		-1.24939	NA
	HORVU.MOREX.r3.2HG0102140.1		O-methyltransferase family protein, expressed		0.464484	0.201331	0.135723	0.173991	0.267179		0.194757	0.330932	0.137176	0.0994995	0.220955		0.0162379	0	0	0.00937497	0.00541264		0	0.0326759	0	0.0188654	0.010892		-0.279187	NA		-5.18183	0.00355344		-4.49286	0.0147053		0.409791	0.977393
	HORVU.MOREX.r3.3HG0237120.1		Citrate-binding protein		0	0	0	0	0		0	0.32975	0.227809	0.168831	0.185853		0	0	0	0	0		0	0	0	0	0		4.33588	NA		0	NA		-4.49274	NA		0	NA
	HORVU.MOREX.r3.3HG0229170.1		Cytochrome P450		0.077414	0.0223701	0	0.0398397	0.0332614		0	0	3.27392	1.8902	1.09131		0	0.0720439	0	0.0415946	0.0240146		0	0.0217839	0.145787	0.0786398	0.055857		5.18755	NA		-0.486054	NA		-4.49085	NA		1.18276	NA
	HORVU.MOREX.r3.2HG0135530.1		U3 small nucleolar RNA-associated protein 18-like protein		0	0	0	0	0		0.0332643	0.135655	0.168692	0.0706115	0.112537		0.0665621	0	0	0.0384296	0.0221874		0	0	0	0	0		4.32903	NA		1.94348	NA		-4.4859	NA		-2.10035	NA
	HORVU.MOREX.r3.5HG0493160.1		Short-chain dehydrogenase/reductase family protein		0.388662	1.12311	0.752791	0.367226	0.754853		1.61413	0.981057	1.39052	0.321052	1.32857		0.0776415	0.0826745	0.212852	0.0766521	0.124389		0.072607	0.0937436	0.0298749	0.0325372	0.0654085		0.812077	0.598031		-2.75749	9.97528e-05		-4.4858	4.97616e-08		-0.916228	0.731945
	HORVU.MOREX.r3.3HG0296230.1		AP2-like ethylene-responsive transcription factor		0.291872	0	0.636797	0.318767	0.309556		0.217567	0.221814	0.643613	0.244761	0.360998		0.54419	0.4346	0.652697	0.109049	0.543829		0	0	0	0	0		0.158193	NA		0.627991	0.803792		-4.48556	0.0332716		-4.95536	NA
	HORVU.MOREX.r3.2HG0101960.1		Duf21 domain-containing protein		0.210375	0	0.19671	0.117714	0.135695		0.0588066	0	1.78934	1.01652	0.616049		0.117672	0	0	0.0679381	0.0392241		0.0917017	0	0	0.052944	0.0305672		2.20696	NA		-1.84549	0.635917		-4.47313	0.135635		-0.420675	0.981254
	HORVU.MOREX.r3.3HG0241910.1		Retrovirus-related Pol polyprotein from transposon TNT 1-94		0.0315768	0.0364986	0.265731	0.133791	0.111269		0.0353069	0.0719923	0.238734	0.108421	0.115344		0.0176623	0	0	0.0101973	0.00588744		0	0	0	0	0		-0.0249992	NA		-3.94305	NA		-4.47006	NA		-0.552005	NA
	HORVU.MOREX.r3.3HG0223940.1		Lecithin-cholesterol acyltransferase-like 1		0.0374108	0.129726	0	0.0667713	0.0557122		0	0.06397	0.141421	0.0708174	0.0684636		0.0313883	0	0	0.0181221	0.0104628		0	0	0	0	0		0.41521	NA		-2.32307	NA		-4.46479	NA		-1.72652	NA
	HORVU.MOREX.r3.4HG0358440.1		Retrovirus-related Pol polyprotein from transposon TNT 1-94		0.100928	0.116659	0.157286	0.0290814	0.124958		0	0.076702	0.286146	0.148115	0.120949		0.0188178	0.025047	0.0322427	0.00671827	0.0253692		0	0	0	0	0		-0.0181317	NA		-2.44541	NA		-4.46212	NA		-2.03484	NA
	HORVU.MOREX.r3.7HG0651990.1		Glycosyltransferase		0.17172	0.661617	0.178406	0.280932	0.337248		0.128003	0.282754	0.0180316	0.132991	0.14293		0	0.0142051	0	0.00820133	0.00473504		0.0166338	0	0	0.00960351	0.00554459		-1.26451	0.772826		-6.11527	0.000862935		-4.44097	0.0263841		0.409788	0.977717
	HORVU.MOREX.r3.7HG0687860.1		SAUR auxin-responsive family protein		0.393894	0.227645	0.552463	0.162424	0.391334		0.9359	1.40319	0.697969	0.358774	1.01235		0.358024	0.073314	0.141564	0.148646	0.190967		0	0	0.158954	0.0917723	0.0529848		1.30051	0.523683		-1.1206	0.402026		-4.4306	0.000616885		-2.00949	0.392694
	HORVU.MOREX.r3.2HG0106900.1		NA		0.632593	0.104456	0.12675	0.298692	0.287933		0.505228	0	0	0.291694	0.168409		0	0	0	0	0		0	0	0	0	0		-0.764767	NA		-5.60195	0.0983734		-4.42742	0.218467		0	NA
	HORVU.MOREX.r3.7HG0718840.1		FAD-binding Berberine family protein		0.158124	0.121847	0	0.0828309	0.0933234		0.117868	0.0801129	0	0.0601892	0.0659937		0	0	0	0	0		0	0	0	0	0		-0.47158	NA		-5.29923	NA		-4.41789	NA		0	NA
	HORVU.MOREX.r3.3HG0327050.1		Chaperone protein dnaJ		0	0	0	0	0		0.0469538	0.167546	0.0198429	0.0786278	0.0781144		0	0	0	0	0		0	0	0	0	0		4.24252	NA		0	NA		-4.39939	NA		0	NA
	HORVU.MOREX.r3.7HG0659070.1		NA		54.4	104.993	62.8516	27.1016	74.0816		153.025	73.0587	136.11	42.1428	120.731		1.46779	1.42768	4.83641	1.95656	2.57729		9.41471	5.2257	4.45303	2.66968	6.36448		0.712521	0.561228		-4.94213	6.06593e-25		-4.39011	1.888e-20		1.26454	0.0732464
	HORVU.MOREX.r3.1HG0012390.1		O-methyltransferase		0.331109	0.235519	0.190524	0.0717939	0.252384		0.113915	0.116138	0.0481409	0.0386325	0.0927313		0.0142465	0	0	0.00822521	0.00474883		0	0	0	0	0		-1.46994	NA		-5.30505	0.00305618		-4.38711	0.0235072		-0.552001	NA
	HORVU.MOREX.r3.7HG0649590.1		Early nodulin 93		31.4402	7.5633	78.7926	36.2537	39.2654		32.0611	13.0384	71.7427	29.9519	38.9474		4.58246	1.46544	0.866742	1.99503	2.30488		0.788424	2.93407	2.57616	1.14948	2.09955		-0.0713581	0.998721		-4.27925	0.000257953		-4.38583	0.000190809		-0.177938	0.981961
	HORVU.MOREX.r3.7HG0634990.1		Disease resistance protein (TIR-NBS-LRR class) family		0.0336426	0.0777727	0.0314573	0.0261322	0.0476242		0.2257	0.038351	0.0953819	0.0960338	0.119811		0.0376356	0.0751411	0.0644855	0.0193267	0.0590874		0	0	0	0	0		1.35792	NA		0.241512	NA		-4.38469	NA		-3.26828	NA
	HORVU.MOREX.r3.6HG0581140.1		Retrotransposon protein, putative, unclassified		1.16025	0.515806	0.333811	0.434249	0.669956		0.498965	0.203482	0.253038	0.158243	0.318495		0	0	0	0	0		0	0	0	0	0		-1.05404	NA		-5.84651	0.0030796		-4.38268	0.042948		0	NA
	HORVU.MOREX.r3.3HG0230720.1		Cytochrome P450 family protein, expressed		0.273399	1.02704	0.51128	0.385265	0.603907		0.305695	0.233747	0.193782	0.0567129	0.244408		0.0382311	0.101773	0	0.0514086	0.0466682		0	0	0	0	0		-1.31076	NA		-3.71747	0.0213437		-4.38018	0.0278264		-1.97348	NA
	HORVU.MOREX.r3.4HG0390690.1		Leucoanthocyanidin reductase		0	0.0554778	0.0448791	0.0294512	0.0334523		0.0804997	0.109428	0.0680391	0.0212336	0.085989		0	0	0	0	0		0	0	0	0	0		1.31935	NA		-3.47016	NA		-4.37973	NA		0	NA
	HORVU.MOREX.r3.2HG0159830.1		Retrovirus-related Pol polyprotein from transposon TNT 1-94		0.348363	0.671103	0	0.335633	0.339822		0.0649191	0.397119	0.164611	0.170467	0.208883		0	0.0432263	0	0.0249567	0.0144088		0	0	0	0	0		-0.651532	NA		-4.47473	0.0959792		-4.3752	0.105483		-0.552006	NA
	HORVU.MOREX.r3.3HG0276530.1		DNA-directed RNA polymerase subunit beta		0.0490875	0	0.0917981	0.0459359	0.0469619		0.164658	0.895322	0	0.476547	0.353327		0.411853	0.328913	0.141135	0.138701	0.293967		0	0.0552519	0	0.0318997	0.0184173		2.74298	NA		2.46809	0.296149		-4.37074	0.0604482		-4.09584	NA
	HORVU.MOREX.r3.1HG0015570.1		phototropin 1		0.890661	0.772114	0.104101	0.424062	0.588959		0.746904	1.52297	0.105215	0.709938	0.791697		0.124547	0	0	0.071907	0.0415155		0.0970589	0	0	0.056037	0.032353		0.42915	NA		-3.61541	0.109644		-4.36856	0.0504975		-0.324001	NA
	HORVU.MOREX.r3.7HG0649480.1		Early nodulin 93		183.692	39.1442	303.032	132.144	175.289		137.397	90.8361	305.68	113.023	177.971		15.072	8.58651	3.31599	5.88843	8.99149		1.8281	22.8947	4.51314	11.4666	9.74531		-0.0220689	0.99889		-4.4519	0.000172974		-4.36195	0.00026357		0.0678863	0.994117
	HORVU.MOREX.r3.1HG0009450.1		Small integral membrane protein 14		0.201228	0.232593	0.627192	0.237394	0.353671		0.224999	0.152928	0.316952	0.0822129	0.231626		0	0.299631	0.192856	0.151862	0.164162		0	0	0	0	0		-0.666087	NA		-1.29309	0.572574		-4.3616	0.0522277		-3.73459	NA
	HORVU.MOREX.r3.2HG0097500.1		DNA mismatch repair protein MutS		0.712039	0.411511	0.887718	0.240815	0.670423		0.265384	0.405847	0.560762	0.147748	0.410664		0.0663792	0	0	0.0383241	0.0221264		0	0	0	0	0		-0.733252	NA		-4.54187	0.0271855		-4.36062	0.0386998		-0.552001	NA
	HORVU.MOREX.r3.6HG0538720.1		Receptor-like protein kinase		0.274557	0.481905	0.0665579	0.207674	0.27434		0.48891	0.568007	0.10571	0.247257	0.387543		0.0170636	0.0151414	0.0194914	0.00217986	0.0172321		0.0265952	0.0114458	0.0218857	0.00775325	0.0199756		0.514232	0.925115		-4.0305	0.000104247		-4.3521	4.06851e-05		0.192636	0.98149
	HORVU.MOREX.r3.4HG0414150.1		F-box domain containing protein, expressed		0.0342834	0	0.144254	0.0753637	0.0595125		0.0766663	0	0.0971987	0.0512297	0.057955		0.0287643	0	0	0.0166071	0.00958811		0	0	0	0	0		-0.128191	NA		-2.75073	NA		-4.35089	NA		-1.72836	NA
	HORVU.MOREX.r3.2HG0149590.1		protein kinase family protein		0	0	0	0	0		0	0.302103	0.375676	0.199086	0.225926		0.0370583	0	0	0.0213956	0.0123528		0	0	0	0	0		4.18246	NA		0.395143	NA		-4.33933	NA		-0.552008	NA
	HORVU.MOREX.r3.7HG0649540.1		Early nodulin 93		224.269	69.8506	330.586	131.105	208.235		171.594	124.843	354.504	121.371	216.981		24.8417	16.3223	7.38108	8.73117	16.1817		5.10274	22.8853	8.17729	9.50438	12.0551		0.0230623	0.99889		-3.83979	2.04859e-05		-4.33494	1.12038e-06		-0.472095	0.920895
	HORVU.MOREX.r3.7HG0660410.1		Cytochrome P450, putative		1.19063	1.97982	0.878918	0.567445	1.34979		0.980944	1.2144	0.394811	0.422252	0.863385		0	0.0622058	0	0.0359145	0.0207353		0.127472	0	0	0.073596	0.0424906		-0.657575	0.855279		-6.11399	1.24289e-08		-4.3275	1.35501e-05		1.12891	0.786868
	HORVU.MOREX.r3.1HG0005190.1		Protein kinase, putative		0.218283	0.265585	0.0429693	0.117282	0.175613		0.513828	0.22264	0.727439	0.253391	0.487969		0.0449825	0.0513198	0.0770738	0.0169965	0.057792		0.0100157	0.0129313	0.0618155	0.0291015	0.0282542		1.55165	0.25254		-1.65197	0.115245		-4.29972	1.02019e-05		-1.09611	0.693272
	HORVU.MOREX.r3.7HG0742180.1		Plant/T31B5-30 protein		0.408483	0.0295095	0.0716155	0.207715	0.169869		0.42819	0	0.072382	0.229196	0.166857		0	0	0	0	0		0	0	0.0274736	0.0158619	0.00915786		-0.00144852	NA		-5.66568	0.0301965		-4.29267	0.12474		1.37157	NA
	HORVU.MOREX.r3.7HG0747980.1		Two-component response regulator		0.151835	0.0877505	0.0887327	0.0367189	0.109439		0.0848854	0	0.269047	0.137542	0.117978		0	0	0	0	0		0	0.0213628	0	0.0123338	0.00712093		0.172384	NA		-5.49035	0.0176567		-4.29117	0.0796256		1.37157	NA
	HORVU.MOREX.r3.2HG0124360.1		Fasciclin-like arabinogalactan protein		0.0828588	0	0.154953	0.0775389	0.0792707		0.185293	0.0944553	0	0.0926526	0.0932496		0	0.164503	0	0.094976	0.0548344		0	0	0	0	0		0.0987821	NA		-0.711882	NA		-4.26739	NA		-3.45672	NA
	HORVU.MOREX.r3.1HG0001460.1		Transmembrane protein, putative (DUF247)		1.76213	2.82206	1.54842	0.682068	2.0442		0.474769	0.750258	1.34428	0.444376	0.856437		0.34438	0.173868	0.0203471	0.162091	0.179532		0.0555258	0.0238966	0.0685399	0.0229594	0.0493208		-1.22533	0.302431		-3.53321	1.98907e-07		-4.26124	2.07123e-06		-1.95336	0.144395
	HORVU.MOREX.r3.6HG0612760.1		NADH-ubiquinone reductase complex 1 MLRQ subunit		0	0	0	0	0		0	0.420745	0	0.242917	0.140248		0.389957	0	0	0.225142	0.129986		0	0	0	0	0		4.09679	NA		3.95933	NA		-4.25365	NA		-4.11619	NA
	HORVU.MOREX.r3.5HG0537650.1		AWPM-19-like membrane family protein		0	0	0	0	0		0	0.605443	0	0.349553	0.201814		0.231058	0.219675	0	0.13024	0.150244		0	0	0	0	0		4.09628	NA		3.6546	NA		-4.25314	NA		-3.81147	NA
	HORVU.MOREX.r3.7HG0752670.1		UDP-N-acetylglucosamine 1-carboxyvinyltransferase		0.575961	1.4979	0.538549	0.543405	0.870804		0	1.47728	0	0.852909	0.492427		0	0	0	0	0		0	0	0	0	0		-0.877755	NA		-5.5392	0.0897272		-4.25168	0.224922		0	NA
	HORVU.MOREX.r3.3HG0320700.1		Germin-like protein 1-1		0.764549	1.15988	0.491485	0.336056	0.805305		0.801435	0.108944	0.67738	0.369245	0.529253		0.0534558	0	0.0915922	0.0460091	0.0483493		0.083316	0	0	0.0481025	0.027772		-0.561987	0.936829		-4.17362	0.00135632		-4.24751	0.0104662		-0.635879	0.951049
	HORVU.MOREX.r3.2HG0137180.1		Retrovirus-related Pol polyprotein from transposon TNT 1-94		0.0262756	0.0607422	0.0491376	0.017537	0.0453851		0.117518	0.119812	0.0248318	0.0541867	0.0873872		0	0.0586868	0.0251823	0.0294416	0.0279564		0	0	0	0	0		0.893402	NA		-0.832373	NA		-4.24715	NA		-2.52137	NA
	HORVU.MOREX.r3.4HG0392620.1		Myb transcription factor		0.0885185	0.306947	0.165537	0.110785	0.187001		0.0494875	0.403629	0.376446	0.197086	0.276521		0	0	0	0	0		0	0.0498173	0	0.028762	0.0166058		0.57373	NA		-5.03862	0.0199573		-4.24077	0.0562312		1.37158	NA
	HORVU.MOREX.r3.2HG0159850.1		Retrovirus-related Pol polyprotein from transposon TNT 1-94		0.2057	1.9021	0	1.04387	0.702599		0.344999	0.468978	0.194397	0.137505	0.336125		0	0	0	0	0		0	0	0	0	0		-1.01173	NA		-5.65766	0.0433954		-4.23616	0.165442		0	NA
	HORVU.MOREX.r3.7HG0713200.1		GDSL esterase/lipase		0.419728	0.0909657	0.196232	0.167887	0.235642		0.0293319	0.179427	0.0495831	0.0814433	0.086114		0	0.0195306	0.125707	0.0676478	0.0484127		0	0	0	0	0		-1.49324	NA		-2.43998	0.228896		-4.23025	0.0744665		-3.28351	NA
	HORVU.MOREX.r3.2HG0167820.1		Retrotransposon protein, putative, unclassified		0.0133324	0	0.0249328	0.0124764	0.0127551		0.0745367	0.0151984	0.0377995	0.0299485	0.0425115		0.0149148	0.00992605	0	0.0075924	0.0082803		0	0	0	0	0		1.64126	NA		-0.720531	NA		-4.22969	NA		-1.8679	NA
	HORVU.MOREX.r3.1HG0083450.1		Translation initiation factor IF-2		0	0.090453	0.512207	0.273378	0.200887		0.349999	0.178416	0.221867	0.0892062	0.250094		0.0875436	0	0	0.0505433	0.0291812		0	0	0	0	0		0.179081	NA		-2.80846	NA		-4.22754	NA		-1.23999	NA
	HORVU.MOREX.r3.3HG0295710.1		Calcium-dependent protein kinase		0.173482	0.384334	0.108142	0.144343	0.221986		0.145481	0.263683	0.1093	0.080741	0.172821		0	0	0.0277106	0.0159987	0.00923687		0	0.0325446	0	0.0187897	0.0108482		-0.353343	0.968458		-4.94591	0.00116237		-4.2245	0.00857748		0.368075	0.977227
	HORVU.MOREX.r3.6HG0578600.1		RAB geranylgeranyl transferase alpha subunit 2		0	0.301996	0	0.174358	0.100665		0.486893	0	0.329221	0.248432	0.272038		0	0	0	0	0		0	0	0	0	0		1.5403	NA		-3.08812	NA		-4.21868	NA		0	NA
	HORVU.MOREX.r3.1HG0082140.1		Hydroxycinnamoyl-CoA shikimate/quinate hydroxycinnamoyltransferase		0.047296	0.164004	0.0442239	0.0682854	0.0851746		0.158649	0.0539154	0.223486	0.085564	0.14535		0	0.0352121	0.0453281	0.0237938	0.0268467		0	0	0	0	0		0.842907	NA		-1.82037	NA		-4.20462	NA		-1.54134	NA
	HORVU.MOREX.r3.3HG0314750.1		Glutaredoxin family protein		0	0.832167	0.0961694	0.455237	0.309446		0.344999	0.117245	0.485993	0.186068	0.316079		0.0575287	0	0	0.0332142	0.0191762		0	0	0	0	0		0.117085	NA		-3.53378	NA		-4.20288	NA		-0.552006	NA
	HORVU.MOREX.r3.2HG0158820.1		Ig gamma-2A chain C region, membrane-bound form		0.239984	0	0.299194	0.158438	0.179726		0.0894441	0.273571	0.377995	0.146098	0.247003		0.536934	0.0595563	0	0.294317	0.19883		0	0	0	0	0		0.402562	NA		0.0156731	NA		-4.19859	NA		-3.8117	NA
	HORVU.MOREX.r3.1HG0046700.1		Ripening-related protein		2.75567	2.4965	0.835679	1.04178	2.02928		2.16516	2.29233	1.75963	0.278208	2.07238		0	0.388143	0.214136	0.194417	0.20076		0.194787	0	0.160294	0.103944	0.11836		0.0565759	0.99768		-3.45645	0.000122032		-4.19779	7.04672e-05		-0.684762	0.90211
	HORVU.MOREX.r3.5HG0492340.1		zinc finger (CCCH-type) family protein		0.111333	0	0.0520504	0.0557054	0.054461		0.186726	0	0.315645	0.158702	0.167457		0	0	0.0533501	0.0308017	0.0177834		0	0	0	0	0		1.64295	NA		-1.99539	NA		-4.19034	NA		-0.552006	NA
	HORVU.MOREX.r3.UnG0764920.1		Thionin		0.0496138	0	0	0.0286445	0.0165379		0.166423	0	0.281325	0.141447	0.14925		0	0	0	0	0		0	0	0	0	0		3.06978	NA		-1.52841	NA		-4.18844	NA		0	NA
	HORVU.MOREX.r3.3HG0267810.1		Retrotransposon protein, putative, Ty1-copia subclass		0.111909	0	0.0523201	0.055994	0.0547432		0.0625645	0.127572	0.317281	0.132348	0.169139		0.031298	0	0	0.0180699	0.0104327		0	0	0	0	0		1.6342	NA		-2.00049	NA		-4.18669	NA		-0.552002	NA
	HORVU.MOREX.r3.3HG0283500.1		ABC transporter G family member		1.1909	0.547479	1.35396	0.426418	1.03078		4.58485	0.323965	1.50914	2.19923	2.13932		0.121113	0.0806025	0.0389095	0.0411032	0.0802083		0.0353937	0.243718	0.116504	0.105009	0.131872		1.01496	0.71082		-3.78221	4.12588e-05		-4.17722	3.26429e-06		0.619956	0.888219
	HORVU.MOREX.r3.4HG0417890.1		Nascent polypeptide-associated complex subunit beta		0.0990758	0.18323	0.0555841	0.0648931	0.11263		0.0886235	0.158119	0.112358	0.0353246	0.1197		0	0.0590099	0.056972	0.0334966	0.0386606		0	0	0.0213235	0.0123111	0.00710784		0.112878	NA		-1.66028	0.339779		-4.17692	0.0352113		-2.40376	NA
	HORVU.MOREX.r3.6HG0601090.1		Expansin protein		6.82059	0.422341	2.65731	3.24719	3.30008		5.76511	0.555369	2.9927	2.60666	3.10439		0.204378	0.392937	0.233457	0.101517	0.276924		0.212362	0.182788	0.174757	0.0198043	0.189969		-0.0752192	0.99768		-3.65498	0.000193991		-4.17471	4.42093e-05		-0.594947	0.910912
	HORVU.MOREX.r3.3HG0219760.1		Dynein heavy chain, cytoplasmic		0	0	0.194188	0.112115	0.0647294		0	0.236744	0.686933	0.34895	0.307892		0.0580818	0.154617	0	0.0781015	0.0708997		0	0	0	0	0		2.13275	NA		-0.0991464	NA		-4.17009	NA		-1.9382	NA
	HORVU.MOREX.r3.6HG0543400.1		High affinity nitrate transporter		0.488943	0.122859	0.377673	0.187674	0.329825		0.261465	0.193869	0.241083	0.0346745	0.232139		0	0	0.0203739	0.0117628	0.00679128		0.0185329	0	0.0228766	0.0121496	0.0138032		-0.534938	0.928896		-5.9877	0.000214305		-4.16603	0.00760874		1.28674	0.884109
	HORVU.MOREX.r3.3HG0232140.1		Ankyrin repeat protein family-like protein		0	0.0171228	0	0.00988585	0.0057076		0.0662549	0.0844354	0.111998	0.0230316	0.0875629		0	0	0.0283948	0.0163938	0.00946494		0	0.0166741	0	0.0096268	0.00555804		4.00771	NA		0.530805	NA		-4.16458	NA		-0.68767	NA
	HORVU.MOREX.r3.7HG0690710.1		Claudin-4		0	0	0.114748	0.0662495	0.0382492		0.137215	0	0.927806	0.50078	0.355007		0	0	0	0	0		0	0	0	0	0		3.03872	NA		-1.52841	NA		-4.15737	NA		0	NA
	HORVU.MOREX.r3.3HG0230750.1		Cytochrome P450 family protein		0.525807	0.771391	0.416014	0.181961	0.571071		0.248735	0.299698	0.133785	0.0849883	0.227406		0.0452473	0.0301127	0.0581456	0.0140313	0.0445019		0	0.0455259	0	0.0262844	0.0151753		-1.34433	0.214857		-3.77438	2.27179e-06		-4.15332	0.00335197		-1.72327	0.597184
	HORVU.MOREX.r3.3HG0318880.1		Expansin protein		44.4203	57.4438	92.2853	24.7474	64.7164		52.7546	60.7964	51.1945	5.15271	54.9152		5.76683	3.12237	0.937857	2.41813	3.27569		4.57025	4.99592	0.639361	2.40183	3.40184		-0.293309	0.976234		-4.44707	1.82222e-07		-4.15166	1.7293e-06		0.00210506	1
	HORVU.MOREX.r3.4HG0391570.1		Nuclear factor Y subunit C		0	0.0408593	0	0.0235901	0.0136198		0	0	0.150332	0.0867941	0.0501106		0	0	0.0169393	0.00977991	0.00564644		0	0	0	0	0		2.05094	NA		-1.53857	NA		-4.14153	NA		-0.552023	NA
	HORVU.MOREX.r3.5HG0497270.1		Eukaryotic translation initiation factor 3 subunit G		0.279774	0.323381	0.941763	0.370254	0.514972		0.68821	0.318929	0	0.344412	0.335713		0.250384	0.0416585	0	0.13416	0.0973475		0.0487809	0	0	0.0281637	0.0162603		-0.741638	NA		-2.50032	0.226687		-4.13375	0.0824966		-2.37506	0.644718
	HORVU.MOREX.r3.2HG0183360.1		Kunitz trypsin inhibitor		0.205049	0.0474019	0.881959	0.443385	0.378137		1.51319	0.0467494	0.348808	0.774325	0.636249		0	0	0	0	0		0.0715041	0	0.0441316	0.0360779	0.0385453		0.624712	0.963084		-6.29066	0.00357057		-4.13025	0.0427059		2.78512	0.580443
	HORVU.MOREX.r3.3HG0330820.7		Jasmonate-induced protein		0	0.0786162	0.021199	0.0406748	0.0332717		0.177449	0.0258447	0	0.0958642	0.0677644		0	0	0	0	0		0	0	0	0	0		1.02249	NA		-3.49046	NA		-4.10319	NA		0	NA
	HORVU.MOREX.r3.4HG0410990.1		RNA exonuclease 4		0	0.0363922	0	0.021011	0.0121307		0.140816	0.143565	0	0.0821051	0.0947935		0	0	0	0	0		0	0	0	0	0		2.97665	NA		-1.52841	NA		-4.09531	NA		0	NA
	HORVU.MOREX.r3.7HG0636830.1		carbohydrate esterase, putative (DUF303)		6.81626	2.56295	6.02796	2.26268	5.13572		6.19817	0.795747	3.45369	2.70133	3.48254		0.528258	0.305707	0.47224	0.115758	0.435401		0.14319	0.323528	0.220938	0.0904542	0.229219		-0.578695	0.860615		-3.66573	1.69803e-07		-4.09271	1.32632e-07		-1.00568	0.598833
	HORVU.MOREX.r3.5HG0461990.1		DNA-directed RNA polymerase subunit beta		0.117383	0	0	0.0677713	0.0391278		0.459373	0.200718	0.3328	0.129338	0.330964		0	0	0	0	0		0.0511669	0	0	0.0295412	0.0170556		3.10361	NA		-2.35957	NA		-4.0916	NA		1.37158	NA
	HORVU.MOREX.r3.2HG0194860.1		Retrotransposon protein, putative, unclassified		0	0	0	0	0		0.113915	0.812969	0	0.440184	0.308961		0	0.1517	0	0.087584	0.0505667		0	0	0	0	0		3.92954	NA		1.3007	NA		-4.0864	NA		-1.45756	NA
	HORVU.MOREX.r3.2HG0129270.1		Retrotransposon protein, putative, unclassified		0.0233245	0.0808802	0	0.0416299	0.0347349		0.130399	0.0531779	0.0220429	0.0557876	0.0685399		0	0	0	0	0		0	0	0	0	0		1.03723	NA		-3.45545	NA		-4.08291	NA		0	NA
	HORVU.MOREX.r3.7HG0735300.1		Embryonic polyadenylate-binding protein 2		0	0.240048	0	0.138592	0.0800161		0.464421	0.355116	0.0981333	0.18804	0.30589		0	0	0.497592	0.287285	0.165864		0	0	0	0	0		2.00217	NA		1.06153	NA		-4.08066	NA		-3.14002	NA
	HORVU.MOREX.r3.6HG0538380.1		Thionin		0.156511	0.180906	0.0731724	0.0564904	0.136863		0.524998	0	0.147911	0.270707	0.224303		0	0	0	0	0		0	0	0	0	0		0.739869	NA		-3.74299	NA		-4.07309	NA		0	NA
	HORVU.MOREX.r3.3HG0269730.1		F-box family protein		0	0	0	0	0		0.0715199	0.0364581	0.0302247	0.0222617	0.0460676		0	0	0	0	0		0	0	0	0	0		3.91164	NA		0	NA		-4.06851	NA		0	NA
	HORVU.MOREX.r3.1HG0022200.1		Cysteine--tRNA ligase		0.100928	0.349977	0	0.180137	0.150302		0.56425	0.115053	0.190764	0.240486	0.290022		0.16936	0.450847	0.193456	0.156026	0.271221		0	0	0	0	0		1.03044	NA		0.859268	NA		-4.06763	NA		-3.89646	NA
	HORVU.MOREX.r3.2HG0180420.1		Trichome birefringence		0.141167	0.0979021	0.092398	0.0267099	0.110489		0.063137	0.0321848	0.026682	0.0196523	0.0406679		0.0236883	0.0315298	0	0.0164152	0.018406		0	0	0	0	0		-1.46143	NA		-2.59856	0.0819757		-4.06254	0.0452048		-2.9254	NA
	HORVU.MOREX.r3.7HG0693080.2		Polypyrimidine tract-binding protein		0.0529953	0	0	0.0305968	0.0176651		0	0.120825	0.0333889	0.0623944	0.0514045		0	0.0131517	0.0169301	0.00888699	0.0100273		0	0	0	0	0		1.55162	NA		-0.895319	NA		-4.05611	NA		-1.60918	NA
	HORVU.MOREX.r3.4HG0368380.1		F-box/RNI-like superfamily protein		0.415356	0.600121	0.388376	0.115254	0.467951		0.348316	0.236744	0.2944	0.0557965	0.293153		0	0.154617	0.497592	0.254668	0.217403		0	0	0	0	0		-0.67007	NA		-1.2521	0.59268		-4.05211	0.0770682		-3.47008	NA
	HORVU.MOREX.r3.7HG0658290.1		Molybdenum import ATP-binding protein ModC		0	0.127373	0.103039	0.0676176	0.0768037		0	0.628096	0.312424	0.314049	0.313507		0.184914	0	0	0.10676	0.0616379		0	0	0	0	0		1.98578	NA		-0.342389	NA		-4.04314	NA		-1.71498	NA
	HORVU.MOREX.r3.7HG0743630.1		NBS-LRR resistance-like protein		0.14025	0	0	0.0809734	0.04675		0.470453	0.159879	0.530175	0.198805	0.386835		0	0	0	0	0		0	0	0	0	0		2.91996	NA		-1.52843	NA		-4.03861	NA		0	NA
	HORVU.MOREX.r3.6HG0625670.1		Auxin efflux carrier component		0	0	0	0	0		0.159933	0.163055	0.270354	0.0628696	0.197781		0	0	0	0	0		0	0	0	0	0		3.8782	NA		0	NA		-4.03506	NA		0	NA
	HORVU.MOREX.r3.5HG0537710.1		DNA-directed RNA polymerase subunit		0.0892501	0	0.375538	0.196195	0.154929		0.0498965	0.152612	0.168692	0.0644481	0.123733		0	0	0	0	0		0	0	0	0	0		-0.445225	NA		-4.88879	NA		-4.03379	NA		0	NA
	HORVU.MOREX.r3.3HG0287160.1		3-ketoacyl-CoA synthase		0.132313	0.305873	0.106044	0.108585	0.18141		0.253616	0.193925	0.125043	0.0643415	0.190861		0.0422906	0	0.0543461	0.0285404	0.0322122		0.0164785	0	0.0203407	0.0108028	0.0122731		0.0837154	0.996385		-2.56669	0.0356311		-4.03335	0.0116132		-1.38295	0.78422
	HORVU.MOREX.r3.6HG0567710.1		Retrotransposon protein, putative, Ty3-gypsy subclass		0	0	0.0474074	0.0273707	0.0158025		0.0566899	0.17339	0.191659	0.0732227	0.14058		0.0850776	0	0	0.0491196	0.0283592		0	0	0	0	0		2.91461	NA		0.604031	NA		-4.03327	NA		-1.72269	NA
	HORVU.MOREX.r3.7HG0726510.1		Lipid transfer protein		0.0498427	0.288058	0.279631	0.135167	0.205844		0	0.227274	0.188416	0.121562	0.138563		0	0	0	0	0		0	0	0	0	0		-0.608248	NA		-5.04944	NA		-4.03142	NA		0	NA
	HORVU.MOREX.r3.2HG0159820.1		Retrotransposon protein, putative, Ty1-copia subclass		1.00671	2.22146	0.0855745	1.0713	1.10458		1.22796	0.104328	0.172981	0.629848	0.501756		0	0	0.175422	0.10128	0.0584741		0	0.103012	0	0.059474	0.0343374		-1.08612	NA		-4.44125	0.0407151		-4.03031	0.104335		-0.675181	0.967302
	HORVU.MOREX.r3.1HG0089140.1		Phospholipase A1		0.24804	0.0220539	0.214087	0.12186	0.161394		0.320007	0.348005	0.23441	0.0591812	0.300808		0.0426891	0.0142051	0	0.0217389	0.0189647		0	0.064428	0	0.0371975	0.021476		0.837789	0.890728		-3.07877	0.0442059		-4.02841	0.00846572		-0.111854	0.992217
	HORVU.MOREX.r3.4HG0408710.1		ubiquitin hydrolase		0.127802	0	0.239001	0.119597	0.122268		0.214348	0	0.301949	0.155345	0.172099		0	0	0	0	0		0	0	0	0	0		0.441435	NA		-3.99376	NA		-4.02543	NA		0	NA
	HORVU.MOREX.r3.3HG0248700.1		Retrotransposon protein, putative, unclassified		0	0	0.333811	0.192726	0.11127		0.299379	0	0.42173	0.216969	0.24037		0	0.132894	0	0.0767265	0.0442981		0	0	0	0	0		0.981859	NA		-1.58539	NA		-4.02498	NA		-1.45773	NA
	HORVU.MOREX.r3.7HG0680020.1		PPPDE putative thiol peptidase family protein		0.153181	0	0.859386	0.458391	0.337522		0.171276	0.0873098	0.36191	0.140711	0.206832		0	0	0	0	0		0	0	0	0	0		-0.808509	NA		-5.24224	NA		-4.02396	NA		0	NA
	HORVU.MOREX.r3.2HG0205060.1		Calcium-dependent lipid-binding (CaLB domain) family protein		0.12134	0.0701265	0	0.0609152	0.0638222		0	0.207483	0.286682	0.148047	0.164722		0.0339355	0.180676	0	0.0960282	0.0715373		0	0	0	0	0		1.45397	NA		0.15096	NA		-4.01827	NA		-2.71526	NA
	HORVU.MOREX.r3.7HG0650620.1		Non-specific lipid-transfer protein		0.170067	0.39315	0.15902	0.132101	0.240746		0.190157	0	0.482167	0.24287	0.224108		0.0951262	0.253231	0.407477	0.156179	0.251945		0	0	0	0	0		-0.0144152	NA		-0.0121079	NA		-4.01789	NA		-4.0202	NA
	HORVU.MOREX.r3.7HG0738810.1		WAT1-related protein		0.105875	0.122378	0	0.0664055	0.0760842		0	0.362079	0.500287	0.258357	0.287455		0	0	0	0	0		0	0	0	0	0		2.01171	NA		-2.41394	NA		-4.01588	NA		0	NA
	HORVU.MOREX.r3.2HG0107000.1		L-lactate dehydrogenase		1.9489	0.0726666	2.31217	1.20191	1.44458		2.53058	0.692774	3.12909	1.26961	2.11748		0.140659	0.124814	0.0401679	0.0540284	0.10188		0.0913459	0.330225	0.0225511	0.161482	0.148041		0.513421	0.966561		-3.96233	0.00741607		-4.01565	0.00619168		0.460098	0.959607
	HORVU.MOREX.r3.7HG0714610.1		B3 domain-containing protein		0.197247	0.0569978	0.138326	0.0704222	0.130857		0.110274	0	0.279613	0.140842	0.129962		0	0	0	0	0		0	0	0	0	0		0.0275827	NA		-4.39343	NA		-4.01123	NA		0	NA
	HORVU.MOREX.r3.4HG0375420.1		GRIP-related ARF-binding domain-containing protein 1		0.0985334	0.0455566	0.0737065	0.0265058	0.0725988		0	0.0449295	0.111743	0.0562275	0.0522242		0.0992055	0.0146717	0	0.0535458	0.0379591		0	0	0	0	0		-0.443464	NA		-0.991444	NA		-4.00909	NA		-3.46111	NA
	HORVU.MOREX.r3.3HG0250380.1		E3 UFM1-protein ligase-like protein		0.158813	0	0.148497	0.0888624	0.102437		0.710291	0.905197	0.900517	0.111203	0.838668		0.088831	0	0.152205	0.0764563	0.0803452		0.138452	0	0	0.0799351	0.0461506		2.95666	NA		-0.566891	NA		-3.99251	NA		-0.468958	NA
	HORVU.MOREX.r3.2HG0104820.1		Ribulose bisphosphate carboxylase small chain		0	0.213986	0	0.123545	0.0713286		0.0689997	0	0.408234	0.218516	0.159078		0	0	0	0	0		0	0	0	0	0		1.31003	NA		-3.08941	NA		-3.9897	NA		0	NA
	HORVU.MOREX.r3.7HG0709900.1		P53/DNA damage-regulated protein		0.337477	0.292559	0.710001	0.229147	0.446679		0	0	0.637866	0.368272	0.212622		0.094383	0.18844	0.161717	0.0484677	0.14818		0	0	0	0	0		-1.03324	NA		-1.74491	0.508543		-3.98696	0.129796		-3.27528	NA
	HORVU.MOREX.r3.5HG0446930.1		Retrotransposon protein, putative, unclassified		5.72688	6.80864	5.40589	0.734958	5.98047		3.29317	8.39364	7.62862	2.75065	6.43848		0.457614	0	0.67954	0.346515	0.379051		0.0950981	0.245564	0.99779	0.483621	0.446151		0.0999312	0.996578		-4.06615	0.00063609		-3.98505	0.00095686		0.181031	0.982267
	HORVU.MOREX.r3.2HG0107910.1		Yellow stripe-like transporter 12		0	0	0	0	0		0.251936	0.146774	0.0456298	0.10316	0.148113		0.00900225	0	0	0.00519745	0.00300075		0.0280617	0	0	0.0162015	0.00935391		5.57005	NA		0.395136	0.941155		-3.98437	0.0990631		1.19054	NA
	HORVU.MOREX.r3.3HG0264970.1		Transcription elongation factor SPT5		0.0349491	0.323172	0.0326789	0.167065	0.130267		0.078155	0.239042	0.231201	0.0907094	0.182799		0.0977429	0.130099	0.0334949	0.0491715	0.0871121		0	0.0393379	0	0.0227118	0.0131126		0.563023	NA		-0.573066	0.830515		-3.9838	0.0629707		-2.84771	NA
	HORVU.MOREX.r3.3HG0318460.1		ABC-2 type transporter family protein		0	0.084915	0	0.0490257	0.028305		0	0	0.555421	0.320673	0.18514		0.328735	0	0	0.189795	0.109578		0	0	0	0	0		2.85333	NA		1.92525	NA		-3.97198	NA		-3.0439	NA
	HORVU.MOREX.r3.2HG0158120.1		Plant/T7H20-70 protein		0	0	0	0	0		0	0	0.276457	0.159612	0.0921523		0	0.0272238	0	0.0157177	0.0090746		0	0	0	0	0		3.81364	NA		0.395157	NA		-3.97051	NA		-0.55202	NA
	HORVU.MOREX.r3.1HG0072700.1		Transmembrane protein, putative		0.169622	0	0.158604	0.0949107	0.109409		0.316098	0	0.534338	0.268658	0.283479		0	0	0.108376	0.062571	0.0361254		0.0492917	0	0	0.0284586	0.0164306		1.36241	NA		-1.86162	NA		-3.96501	NA		-0.74097	NA
	HORVU.MOREX.r3.7HG0719910.1		Transposable element protein, putative		0.246558	0.113996	0.184434	0.0663249	0.181663		0.496231	0.0562131	0.745634	0.349075	0.432693		0.165493	0	0.0472599	0.0852455	0.0709178		0.0859791	0	0	0.0496401	0.0286597		1.27259	NA		-1.39128	0.55186		-3.95999	0.0527446		-1.29612	NA
	HORVU.MOREX.r3.7HG0665050.1		Germin-like protein		0.241774	0.159691	0.290661	0.0661826	0.230709		0.154477	0.0393732	0.783392	0.400489	0.325748		0.212513	0.102858	0.0662042	0.076129	0.127192		0	0.0777532	0	0.0448909	0.0259177		0.528669	0.961278		-0.953736	0.650059		-3.95957	0.0342057		-2.47717	0.439074
	HORVU.MOREX.r3.3HG0267800.1		Transposon protein, putative, Mutator sub-class		0.183038	0.211568	0.684596	0.2817	0.359734		0.20466	0.208656	0.951394	0.429978	0.454903		0.0511908	0.0681364	0.0877112	0.018276	0.0690128		0	0	0.0984858	0.0568608	0.0328286		0.30787	NA		-2.58527	0.210384		-3.95891	0.0678469		-1.06577	NA
	HORVU.MOREX.r3.6HG0544280.1		Pheophorbide a oxygenase, chloroplastic		0.18201	0.210379	0.170187	0.0206559	0.187526		0.20351	0	0.688036	0.353453	0.297182		0	0.0451691	0.116291	0.0586263	0.0538201		0.0528916	0	0	0.030537	0.0176305		0.726145	NA		-1.99331	0.459295		-3.95047	0.111834		-1.23102	NA
	HORVU.MOREX.r3.1HG0018830.1		Benzyl alcohol O-benzoyltransferase		0.341704	0.641817	0.399385	0.159252	0.460968		0.238793	0.243454	0.141281	0.0576913	0.207843		0.0358369	0.0954	0.0204679	0.0395786	0.0505682		0	0.0480768	0	0.0277572	0.0160256		-1.16827	0.475429		-3.25482	0.00021549		-3.9475	0.00782624		-1.86094	0.551175
	HORVU.MOREX.r3.3HG0286030.1		Werner Syndrome-like exonuclease		0.0666621	0.231158	0	0.118979	0.0992732		0.894441	0.227976	0.629992	0.335591	0.584136		0	0	0	0	0		0.116231	0	0	0.067106	0.0387437		2.65796	NA		-3.44747	0.214549		-3.94408	0.0827343		2.16135	NA
	HORVU.MOREX.r3.5HG0445850.1		Glutaredoxin family protein		0.51425	2.37762	1.05786	0.958247	1.31658		0.574998	0.703467	1.65238	0.588456	0.976948		0	0.306289	0	0.176836	0.102096		0	0.115766	0.110679	0.0654186	0.0754817		-0.391604	0.974014		-3.77597	0.0112307		-3.94405	0.0271468		-0.559677	0.961685
	HORVU.MOREX.r3.1HG0070440.1		Patatin		0.106135	0.276026	0	0.139235	0.127387		0.0296682	0.393216	0	0.218962	0.140961		0	0.0197545	0	0.0114053	0.00658485		0	0	0.0285536	0.0164854	0.00951787		0.151048	NA		-4.18821	0.189179		-3.92947	0.216591		0.40978	NA
	HORVU.MOREX.r3.6HG0595610.1		Retrovirus-related Pol polyprotein from transposon TNT 1-94		0	0.0421706	0.0341141	0.0223869	0.0254283		0.0407937	0	0.48271	0.267695	0.174501		0.0612214	0	0	0.0353462	0.0204071		0	0.0410656	0	0.0237092	0.0136885		2.83664	NA		-0.318669	NA		-3.92855	NA		-0.773245	NA
	HORVU.MOREX.r3.1HG0065610.1		NAC domain-containing protein		0.027479	0	0	0.015865	0.00915968		0	0.0313249	0.363568	0.201473	0.131631		0	0.0409165	0.079007	0.0395119	0.0399745		0	0	0.0295708	0.0170727	0.00985693		3.77001	NA		1.87257	NA		-3.92688	NA		-2.02944	NA
	HORVU.MOREX.r3.7HG0727170.1		O-glucosyltransferase rumi-like protein		0.168738	0	0.599556	0.309177	0.256098		0.603747	0.0769417	0.701653	0.336	0.460781		0.11326	0	0.0970305	0.0612454	0.0700967		0.029421	0	0.0726333	0.0365342	0.0340181		0.754564	0.947909		-2.06563	0.333536		-3.91842	0.0475896		-1.09823	0.898574
	HORVU.MOREX.r3.7HG0712380.1		MADS-box transcription factor family protein		0	0	0	0	0		0.19581	0	0	0.113051	0.06527		0	0	0	0	0		0	0	0	0	0		3.75873	NA		0	NA		-3.91559	NA		0	NA
	HORVU.MOREX.r3.7HG0641570.1		2-oxoglutarate (2OG) and Fe(II)-dependent oxygenase superfamily protein		0	0.0707224	0	0.0408316	0.0235741		0.239447	0	0	0.138245	0.0798155		0	0	0	0	0		0	0	0	0	0		1.82014	NA		-2.50516	NA		-3.91559	NA		0	NA
	HORVU.MOREX.r3.5HG0528430.1		Polynucleotidyl transferase, ribonuclease H-like superfamily protein		0	0	0	0	0		0.380742	0	0	0.219821	0.126914		0.0816285	0.0362167	0	0.0409005	0.0392817		0	0	0	0	0		3.75785	NA		2.01348	NA		-3.91472	NA		-2.17034	NA
	HORVU.MOREX.r3.2HG0114030.1		Aspartic proteinase nepenthesin-1		0	0.0268441	0.0868627	0.0444746	0.0379023		0.129838	0.158847	0.0658443	0.0475856	0.118177		0	0	0	0	0		0.0202467	0	0	0.0116894	0.0067489		1.50665	NA		-3.77817	NA		-3.91324	NA		1.37157	NA
	HORVU.MOREX.r3.6HG0622790.1		Dehydrin		1.09376	0.741104	0.282127	0.406973	0.705662		0.42171	6.23416	0.356433	3.37482	2.33743		0.928227	0.336954	0.144586	0.408392	0.469922		0.197282	0.297164	0	0.151219	0.164815		1.70319	0.544551		-0.629607	0.771012		-3.90871	0.00284924		-1.57592	0.573701
	HORVU.MOREX.r3.7HG0663490.1		3-phenylpropionate/cinnamic acid dioxygenase ferredoxin subunit		0.372388	0.215216	1.65395	0.789203	0.747184		0.312283	0.742886	0.351926	0.237991	0.469032		0.0520734	0.0693112	0.178447	0.0685298	0.0999438		0.0811613	0	0	0.0468585	0.0270538		-0.805885	NA		-3.17376	0.0553583		-3.90232	0.0642049		-1.53444	NA
	HORVU.MOREX.r3.3HG0236760.1		Short-chain dehydrogenase/reductase		0	0	0	0	0		0.239108	0	0.0336827	0.129426	0.0909302		0	0	0	0	0		0	0	0	0	0		3.73984	NA		0	NA		-3.8967	NA		0	NA
	HORVU.MOREX.r3.2HG0106190.1		Cystathionine gamma-synthase		0	0	0	0	0		0.158533	0	0.0223323	0.085812	0.0602885		0	0.0175932	0	0.0101574	0.0058644		0	0	0	0	0		3.73929	NA		0.395146	NA		-3.89615	NA		-0.55201	NA
	HORVU.MOREX.r3.2HG0145100.1		Transposon protein, putative, Mutator sub-class, expressed		0.220393	0.127373	0	0.110642	0.115922		0.369641	0	0.0520707	0.200082	0.140571		0.154095	0.0410209	0	0.0798055	0.0650385		0	0	0	0	0		0.33419	NA		-0.809581	NA		-3.89271	NA		-2.74894	NA
	HORVU.MOREX.r3.6HG0546950.1		NBS-LRR-like resistance protein		0.0811974	0	0	0.0468794	0.0270658		0	0.323965	0	0.187041	0.107988		0.0681261	0.0604519	0	0.0373151	0.0428593		0	0	0	0	0		1.96977	NA		0.637977	NA		-3.88983	NA		-2.55804	NA
	HORVU.MOREX.r3.5HG0537670.1		AWPM-19-like membrane family protein		0.118025	0	0.0551792	0.0590538	0.0577346		0	0.4709	0	0.271874	0.156967		0.56114	0	0.0565569	0.308945	0.205899		0	0	0	0	0		1.34435	NA		1.72491	NA		-3.88907	NA		-4.26963	NA
	HORVU.MOREX.r3.3HG0295110.1		MEI2-like protein 1		0	0	0.0893609	0.0515926	0.029787		0.427432	0.217888	0.0903174	0.17021	0.245212		0.106912	0	0	0.0617255	0.0356372		0	0	0	0	0		2.7685	NA		0.0926264	NA		-3.88716	NA		-1.21128	NA
	HORVU.MOREX.r3.4HG0367840.1		Transposon protein, putative, CACTA, En/Spm sub-class		0.0426848	0.049338	0.199561	0.0887143	0.0971946		0.190908	0.0973176	0.322715	0.113237	0.203647		0.0238755	0.0635581	0	0.032105	0.0291445		0.0372123	0	0	0.0214845	0.0124041		1.00407	NA		-1.8693	NA		-3.87738	NA		-1.00401	NA
	HORVU.MOREX.r3.4HG0384610.1		Transposon protein, putative, Pong sub-class		0	0	0	0	0		0.422201	0	0.142739	0.214758	0.188313		0.0422413	0	0	0.024388	0.0140804		0	0	0	0	0		3.72043	NA		0.395145	NA		-3.87729	NA		-0.552009	NA
	HORVU.MOREX.r3.6HG0592630.1		Expansin protein		0.442593	0.102316	0	0.231713	0.181636		0.494875	0	0.167309	0.251725	0.220728		0	0	0	0	0		0	0	0	0	0		0.35361	NA		-3.93276	NA		-3.87661	NA		0	NA
	HORVU.MOREX.r3.3HG0302770.1		Wuschel-related homeobox protein		0	0	0	0	0		0.212587	0	0.0718723	0.108135	0.0948198		0.106347	0.283102	0	0.143003	0.129816		0	0	0	0	0		3.71951	NA		4.0803	NA		-3.87638	NA		-4.23717	NA
	HORVU.MOREX.r3.5HG0445910.1		Glutaredoxin family protein		0.103839	0.120024	0.291282	0.103864	0.171715		0.464421	0.118372	0.196267	0.181533	0.259687		0	0	0	0	0		0	0	0	0	0		0.524376	NA		-3.75735	NA		-3.87195	NA		0	NA
	HORVU.MOREX.r3.3HG0272000.1		LINE-1 reverse transcriptase-like protein		0.107455	0.248408	0	0.12458	0.118621		0.180223	0.122494	0.101551	0.0407443	0.134756		0	0.120001	0	0.0692829	0.0400005		0	0	0	0	0		0.251843	NA		-1.57545	NA		-3.86905	NA		-2.04175	NA
	HORVU.MOREX.r3.5HG0464510.1		UDP-sugar pyrophosphorylase 1		0.289913	0.335101	0	0.181835	0.208338		0.24312	0.165244	0.136991	0.0549637	0.181785		0.162161	0	0.0694625	0.0813577	0.077208		0	0	0	0	0		-0.135423	NA		-1.39851	NA		-3.86841	NA		-2.60533	NA
	HORVU.MOREX.r3.4HG0377630.1		Dynamin-3		0.116644	0.134825	0.109067	0.0132376	0.120178		0.130422	0	0.275586	0.137859	0.135336		0.130488	0.0434209	0.0279476	0.0552791	0.0672855		0.0254223	0	0	0.0146776	0.00847409		0.225105	NA		-0.881198	0.724324		-3.86437	0.0824957		-2.75807	NA
	HORVU.MOREX.r3.5HG0427550.1		Jacalin-like lectin		4.73226	4.06734	4.53833	0.341948	4.44598		8.95446	9.68256	1.49074	4.534	6.70925		0.271484	0.180676	1.04662	0.47591	0.499594		0.423133	0.409733	0.652883	0.136679	0.49525		0.538813	0.898091		-3.32224	8.03471e-05		-3.8616	6.7755e-06		-0.000544623	1
	HORVU.MOREX.r3.3HG0277600.1		F-box family protein		0.0799945	0.231158	0.112198	0.0796229	0.141117		0	0.227976	0.075599	0.116123	0.101191		0.0223723	0	0.038333	0.0192557	0.0202351		0	0	0	0	0		-0.503015	NA		-2.92067	NA		-3.85992	NA		-1.44226	NA
	HORVU.MOREX.r3.2HG0209470.2		Protochlorophyllide reductase		0	0.115152	0.0186306	0.061811	0.0445943		0	0.113567	0.03766	0.057847	0.050409		0.0445794	0.0445024	0	0.0257157	0.0296939		0	0	0	0	0		0.192911	NA		-0.601162	NA		-3.85982	NA		-3.06575	NA
	HORVU.MOREX.r3.2HG0157180.1		Dirigent protein		0.165295	0	0	0.095433	0.0550983		0	0.314048	0.104141	0.159965	0.139396		0	0	0.0528057	0.0304874	0.0176019		0	0	0	0	0		1.36168	NA		-1.94604	NA		-3.85973	NA		-0.552012	NA
	HORVU.MOREX.r3.7HG0697630.1		Serine/threonine protein phosphatase 7 long form isogeny		0	0	0	0	0		0	0.44283	0.146847	0.225562	0.196559		0	0	0.0744598	0.0429894	0.0248199		0	0	0	0	0		3.70282	NA		0.395145	NA		-3.85969	NA		-0.552009	NA
	HORVU.MOREX.r3.5HG0454440.1		Retrotransposon protein, putative, Ty1-copia subclass		0	0	0.555841	0.320915	0.18528		0.443117	0	0.280895	0.224192	0.241338		0	0	0	0	0		0	0	0	0	0		0.228171	NA		-4.03983	NA		-3.85826	NA		0	NA
	HORVU.MOREX.r3.6HG0562510.1		P-loop containing nucleoside triphosphate hydrolases superfamily protein		0.404972	0	0.504889	0.267363	0.303287		0.301874	0.307767	0.38272	0.0450717	0.330787		0.0755064	0.100501	0.64687	0.322903	0.274292		0	0	0	0	0		0.0554138	NA		-0.342663	NA		-3.85307	NA		-3.45499	NA
	HORVU.MOREX.r3.3HG0264250.1		Polynucleotidyl transferase, ribonuclease H-like superfamily protein		0.191137	0.220929	0.178722	0.0216917	0.19693		0.106858	0.326832	0.270952	0.114337	0.234881		0	0.142303	0	0.0821585	0.0474342		0	0	0	0	0		0.249355	NA		-2.15076	NA		-3.85019	NA		-1.45007	NA
	HORVU.MOREX.r3.3HG0242420.1		tRNA-2-methylthio-N(6)-dimethylallyladenosine synthase		0.519195	0.120024	0.388376	0.203496	0.342532		0	0.473488	0.2944	0.239073	0.255962		0	0.154617	0.199037	0.104479	0.117885		0	0	0	0	0		-0.45844	NA		-1.70652	NA		-3.84708	NA		-2.59899	NA
	HORVU.MOREX.r3.5HG0442290.1		Elongation factor 2		0.109083	0	0	0.0629793	0.0363611		0	0.248701	0.154634	0.125573	0.134445		0.122031	0	0	0.0704544	0.0406768		0	0	0	0	0		1.92347	NA		0.164594	NA		-3.84452	NA		-2.08565	NA
	HORVU.MOREX.r3.6HG0589210.1		Proteasome subunit alpha type		0.345576	0	0.161565	0.17291	0.169047		0.289799	0	0.326588	0.178884	0.205462		0.144972	0.514566	0.165599	0.207687	0.275046		0	0	0	0	0		0.294478	NA		0.5927	NA		-3.84311	NA		-4.14133	NA
	HORVU.MOREX.r3.7HG0639850.1		Pectin acetylesterase		0.0524236	0.0605947	0	0.0328804	0.0376728		0.0879244	0	0.099086	0.054273	0.0623368		0	0.097574	0	0.0563344	0.0325247		0	0	0	0	0		0.83668	NA		-0.22427	NA		-3.84027	NA		-2.77932	NA
	HORVU.MOREX.r3.3HG0271520.1		Retrotransposon protein, putative, unclassified		0.0545417	0.126086	0.203996	0.0747496	0.128208		0.121969	0.0621751	0.206179	0.0723461	0.130108		0	0	0	0	0		0	0	0	0	0		-0.00528062	NA		-4.25434	NA		-3.83928	NA		0	NA
	HORVU.MOREX.r3.1HG0025160.1		B-cell receptor-associated protein 31-like protein		0.209694	0	0.196074	0.117333	0.135256		0.117233	0.239042	0.396344	0.139931	0.250873		0	0	0	0	0		0	0	0	0	0		0.853948	NA		-3.39012	NA		-3.83429	NA		0	NA
	HORVU.MOREX.r3.6HG0599340.1		Phospholipase A1-II 2		0.32479	0.0938535	0	0.167147	0.139548		0	0.277684	0.306943	0.1694	0.194876		0.0908347	0.0604519	0	0.0462394	0.0504289		0	0	0	0	0		0.557406	NA		-1.42897	NA		-3.83179	NA		-1.84541	NA
	HORVU.MOREX.r3.2HG0173790.1		ATP synthase subunit a		0.529375	0.122378	0	0.277147	0.217251		0	0.362079	0.40023	0.220885	0.254103		0	0.0788245	0.10147	0.0532638	0.0600981		0	0	0	0	0		0.30297	NA		-1.9397	NA		-3.83151	NA		-1.58884	NA
	HORVU.MOREX.r3.7HG0644780.1		Disease resistance protein RPM1		0.0152317	0	0.00712115	0.00762119	0.00745094		0	0.0260452	0.0287895	0.0158887	0.0182782		0.0127796	0	0	0.00737833	0.00425988		0	0	0	0	0		1.28419	NA		-0.831575	NA		-3.83038	NA		-1.71462	NA
	HORVU.MOREX.r3.2HG0201710.1		Calcium-binding EF-hand family protein		0.265556	0	0	0.153319	0.0885185		0.19795	0	0.418273	0.209236	0.205408		0.84171	0.131805	0.678683	0.371847	0.550733		0	0	0	0	0		1.30251	NA		2.59013	0.35649		-3.82622	0.180923		-5.11383	NA
	HORVU.MOREX.r3.1HG0058850.1		Protein SAWADEE HOMEODOMAIN-like protein 2		0.349491	0	0.424826	0.226678	0.258106		0.078155	0	0.165143	0.0826111	0.0810995		0.0586457	0.0780592	0	0.0406396	0.0455683		0	0	0	0	0		-1.68159	NA		-2.6252	0.328642		-3.82576	0.192243		-2.88215	NA
	HORVU.MOREX.r3.7HG0727270.1		plastid movement impaired protein		12.6156	4.42805	14.5445	5.37123	10.5294		10.4871	7.52947	18.6639	5.7675	12.2268		0.572648	0.368812	0.158256	0.207205	0.366572		0.374285	1.74711	0.781863	0.705038	0.967753		0.192293	0.985839		-4.95802	7.14646e-10		-3.82523	2.97824e-06		1.32509	0.399301
	HORVU.MOREX.r3.3HG0254300.1		1-deoxy-D-xylulose 5-phosphate synthase 1		0.222338	0.0367133	0.148497	0.0934563	0.135849		0.0355146	0.0362079	0.150086	0.0659487	0.0739362		0.0710648	0	0	0.0410293	0.0236883		0	0	0	0	0		-0.852375	NA		-2.50453	NA		-3.8241	NA		-2.17195	NA
	HORVU.MOREX.r3.4HG0358740.1		ArfGap/RecO-like zinc finger domain-containing protein		0.0471583	0	0	0.0272269	0.0157194		0.105458	0	0.222835	0.111471	0.109431		0	0.0351096	0	0.0202705	0.0117032		0	0	0	0	0		2.70198	NA		-0.56665	NA		-3.82064	NA		-0.552006	NA
	HORVU.MOREX.r3.UnG0775770.1		Senescence-associated protein, putative		0	0.192039	0	0.110874	0.0640129		0.371537	0	0.785066	0.39272	0.385534		0.0929309	0	0	0.0536537	0.030977		0	0	0	0	0		2.70197	NA		-0.56665	NA		-3.82063	NA		-0.552006	NA
	HORVU.MOREX.r3.7HG0746500.1		WD repeat-containing protein DWA2		0	0.101484	0	0.0585917	0.0338279		0.196341	0	0.414872	0.207535	0.203738		0	0	0	0	0		0	0	0	0	0		2.70087	NA		-1.5284	NA		-3.81952	NA		0	NA
	HORVU.MOREX.r3.6HG0571500.1		aldehyde dehydrogenase 3H1		0	0	0	0	0		0.215624	0	0.455619	0.227918	0.223748		0	0	0	0	0		0	0	0	0	0		3.66188	NA		0	NA		-3.81874	NA		0	NA
	HORVU.MOREX.r3.6HG0597030.1		Werner Syndrome-like exonuclease		0	0	0.1741	0.100517	0.0580333		0	0.141502	0.293272	0.146666	0.144925		0	0	0	0	0		0	0	0	0	0		1.18381	NA		-3.03832	NA		-3.81239	NA		0	NA
	HORVU.MOREX.r3.6HG0571320.1		Retrovirus-related Pol polyprotein from transposon TNT 1-94		0.368755	0.0608903	0.39406	0.185483	0.274568		0.471218	0.0600521	0.199139	0.209137	0.243469		0	0.31376	0.252437	0.166298	0.188732		0.0459254	0	0	0.0265151	0.0153085		-0.225417	NA		-0.691837	0.809882		-3.80207	0.111661		-3.33565	NA
	HORVU.MOREX.r3.3HG0220840.1		Retrovirus-related Pol polyprotein from transposon TNT 1-94		0	0	0.0537116	0.0310104	0.0179039		0.0642285	0	0.325719	0.172528	0.129982		0	0	0	0	0		0	0	0	0	0		2.68098	NA		-1.5284	NA		-3.79963	NA		0	NA
	HORVU.MOREX.r3.2HG0139440.1		Alpha/beta-Hydrolases superfamily protein		0.117129	0.0812311	0.10952	0.0189156	0.102627		0.0261929	0.18693	0.110693	0.0804039	0.107939		0.0131031	0.0872028	0	0.0470227	0.0334353		0.0204224	0	0	0.0117909	0.00680746		0.0398719	NA		-1.70867	0.417799		-3.78385	0.0889221		-2.03531	NA
	HORVU.MOREX.r3.6HG0539580.1		Disease resistance protein (TIR-NBS-LRR class)		0.0690049	0.0265868	0.0430151	0.0213879	0.0462022		0.0642969	0.0917729	0.130426	0.0332218	0.0954987		0.0192988	0	0.0110223	0.00968188	0.010107		0.0100263	0.0129451	0	0.00678996	0.00765713		1.04464	NA		-2.22226	0.187717		-3.78216	0.0263143		-0.51527	NA
	HORVU.MOREX.r3.7HG0743510.1		Two-component response regulator		0.0354655	0	0	0.020476	0.0118218		0	0	0.117309	0.0677282	0.0391029		0	0	0	0	0		0	0	0	0	0		1.87244	NA		-2.31551	NA		-3.77824	NA		0	NA
	HORVU.MOREX.r3.3HG0252160.1		Serine/threonine protein phosphatase 7 long form isogeny		0	0	0.0994856	0.057438	0.0331619		0	0	0.351926	0.203185	0.117309		0	0	0	0	0		0	0	0	0	0		1.73437	NA		-2.45359	NA		-3.77824	NA		0	NA
	HORVU.MOREX.r3.7HG0742870.1		Receptor-like protein kinase		0	0	0	0	0		0	0	0.335404	0.193646	0.111801		0.0283592	0	0	0.0163732	0.00945307		0	0	0	0	0		3.62137	NA		0.395155	NA		-3.77824	NA		-0.552019	NA
	HORVU.MOREX.r3.7HG0639750.1		Embryogenesis transmembrane protein-like		0.409088	0.230659	0.121285	0.145276	0.253678		0.12272	0.204736	0.056577	0.0742209	0.128011		0	0.00742849	0	0.00428884	0.00247616		0.00869853	0	0.0214746	0.0108016	0.0100577		-0.994608	0.699751		-6.641	2.22882e-05		-3.76373	0.00495827		1.88266	0.709647
	HORVU.MOREX.r3.5HG0522210.1		Chlorophyll a-b binding protein, chloroplastic		0.175916	0.305003	0.0822444	0.111847	0.187721		0.0327827	0.133691	0.554164	0.276532	0.240213		0.0327992	0.065485	0.0280993	0.0203639	0.0421278		0	0	0.0631022	0.0364321	0.0210341		0.45115	NA		-2.19629	0.230394		-3.7563	0.0521801		-1.10887	0.895159
	HORVU.MOREX.r3.1HG0089050.1		Basic 7S globulin		0.263397	0	0.566461	0.283462	0.276619		0.500669	0.30026	1.24462	0.497566	0.681849		0.117864	0.09805	0	0.0631113	0.0719712		0	0.148237	0.0283447	0.078689	0.0588605		1.23685	0.839402		-2.09436	0.273657		-3.75323	0.0238525		-0.42202	0.968843
	HORVU.MOREX.r3.5HG0432720.1		Piezo-type mechanosensitive ion channel-like protein		15.5885	15.7388	27.747	6.9767	19.6914		26.6699	15.8433	27.8664	6.62322	23.4599		1.78589	1.81776	1.61999	0.106187	1.74121		1.88294	3.06528	0.909495	1.07958	1.95257		0.21465	0.950144		-3.6254	2.67945e-16		-3.74262	1.47218e-16		0.0974377	0.977609
	HORVU.MOREX.r3.5HG0446980.1		Retrovirus-related Pol polyprotein from transposon TNT 1-94		2.39984	2.69684	0.93498	0.943235	2.01055		1.49073	2.96368	0.75599	1.12423	1.7368		0.111861	0.148891	0.191665	0.0399364	0.150806		0	0.0750335	0.358683	0.189183	0.144572		-0.215312	0.981553		-3.82177	3.48204e-05		-3.74114	0.000256877		-0.134683	0.986495
	HORVU.MOREX.r3.2HG0207540.1		Wound-responsive family protein		9.16681	4.06407	15.9686	5.97243	9.73316		21.9034	5.15331	29.6682	12.5289	18.9083		3.23097	0.560937	0.240696	1.64182	1.3442		0.766314	2.40282	1.62158	0.81853	1.5969		0.920281	0.86903		-2.9984	0.0173905		-3.73707	0.00185873		0.181615	0.9818
	HORVU.MOREX.r3.7HG0635870.1		Heat stress transcription factor C-1a		0.191379	0	0.178948	0.107085	0.123442		0.061139	0	0.284214	0.149598	0.115118		0	0	0	0	0		0	0	0.0294211	0.0169863	0.00980702		-0.0856126	NA		-5.19198	0.0902283		-3.73481	0.259336		1.37156	NA
	HORVU.MOREX.r3.2HG0124540.1		Calcium binding family protein		11.7383	23.3369	29.7446	9.12697	21.6066		24.8061	19.4027	20.3008	2.89546	21.5032		2.49499	2.53438	5.17496	1.53604	3.40144		1.94434	2.37824	1.01055	0.698903	1.77771		-0.0543694	0.994449		-2.80261	1.3889e-09		-3.73319	3.23135e-14		-0.984942	0.248982
	HORVU.MOREX.r3.1HG0003660.1		Apo-citrate lyase phosphoribosyl-dephospho-CoA transferase		0.884307	2.04428	1.52845	0.581169	1.48568		1.13858	1.80231	1.21559	0.363021	1.38549		0.0899332	0.0997531	0.0513644	0.0255782	0.0803502		0.163531	0.0603247	0.115348	0.0516409	0.113068		-0.125129	0.984445		-4.26664	5.91874e-12		-3.70367	5.59102e-09		0.437832	0.915417
	HORVU.MOREX.r3.1HG0081920.1		Pollen Ole e 1 allergen/extensin		17.7301	2.67039	13.7651	7.80609	11.3886		13.1563	2.2049	11.2214	5.84485	8.86085		2.34408	1.16001	2.6261	0.777919	2.0434		1.49886	0.665222	0.115635	0.696456	0.759906		-0.373236	0.975181		-2.58495	0.0378219		-3.70086	0.00155414		-1.48915	0.528938
	HORVU.MOREX.r3.2HG0135370.1		translocon at the outer envelope membrane of chloroplasts 159		0.0629694	0	0.0588792	0.0352341	0.0406162		0.246428	0.107674	0.0595094	0.0970488	0.13787		0.0528325	0	0	0.0305028	0.0176108		0	0.0354386	0	0.0204605	0.0118129		1.67519	NA		-1.19488	NA		-3.6998	NA		-0.82973	NA
	HORVU.MOREX.r3.1HG0086330.1		Endoglucanase		6.90846	2.83291	7.40504	2.50869	5.71547		9.19751	1.76366	4.05339	3.80717	5.00485		0.334156	0.205279	0.39638	0.0974684	0.311938		0.347209	0.517252	0.412104	0.0858118	0.425522		-0.228008	0.966197		-4.3152	2.90713e-14		-3.6987	2.16686e-10		0.388487	0.897272
	HORVU.MOREX.r3.7HG0639770.1		NBS-LRR disease resistance protein		0.0519695	0.0360419	0	0.0266256	0.0293371		0.0697302	0.0473943	0.0196455	0.025091	0.04559		0.0116275	0.0696447	0.00996142	0.0339874	0.0304112		0.00906132	0	0	0.00523156	0.00302044		0.673169	NA		0.0346286	0.992203		-3.69672	0.115901		-3.05818	NA
	HORVU.MOREX.r3.5HG0511460.1		ABC transporter B family protein		0.16743	1.33534	0.79843	0.584585	0.767066		14.2466	6.96651	1.61395	6.34077	7.60901		1.32985	0.648194	0.914644	0.343522	0.964229		0.613051	0.489986	0.792772	0.152274	0.631937		3.2662	0.00194284		0.233311	0.903815		-3.69589	9.86413e-05		-0.662999	0.864803
	HORVU.MOREX.r3.1HG0015620.1		Dirigent protein		0	0.0390079	0	0.0225212	0.0130026		0.226405	0	0	0.130715	0.0754684		0	0	0	0	0		0	0	0	0	0		2.57425	NA		-1.52837	NA		-3.69291	NA		0	NA
	HORVU.MOREX.r3.2HG0201340.1		Cysteine/Histidine-rich C1 domain family protein		0	0	0	0	0		0.272367	0	0	0.157251	0.0907891		0.0227087	0	0	0.0131109	0.00756956		0	0	0	0	0		3.53604	NA		0.395154	NA		-3.6929	NA		-0.552018	NA
	HORVU.MOREX.r3.2HG0209830.1		Auxin-responsive protein		0	0	0.336593	0.194332	0.112198		0.603747	0	0	0.348574	0.201249		0	0	0	0	0		0	0	0	0	0		0.64744	NA		-3.45517	NA		-3.6929	NA		0	NA
	HORVU.MOREX.r3.2HG0100750.1		Dirigent protein		0.0674954	0.0780157	0.0631112	0.00765989	0.0695407		0.113203	0.269296	0.0637866	0.10727	0.148762		0	0	0	0	0		0.029421	0	0	0.0169862	0.00980699		1.05314	NA		-4.01031	NA		-3.69187	NA		1.37158	NA
	HORVU.MOREX.r3.2HG0165330.1		Retrovirus-related Pol polyprotein from transposon TNT 1-94		0.249694	0	0	0.144161	0.0832313		0.209392	0	0	0.120893	0.0697974		0	0	0.0598261	0.0345406	0.019942		0	0	0	0	0		-0.205868	NA		-2.08675	NA		-3.69173	NA		-1.81084	NA
	HORVU.MOREX.r3.2HG0152120.1		Leucine--tRNA ligase		0.2547	0	0.0952621	0.12869	0.116654		0.341744	0	0	0.197306	0.113915		0.170958	0.07585	0	0.0856595	0.0822693		0	0	0	0	0		-0.0655902	NA		-0.578916	NA		-3.68813	NA		-3.1748	NA
	HORVU.MOREX.r3.7HG0641840.1		Eukaryotic aspartyl protease family protein, putative		0.609636	0.654325	0.570036	0.04217	0.611332		0.900752	0.347479	0.288069	0.337891	0.5121		0	0.0324197	0.187801	0.100386	0.0734069		0.0569438	0	0.0702903	0.0373306	0.0424114		-0.277101	0.981207		-3.24407	0.00285417		-3.68543	0.00236951		-0.718461	0.90484
	HORVU.MOREX.r3.1HG0051320.1		Cytochrome P450 superfamily protein		0.117383	0	0.109759	0.0656809	0.0757139		0.656247	0.133812	0	0.346772	0.263353		0.0656577	0.174785	0	0.0882887	0.0801475		0	0	0	0	0		1.69714	NA		-0.0443955	NA		-3.68317	NA		-1.94163	NA
	HORVU.MOREX.r3.1HG0089970.1		UvrABC system protein C		0.125573	0.145145	0.205478	0.0416493	0.158732		0.105305	0.214721	0.0890046	0.0683646	0.136344		0.0175596	0.0467448	0.0902609	0.0365853	0.0515218		0	0	0.0337829	0.0195046	0.011261		-0.282554	NA		-1.82376	0.264546		-3.68282	0.0670055		-2.14161	NA
	HORVU.MOREX.r3.UnG0759710.1		Mediator of RNA polymerase II transcription subunit 12		0.109083	0	0	0.0629793	0.0363611		0.487877	0.248701	0	0.243954	0.245526		0.122031	0.0812131	0	0.0621196	0.0677479		0	0	0	0	0		2.56226	NA		0.707215	NA		-3.68092	NA		-1.82587	NA
	HORVU.MOREX.r3.2HG0196570.1		Invertase inhibitor		0.244051	0	0.171149	0.125278	0.1384		0.3411	0.0695519	0	0.180243	0.136884		0.0682544	0.31797	0.643215	0.288306	0.343146		0	0	0	0	0		-0.10138	NA		1.18829	0.703192		-3.67813	0.191332		-4.96779	NA
	HORVU.MOREX.r3.7HG0711350.1		Cellulose synthase family protein		0	0.0219569	0.00888108	0.011045	0.0102793		0.02124	0.0433093	0	0.021656	0.0215164		0	0	0	0	0		0	0	0	0	0		1.01537	NA		-3.06911	NA		-3.67473	NA		0	NA
	HORVU.MOREX.r3.5HG0489850.1		Ubiquitin, putative		0.100928	0.174988	0.141558	0.0370887	0.139158		0.2257	0.115053	0	0.112857	0.113584		0.0846801	0.187853	0	0.094078	0.0908443		0	0	0	0	0		-0.353916	NA		-0.690794	NA		-3.67421	NA		-3.33733	NA
	HORVU.MOREX.r3.5HG0438670.1		Cation/H(+) antiporter		0.0398987	0.0307451	0.0497428	0.00950093	0.0401289		0.0446119	0.0454828	0	0.0260117	0.0300316		0.0297562	0	0	0.0171798	0.00991874		0	0	0	0	0		-0.507445	NA		-2.02806	NA		-3.67341	NA		-2.1528	NA
	HORVU.MOREX.r3.1HG0088000.1		transmembrane protein, putative (DUF594)		0	0	0	0	0		0.0134615	0.0686214	0	0.036361	0.027361		0	0	0	0	0		0	0	0	0	0		3.51573	NA		0	NA		-3.6726	NA		0	NA
	HORVU.MOREX.r3.6HG0565870.1		Retrotransposon protein, putative, unclassified		0.0191816	0	0	0.0110745	0.00639388		0.00714917	0.0364437	0	0.0193107	0.014531		0	0	0	0	0		0	0	0	0	0		1.18126	NA		-2.90047	NA		-3.67198	NA		0	NA
	HORVU.MOREX.r3.7HG0729690.1		Glutamyl-tRNA(Gln) amidotransferase subunit A		0	0	0	0	0		0.503123	0	0.0850489	0.269305	0.196057		0	0	0	0	0		0	0	0	0	0		3.51409	NA		0	NA		-3.67096	NA		0	NA
	HORVU.MOREX.r3.7HG0728930.1		Transposon protein, putative, Mutator sub-class, expressed		0.0331266	0	0	0.0191256	0.0110422		0.185199	0	0.0313063	0.0991308	0.0721683		0	0	0	0	0		0	0	0	0	0		2.55183	NA		-1.5284	NA		-3.67048	NA		0	NA
	HORVU.MOREX.r3.6HG0621740.1		Pectinesterase		0.104791	0.0605621	0	0.0526071	0.0551176		0.0585847	0.0796378	0.0825272	0.0130692	0.0735832		0.0781522	0.0390086	0.133907	0.0476911	0.0836893		0.015226	0	0	0.00879071	0.00507532		0.479577	NA		0.572988	0.812769		-3.66952	0.0830689		-3.76293	NA
	HORVU.MOREX.r3.1HG0017480.1		Peroxidase		0	0	0	0	0		0	0.221814	0	0.128064	0.073938		0	0	0	0	0		0	0	0	0	0		3.51164	NA		0	NA		-3.66851	NA		0	NA
	HORVU.MOREX.r3.2HG0188420.1		Subtilisin-like protease		0	0	0	0	0		0	0.0984854	0	0.0568606	0.0328285		0	0	0	0	0		0	0	0	0	0		3.51164	NA		0	NA		-3.66851	NA		0	NA
	HORVU.MOREX.r3.7HG0674040.1		2-C-methyl-D-erythritol 2,4-cyclodiphosphate synthase		0.107993	0	0	0.0623496	0.0359975		0	0.738641	0	0.426454	0.246214		0	0	0	0	0		0	0	0	0	0		2.54985	NA		-1.52837	NA		-3.66851	NA		0	NA
	HORVU.MOREX.r3.7HG0648360.1		O-methyltransferase family protein, expressed		0.153752	0.27927	0.0410757	0.119155	0.158033		0.147355	1.47728	0.145304	0.768426	0.58998		0.0245716	0	0.0421014	0.0211486	0.0222243		0.0957428	0	0.0472732	0.0478727	0.047672		1.89776	0.49238		-2.90111	0.104442		-3.66697	0.0127906		1.1319	0.85991
	HORVU.MOREX.r3.5HG0500830.1		Dynamin-3		0.51425	0.198135	0.106855	0.213788	0.27308		0.319443	0.521087	0.485993	0.107727	0.442174		0.0319604	0.212701	0.164284	0.0935601	0.136315		0.0498133	0.0643144	0	0.0337342	0.0380426		0.719824	NA		-1.10703	0.529477		-3.66551	0.0349527		-1.83866	0.637781
	HORVU.MOREX.r3.6HG0613740.1		Ethylene-responsive transcription factor		0	0	0	0	0		0.215624	0.146556	0.0607492	0.0775881	0.140976		0	0	0.18482	0.106706	0.0616066		0	0	0	0	0		3.50476	NA		2.24168	NA		-3.66162	NA		-2.39855	NA
	HORVU.MOREX.r3.7HG0708650.1		Retrotransposon protein, putative, Ty3-gypsy subclass		0.0272022	0.0314421	0	0.0170614	0.0195481		0.121662	0.0310093	0.0257075	0.053934	0.0594596		0.0456462	0.101261	0	0.050712	0.048969		0	0	0	0	0		1.65554	NA		1.32597	NA		-3.66158	NA		-3.33201	NA
	HORVU.MOREX.r3.7HG0635020.1		disease resistance family protein / LRR family protein		0	0.0276774	0	0.0159796	0.0092258		0.0803212	0.0545928	0.0226294	0.028902	0.0525145		0	0	0	0	0		0	0	0	0	0		2.54285	NA		-1.52842	NA		-3.66151	NA		0	NA
	HORVU.MOREX.r3.4HG0344080.1		Heparan-alpha-glucosaminide N-acetyltransferase		0	0.024965	0.0605867	0.0304492	0.0285172		0.0724497	0.0492427	0.0204117	0.0260696	0.047368		0	0	0	0	0		0	0	0	0	0		0.607286	NA		-3.46277	NA		-3.66028	NA		0	NA
	HORVU.MOREX.r3.4HG0398780.1		Redox sensor histidine kinase response regulator DevS		0.294525	0.45391	0.367192	0.0797953	0.371876		0.219545	0.447661	0.556683	0.17204	0.407963		0	0	0	0	0		0.0855883	0	0	0.0494144	0.0285294		0.138477	NA		-4.89332	NA		-3.66022	NA		1.37158	NA
	HORVU.MOREX.r3.7HG0711700.1		Retrovirus-related Pol polyprotein LINE-1		0.0837152	0.0967637	0.0391387	0.0302158	0.0732059		0.140406	0.0954316	0.0395576	0.0505225	0.0917985		0	0	0	0	0		0	0	0	0	0		0.325272	NA		-3.743	NA		-3.65849	NA		0	NA
	HORVU.MOREX.r3.7HG0752420.1		F-box and associated interaction domains-containing protein		0	0.0744978	0.0200884	0.038544	0.0315287		0.0480436	0.0734722	0.0203034	0.0265928	0.0472731		0	0	0	0	0		0	0	0	0	0		0.58022	NA		-3.48615	NA		-3.6566	NA		0	NA
	HORVU.MOREX.r3.4HG0342910.1		Oxidoreductase Tas aldo/keto reductase family protein		0.0405987	0.0469267	0	0.0254638	0.0291752		0.0907891	0.138842	0.0383679	0.050253	0.0893331		0.0454174	0.0302259	0.194547	0.0908038	0.0900635		0	0	0	0	0		1.64694	NA		1.58954	NA		-3.65371	NA		-3.59631	NA
	HORVU.MOREX.r3.6HG0599250.1		transmembrane protein, putative (DUF247)		0.169116	0.16755	0.0225901	0.0841484	0.119752		0.0540266	0.082622	0.0228319	0.0299045	0.0531602		0.0270269	0.0359736	0.0694625	0.0223694	0.0441543		0	0	0	0	0		-1.15684	NA		-1.50185	NA		-3.65115	NA		-3.30613	NA
	HORVU.MOREX.r3.7HG0685010.1		ATP-dependent DNA helicase PIF1		0.194581	0.22491	0	0.122043	0.13983		0	0.554535	0.0919447	0.297196	0.215493		0.163257	0	0.0932425	0.0819035	0.0854998		0	0	0	0	0		0.644963	NA		-0.696944	NA		-3.64894	NA		-2.30703	NA
	HORVU.MOREX.r3.5HG0456210.1		Replication protein A subunit		0.104341	0.30151	0.0487816	0.132812	0.151544		0	0.297359	0.0493037	0.159366	0.115554		0	0.116523	0.0499996	0.0584565	0.0555076		0	0	0	0	0		-0.393024	NA		-1.50567	NA		-3.64835	NA		-2.53571	NA
	HORVU.MOREX.r3.2HG0206950.1		Retrotransposon protein, putative, unclassified		0.0930971	0.0358693	0	0.0469551	0.0429888		0.138793	0	0.0586544	0.0696728	0.0658156		0	0	0.0297411	0.0171711	0.00991371		0	0	0	0	0		0.688066	NA		-2.4076	NA		-3.64767	NA		-0.552007	NA
	HORVU.MOREX.r3.1HG0031840.1		Retrovirus-related Pol polyprotein from transposon TNT 1-94		0.317625	0.122378	0	0.1602	0.146668		0.355146	0.120693	0.200115	0.119241	0.225318		0	0.472947	0	0.273056	0.157649		0	0	0	0	0		0.681793	NA		0.0805245	NA		-3.64372	NA		-3.04245	NA
	HORVU.MOREX.r3.6HG0619980.1		Basic helix-loop-helix transcription factor		0	0.0356643	0.0288508	0.0189329	0.021505		0.0689997	0.0703467	0.0583192	0.00658975	0.0658886		0	0.0229717	0	0.0132627	0.00765724		0	0	0	0	0		1.58836	NA		-1.49966	NA		-3.64002	NA		-0.551999	NA
	HORVU.MOREX.r3.7HG0736270.1		Tyrosine transaminase family protein		0.191137	0.441859	0.268083	0.128439	0.30036		0.213716	0.217888	0.180635	0.0204107	0.20408		0.106912	0	0.183184	0.0920182	0.0966987		0	0	0	0	0		-0.563415	NA		-1.75193	NA		-3.63956	NA		-2.45105	NA
	HORVU.MOREX.r3.7HG0644180.1		TIR-NBS-LRR class disease resistance protein		0.313022	0.271359	0.0731724	0.128155	0.219184		0.0874996	0.267623	0.147911	0.0916744	0.167678		0	0	0	0	0		0	0	0	0	0		-0.360997	NA		-4.40738	NA		-3.6366	NA		0	NA
	HORVU.MOREX.r3.2HG0180130.1		RNA-directed DNA polymerase (reverse transcriptase)-related family protein		0.0631536	0.145994	0.118103	0.0421504	0.109084		0.0706137	0.215977	0.119367	0.0739829	0.135319		0.247272	0	0	0.142763	0.0824241		0	0	0	0	0		0.280445	NA		-0.435728	NA		-3.63656	NA		-2.92039	NA
	HORVU.MOREX.r3.5HG0507210.1		F-box protein		0	0	0	0	0		0.0274431	0.0839364	0.0463903	0.0287524	0.0525899		0	0.0365459	0	0.0210998	0.012182		0	0	0	0	0		3.47943	NA		1.30089	NA		-3.6363	NA		-1.45776	NA
	HORVU.MOREX.r3.4HG0336560.1		Transposon protein, putative, Pong sub-class		0.972906	0.44982	0	0.486913	0.474242		0	0.443628	0.183889	0.222892	0.209172		0	0	0	0	0		0	0	0	0	0		-1.13388	NA		-5.17626	NA		-3.63262	NA		0	NA
	HORVU.MOREX.r3.2HG0176110.1		Retrovirus-related Pol polyprotein from transposon TNT 1-94		0.0687851	0	0.321586	0.16934	0.130124		0.153821	0.078412	0.585049	0.273351	0.272427		0.0384746	0	0	0.0222133	0.0128249		0	0.0774231	0	0.0447002	0.0258077		0.988465	NA		-3.05355	NA		-3.63223	NA		0.409788	NA
	HORVU.MOREX.r3.1HG0074790.1		Retrotransposon protein, putative, Ty3-gypsy subclass		0	0	0	0	0		0	0.435776	0.180635	0.218947	0.20547		0	0	0	0	0		0	0	0	0	0		3.47514	NA		0	NA		-3.632	NA		0	NA
	HORVU.MOREX.r3.4HG0358080.1		Protein ASPARTIC PROTEASE IN GUARD CELL 2		0.0404467	0.093502	0.0756389	0.0269952	0.0698625		0.135674	0	0.114673	0.0730276	0.0834487		0.0452473	0.0903382	0.0387637	0.0280926	0.0581164		0	0	0	0	0		0.275645	NA		-0.355867	NA		-3.62917	NA		-2.99766	NA
	HORVU.MOREX.r3.7HG0642560.1		Glycosyltransferase		0.109972	0.152536	0.0205658	0.0673563	0.0943579		0.0737777	0	0.0623576	0.0397115	0.0453784		0	0	0	0	0		0	0	0	0	0		-0.971479	NA		-5.00913	NA		-3.62787	NA		0	NA
	HORVU.MOREX.r3.5HG0502530.1		SAUR-like auxin-responsive protein family, putative		0.157271	0	0.0980368	0.0794292	0.0851025		0.175849	0	0.148629	0.0946523	0.108159		0.0879686	0.195148	0	0.0977315	0.0943722		0	0	0	0	0		0.337442	NA		0.0382041	NA		-3.62787	NA		-3.32863	NA
	HORVU.MOREX.r3.1HG0052590.1		Transactivator/viroplasmin protein		0	0.220929	0.357444	0.180376	0.192791		0.320574	0	0.270952	0.172552	0.197175		0	0.0711513	0.183184	0.0923494	0.0847786		0	0	0	0	0		-0.015463	NA		-1.39771	NA		-3.62765	NA		-2.24541	NA
	HORVU.MOREX.r3.1HG0070810.1		Retrovirus-related Pol polyprotein from transposon TNT 1-94		0	0.10121	0	0.0584334	0.0337365		0.097905	0	0.0827502	0.0526983	0.0602184		0	0	0	0	0		0	0	0	0	0		0.946329	NA		-3.08978	NA		-3.62636	NA		0	NA
	HORVU.MOREX.r3.7HG0636650.1		alpha/beta-Hydrolases superfamily protein		0.224985	0	0.280494	0.148535	0.168493		0.167708	0.0854908	0.212622	0.0644713	0.155274		0	0	0	0	0		0	0	0	0	0		-0.170372	NA		-4.20405	NA		-3.6239	NA		0	NA
	HORVU.MOREX.r3.5HG0504640.1		Retrotransposon protein, putative, Ty1-copia subclass		0.0429394	0	0	0.0247911	0.0143131		0.0480117	0.0244745	0.06087	0.018457	0.0444521		0.0720538	0	0	0.0416003	0.0240179		0	0	0	0	0		1.69421	NA		0.738006	NA		-3.62328	NA		-2.66708	NA
	HORVU.MOREX.r3.2HG0156870.1		MADS-box transcription factor		0	0	0.0241574	0.0139473	0.00805246		0.0577749	0.0294514	0.0732478	0.0222102	0.0534914		0	0	0	0	0		0	0	0	0	0		2.50405	NA		-1.52842	NA		-3.62271	NA		0	NA
	HORVU.MOREX.r3.5HG0482420.1		NA		0.0859358	0.0662202	0	0.0450162	0.0507187		0.032029	0.0653086	0.0812138	0.0250986	0.0595171		0.0320451	0	0	0.0185013	0.0106817		0	0	0	0	0		0.311643	NA		-2.07403	NA		-3.62089	NA		-1.23521	NA
	HORVU.MOREX.r3.2HG0115720.1		Glucose-1-phosphate adenylyltransferase		0.0990758	0	0	0.0572014	0.0330253		0.110779	0.225884	0.280895	0.0868089	0.205853		0	0.147525	0.189907	0.0996865	0.112477		0	0	0	0	0		2.50186	NA		1.50468	NA		-3.62052	NA		-2.62334	NA
	HORVU.MOREX.r3.6HG0623030.1		downstream target of AGL15 2		0	0.428321	0.049499	0.234313	0.159273		0.0591909	0.0603465	0.500287	0.254334	0.206608		0	0	0	0	0		0	0.0595854	0	0.0344017	0.0198618		0.494666	NA		-4.49659	NA		-3.61969	NA		1.37156	NA
	HORVU.MOREX.r3.2HG0158790.1		Auxin response factor		0.187813	0	0.263421	0.135635	0.150411		0	0.321148	0.26624	0.171772	0.195796		0.0525262	0.0699139	0.539996	0.276558	0.220812		0	0	0	0	0		0.302617	NA		0.375542	NA		-3.61788	NA		-3.6908	NA
	HORVU.MOREX.r3.7HG0680030.1		homeodomain GLABROUS 2		0.0776925	0.0299341	0.0242153	0.0293638	0.0439473		0.0579134	0	0.097898	0.0492218	0.0519371		0.0144856	0	0	0.00836329	0.00482855		0	0	0	0	0		0.308903	NA		-2.74738	NA		-3.60829	NA		-0.552003	NA
	HORVU.MOREX.r3.4HG0356340.1		B3 domain-containing protein		0.0794063	0.0917832	0.0742484	0.00901164	0.0818126		0.177573	0	0.300172	0.150923	0.159248		0	0	0	0	0		0	0	0	0	0		1.00532	NA		-3.01086	NA		-3.60641	NA		0	NA
	HORVU.MOREX.r3.5HG0512390.1		Gibberellin-regulated protein 1		0.0507802	0	0.0474818	0.0284137	0.032754		0.113558	0	0.19196	0.0965149	0.101839		0.085211	0	0	0.0491966	0.0284037		0	0	0	0	0		1.6225	NA		-0.275677	NA		-3.60614	NA		-1.70797	NA
	HORVU.MOREX.r3.6HG0542230.1		Heat shock protein 70 (Hsp 70) family protein		0.0583744	0	0	0.0337025	0.0194581		0.13054	0	0.220667	0.110949	0.117069		0	0	0	0	0		0	0	0	0	0		2.4851	NA		-1.5284	NA		-3.60375	NA		0	NA
	HORVU.MOREX.r3.7HG0687100.1		Retrovirus-related Pol polyprotein from transposon TNT 1-94		0.0314847	0	0	0.0181777	0.0104949		0.0704079	0	0.119019	0.0598411	0.0631422		0	0	0	0	0		0	0	0	0	0		2.4851	NA		-1.5284	NA		-3.60375	NA		0	NA
	HORVU.MOREX.r3.1HG0094500.1		5'-3' exoribonuclease 2		0	0	0	0	0		0.199586	0	0.337384	0.169632	0.17899		0.0998431	0	0	0.0576445	0.033281		0	0	0	0	0		3.44687	NA		1.0109	NA		-3.60374	NA		-1.16777	NA
	HORVU.MOREX.r3.7HG0701350.1		Endoplasmic reticulum metallopeptidase 1		0.0907501	0	0.169711	0.0849236	0.0868203		0.10147	0.103451	0.343054	0.13891	0.182658		0	0	0.173948	0.100429	0.0579827		0	0	0	0	0		1.01722	NA		-0.8578	NA		-3.60371	NA		-1.7287	NA
	HORVU.MOREX.r3.4HG0361940.1		tRNA pseudouridine synthase		0.226163	0	0	0.130575	0.0753875		0	0.128908	0.213735	0.107623	0.114214		0	0.0841895	0	0.0486068	0.0280632		0	0	0	0	0		0.689169	NA		-1.44989	NA		-3.59683	NA		-1.45777	NA
	HORVU.MOREX.r3.5HG0493150.1		Phosphotransferase		0.170067	0.540581	0.477061	0.198142	0.395903		0.903244	0.53314	0.482167	0.229812	0.639517		0.0951262	0.0316539	0.122243	0.0464945	0.0830077		0.0370658	0.047856	0.0915065	0.0288259	0.0588094		0.660324	0.873698		-2.37688	0.0306554		-3.59416	0.0023357		-0.556955	0.938153
	HORVU.MOREX.r3.3HG0307130.1		Gibberellin 20 oxidase 2		0.0520446	0.330862	0.316316	0.156945	0.233074		0.523733	0.148321	0.762366	0.309551	0.47814		0.48033	0.542464	0.399033	0.0719288	0.473942		0.0226861	0.0585804	0.0560064	0.0200219	0.0457576		1.03746	0.701671		0.912309	0.465772		-3.59286	0.00167988		-3.46771	0.00426046
	HORVU.MOREX.r3.6HG0629090.1		transmembrane protein, putative (DUF679)		0	0.14979	0	0.0864814	0.04993		0.241499	0.295456	0	0.157336	0.178985		0.024162	0	0	0.01395	0.00805401		0	0	0.0464853	0.0268383	0.0154951		1.88427	NA		-2.11609	NA		-3.59058	NA		0.409783	NA
	HORVU.MOREX.r3.5HG0509280.1		Structural constituent of ribosome protein		0.162124	0.187394	0.0757966	0.0585163	0.141771		0	0.0308024	0.12768	0.0666284	0.0528273		0	0	0	0	0		0	0	0	0	0		-1.33109	NA		-5.32797	NA		-3.5871	NA		0	NA
	HORVU.MOREX.r3.1HG0003760.1		GMP synthase [glutamine-hydrolyzing]		0	0	0.180318	0.104106	0.0601059		0.107812	0	0.455619	0.238111	0.18781		0	0	0.09241	0.0533529	0.0308033		0	0	0	0	0		1.54197	NA		-1.48863	NA		-3.58262	NA		-0.552011	NA
	HORVU.MOREX.r3.2HG0153560.1		Transposon protein, putative, CACTA, En/Spm sub-class		0	0.0952864	0.0770823	0.0505842	0.0574562		0.0921752	0	0.389537	0.203576	0.160571		0	0	0	0	0		0	0	0	0	0		1.51889	NA		-2.47345	NA		-3.58258	NA		0	NA
	HORVU.MOREX.r3.5HG0513060.1		methylenetetrahydrofolate reductase 1		11.6121	1.74487	17.0468	7.75723	10.1346		21.0338	5.03017	25.8987	10.9185	17.3209		1.36399	0.950979	0.779026	0.300644	1.03133		1.41727	2.09126	1.37457	0.402021	1.6277		0.72923	0.824887		-3.43789	2.9489e-05		-3.58003	1.01384e-05		0.587089	0.87268
	HORVU.MOREX.r3.5HG0426830.1		ABC transporter A family member		0.845159	0.814077	0.219517	0.352585	0.626251		0.682497	0.642296	0.221867	0.255133	0.515553		0.0262631	0.384526	0.134999	0.183685	0.181929		0.0818671	0.0528497	0	0.0415077	0.0449056		-0.269462	0.983528		-1.8429	0.162469		-3.57766	0.0190111		-2.00423	0.472674
	HORVU.MOREX.r3.4HG0414370.1		LOB domain-containing protein		0.298941	0	0.524107	0.262917	0.274349		0.250691	0.127793	0.0706288	0.0920092	0.149704		0.0836057	0	0	0.0482698	0.0278686		0.0325769	0	0	0.0188083	0.010859		-0.986587	NA		-3.34098	0.148006		-3.57177	0.180865		-1.21737	NA
	HORVU.MOREX.r3.5HG0484320.1		Myb factor		0.517536	0.877365	0.774271	0.185301	0.723058		1.27308	1.10127	1.82597	0.378679	1.40011		0.135091	0	0.165334	0.0880338	0.100142		0.0601579	0.233011	0.111386	0.0887837	0.134852		0.95103	0.513803		-2.96528	0.000208727		-3.57067	3.67878e-06		0.345643	0.949636
	HORVU.MOREX.r3.3HG0261610.1		Ulp1 protease family, C-terminal catalytic domain containing protein		0.0585326	0.0676559	0.0273653	0.0211265	0.0511846		0	0	0.165949	0.0958107	0.0553163		0	0	0	0	0		0	0	0	0	0		0.227934	NA		-3.74298	NA		-3.56116	NA		0	NA
	HORVU.MOREX.r3.2HG0207940.1		heptahelical protein 4		0	0.24965	0.403911	0.203824	0.217854		0	0	0.612352	0.353541	0.204117		0	0.321604	0	0.185678	0.107201		0	0	0	0	0		-0.0868132	NA		-1.19027	NA		-3.56057	NA		-2.45711	NA
	HORVU.MOREX.r3.2HG0207890.1		transmembrane protein, putative (DUF594)		0.154939	0.447723	0.28975	0.146544	0.297471		0.20789	0.229611	0.248923	0.0205285	0.228808		0.0173329	0.0115353	0.0445477	0.0176261	0.024472		0	0.0348793	0.0333467	0.01971	0.022742		-0.382034	0.946039		-3.7841	0.000107931		-3.5588	0.00174788		-0.156726	0.985862
	HORVU.MOREX.r3.2HG0151140.1		P-loop containing nucleoside triphosphate hydrolases superfamily protein		0.0521703	0	0.195126	0.101022	0.0824322		0	0	0.295822	0.170793	0.0986074		0	0	0	0	0		0	0	0	0	0		0.219171	NA		-3.74886	NA		-3.55829	NA		0	NA
	HORVU.MOREX.r3.5HG0490360.1		Insulin receptor-related protein		0	0	0.156555	0.090387	0.0521849		0	0	0.474691	0.274063	0.15823		0	0.249305	0	0.143937	0.0831018		0	0	0	0	0		1.51508	NA		0.413622	NA		-3.55774	NA		-2.45628	NA
	HORVU.MOREX.r3.4HG0340830.1		Cytosolic Fe-S cluster assembly factor NBP35		0	0	0	0	0		0	0	0.395066	0.228091	0.131689		0	0	0	0	0		0	0	0	0	0		3.39948	NA		0	NA		-3.55634	NA		0	NA
	HORVU.MOREX.r3.5HG0426540.1		Nuclear transport factor 2 (NTF2) family protein with RNA binding (RRM-RBD-RNP motifs) domain-containing protein		0	0	0	0	0		0	0	0.261689	0.151086	0.0872296		0	0	0	0	0		0	0	0	0	0		3.39948	NA		0	NA		-3.55634	NA		0	NA
	HORVU.MOREX.r3.5HG0432770.1		Retrotransposon protein, putative, Ty1-copia subclass		0	0	0	0	0		0	0	0.688036	0.397238	0.229345		0	0	0	0	0		0	0	0	0	0		3.39948	NA		0	NA		-3.55634	NA		0	NA
	HORVU.MOREX.r3.5HG0465710.1		Protein NRT1/ PTR FAMILY 2.1		0	0	0	0	0		0	0	0.107808	0.0622432	0.0359361		0	0	0	0	0		0	0	0	0	0		3.39948	NA		0	NA		-3.55634	NA		0	NA
	HORVU.MOREX.r3.5HG0533310.1		ATPase E1-E2 type family protein / haloacid dehalogenase-like hydrolase family protein		0.0840409	0	0	0.0485211	0.0280136		0	0	0.238269	0.137565	0.0794231		0	0	0	0	0		0	0	0	0	0		1.65055	NA		-2.31551	NA		-3.55634	NA		0	NA
	HORVU.MOREX.r3.2HG0115350.1		Dirigent protein		0	0.108074	0	0.0623964	0.0360246		0	0	0.265087	0.153048	0.0883624		0	0	0	0	0		0	0	0	0	0		1.46089	NA		-2.50517	NA		-3.55634	NA		0	NA
	HORVU.MOREX.r3.3HG0251980.1		Polynucleotidyl transferase, ribonuclease H-like superfamily protein, putative		0	0	0	0	0		0	0	0.259471	0.149806	0.0864904		0.0767862	0	0	0.0443325	0.0255954		0	0	0	0	0		3.39947	NA		1.48732	NA		-3.55634	NA		-1.64418	NA
	HORVU.MOREX.r3.5HG0505160.1		Transposon Ty3-G Gag-Pol polyprotein		0.0197789	0	0.0369882	0.018509	0.0189224		0.0221153	0.135282	0.0747682	0.0566289	0.0773886		0.0995689	0	0.0189559	0.0528705	0.0395082		0.0172431	0	0	0.00995529	0.00574769		1.91766	NA		0.918755	NA		-3.54454	NA		-2.54564	NA
	HORVU.MOREX.r3.5HG0495200.1		Formate--tetrahydrofolate ligase		1.36412	0.722672	0.42517	0.479858	0.83732		1.39815	0.777517	0.966871	0.318079	1.04751		0.158961	0.296214	0.544732	0.195542	0.333302		0	0.191928	0.12233	0.0971637	0.104752		0.344464	0.957067		-1.42895	0.156649		-3.54301	0.000981773		-1.76959	0.328229
	HORVU.MOREX.r3.2HG0197140.1		Basic helix-loop-helix transcription factor		0.426718	0.379408	0.122769	0.163547	0.309632		0.0734039	0.112255	0.186125	0.05726	0.123928		0.183602	0.24438	0.314587	0.065549	0.247523		0.0286161	0	0	0.0165215	0.00953872		-1.25712	0.642456		-0.379502	0.821235		-3.53674	0.0621318		-4.41436	0.0197802
	HORVU.MOREX.r3.1HG0000380.1		Pectin lyase-like superfamily protein		9.28049	9.25794	11.7048	1.40621	10.0811		3.56618	3.19841	11.6714	4.78925	6.14533		1.05966	0.464195	0.367725	0.374758	0.630527		0.355404	1.32261	0.12903	0.633952	0.602348		-0.70497	0.892666		-4.109	1.29052e-05		-3.53542	0.000307508		-0.131388	0.984063
	HORVU.MOREX.r3.4HG0357310.1		Mitochondrial carrier protein, expressed		0.0403459	0.0233173	0.0377252	0.00916908	0.0337961		0.0676678	0.0459926	0.114387	0.0349531	0.0760158		0.0338509	0.0750943	0	0.0376078	0.0363151		0	0	0.0217086	0.0125335	0.00723619		1.16816	NA		0.0233695	NA		-3.53292	NA		-2.38814	NA
	HORVU.MOREX.r3.7HG0725250.1		Protein lateral root primordium 1		3.81887	0.795986	2.48786	1.51503	2.36757		3.70998	0.642296	3.60903	1.74272	2.65377		0.262631	0.536007	0.509996	0.150886	0.436211		0.191023	0.0352331	0.53896	0.257899	0.255072		0.16936	0.989002		-2.54208	0.00624068		-3.53209	0.000116087		-0.820651	0.781923
	HORVU.MOREX.r3.3HG0320810.1		Non-specific serine/threonine protein kinase		0	0	0	0	0		0.0581458	0.0395206	0.0982908	0.0300346	0.0653191		0.0872626	0.0129055	0.0332261	0.0384315	0.0444647		0	0	0.0186538	0.0107698	0.00621794		4.33633	NA		3.69566	NA		-3.5314	NA		-2.89073	NA
	HORVU.MOREX.r3.1HG0040740.1		RING/FYVE/PHD zinc finger superfamily protein		0.363	0.104895	1.35769	0.661501	0.608527		0.608821	0.413804	0.857636	0.222458	0.626754		0	0.202692	0.173948	0.109672	0.125547		0.0791152	0	0.0976582	0.0518655	0.0589245		-0.0525846	NA		-2.54389	0.150621		-3.52891	0.0787524		-1.0376	0.909841
	HORVU.MOREX.r3.7HG0743570.1		NBS-LRR resistance-like protein		0.0888828	0.256842	0.114275	0.0905356	0.153333		0.248456	0.481282	0.0839989	0.199619	0.271245		0.012429	0.0413585	0.0532403	0.0209907	0.035676		0.0484296	0	0.0239122	0.0242154	0.0241139		0.793821	0.847404		-2.22176	0.053688		-3.52294	0.00180891		-0.507365	0.941271
	HORVU.MOREX.r3.3HG0271180.1		Tesmin/TSO1-like CXC domain-containing protein		0	0	0.0718704	0.0414944	0.0239568		0.128914	0	0.290558	0.145586	0.139824		0.0214965	0.11445	0	0.0608292	0.0453154		0	0.0432577	0	0.0249749	0.0144192		2.43705	NA		0.68026	NA		-3.51026	NA		-1.75347	NA
	HORVU.MOREX.r3.3HG0222370.1		Trypsin inhibitor		13.4775	8.08867	49.0349	22.2484	23.5337		12.1715	13.6895	38.0475	14.5211	21.3028		3.86593	5.85319	6.45835	1.35623	5.39249		3.53993	1.45865	1.30159	1.24944	2.10006		-0.21646	0.985839		-2.30401	0.0242929		-3.50953	0.00023033		-1.42197	0.407111
	HORVU.MOREX.r3.4HG0410500.1		Myb transcription factor		0	0	0	0	0		0.037813	0.0771024	0.255679	0.116117	0.123532		0	0.0755333	0	0.0436092	0.0251778		0.0294824	0	0	0.0170217	0.00982747		4.30993	NA		1.88575	NA		-3.505	NA		-1.08082	NA
	HORVU.MOREX.r3.2HG0181770.1		NAC domain protein,		21.8627	23.3197	35.7686	7.64277	26.9837		14.2097	13.0588	23.7546	5.87123	17.0077		1.5876	2.41774	0.98026	0.721612	1.66187		2.14005	2.04349	0.825508	0.732668	1.66968		-0.691786	0.493669		-4.14293	1.31226e-22		-3.50337	1.10651e-15		-0.0522327	0.987811
	HORVU.MOREX.r3.1HG0087130.1		Clavata3/ESR (CLE) gene family member		4.21171	0.436888	2.07005	1.89311	2.23955		1.02637	0.615534	3.52102	1.57236	1.72098		0.271823	0.361804	0.0517496	0.159511	0.228459		0	0.0607771	0.464853	0.252672	0.17521		-0.342034	0.981193		-3.36564	0.00783457		-3.4943	0.00851322		-0.4707	0.951919
	HORVU.MOREX.r3.5HG0536210.1		Cell wall invertase		0.314901	0.25693	0.207845	0.0535897	0.259892		0.082847	0.443438	0.210069	0.182881	0.245451		0.0207222	0	0.0355057	0.0178354	0.0187426		0.0645949	0	0	0.0372939	0.0215316		-0.100938	0.995212		-3.92888	0.00271024		-3.49188	0.0106559		0.336055	0.973751
	HORVU.MOREX.r3.5HG0427530.1		Dirigent protein		7.56496	7.36595	5.30518	1.2512	6.74537		14.9864	9.13927	2.68098	6.15525	8.93556		1.01186	0.826457	1.97016	0.613837	1.26949		0.89607	1.11065	0.575167	0.269494	0.860628		0.382457	0.910898		-2.48808	1.09492e-05		-3.4885	6.10694e-10		-0.617966	0.711421
	HORVU.MOREX.r3.2HG0112660.1		Peroxidase		105.863	145.092	98.371	25.093	116.442		76.1536	108.413	94.3173	16.1722	92.9611		4.45482	8.6931	16.7295	6.2345	9.95914		10.4866	9.14962	7.63518	1.42662	9.09046		-0.33015	0.87395		-3.61398	4.80146e-22		-3.48802	3.56246e-20		-0.204184	0.926591
	HORVU.MOREX.r3.7HG0663040.1		Zinc finger protein-like		0	0	0.0399122	0.0230433	0.0133041		0	0	0.443733	0.256189	0.147911		0.0477511	0.0953371	0.122726	0.0379383	0.0886048		0	0	0.0459341	0.0265201	0.0153114		3.31767	NA		2.40366	NA		-3.47454	NA		-2.56053	NA
	HORVU.MOREX.r3.3HG0298490.1		NA		0.0679199	0	0	0.0392136	0.02264		0.379715	0.387128	0	0.2214	0.255615		0.265934	0.101133	0	0.134231	0.122356		0	0	0.0730901	0.0421986	0.0243634		3.29553	NA		2.22707	NA		-3.4524	NA		-2.38393	NA
	HORVU.MOREX.r3.7HG0649710.1		Peroxidase		1.41419	1.63461	2.28402	0.452204	1.77761		2.44374	2.78456	3.64495	0.61905	2.95775		0.143822	0.478577	0.123213	0.199487	0.248537		0.44832	0.434122	0	0.254838	0.294147		0.708496	0.790639		-2.95849	0.00141426		-3.45026	0.000183089		0.21672	0.976819
	HORVU.MOREX.r3.7HG0726230.1		F-box family protein		0.184209	0.212921	0.215305	0.0173061	0.204145		0.308954	0.524976	0.565783	0.138017	0.466571		0	0	0	0	0		0.020074	0.0259177	0.0991158	0.0440449	0.0483692		1.18173	0.496249		-6.12746	9.57443e-05		-3.44313	0.000660617		3.86607	0.0784314
	HORVU.MOREX.r3.3HG0289600.1		Clavata3/ESR (CLE) gene family member		4.12077	3.12063	0.664328	1.77861	2.63524		2.85986	2.26776	1.88003	0.493454	2.33588		0.0794804	0.211582	0.136183	0.0662707	0.142415		0.371633	0	0.305824	0.198314	0.225819		-0.135638	0.99053		-4.28705	0.000211803		-3.44041	0.00261543		0.710998	0.919248
	HORVU.MOREX.r3.4HG0384960.1		Syntaxin-binding protein 5		0.465485	0.215216	0.435249	0.136604	0.371983		0.260236	0.212253	0.879816	0.37234	0.450768		0.442624	0.415867	0.490729	0.0379348	0.44974		0.0405807	0.104788	0	0.0528361	0.0484563		0.29399	0.977437		0.159683	0.931013		-3.43851	0.0128586		-3.3042	0.0319541
	HORVU.MOREX.r3.2HG0182190.1		Cytokinin riboside 5'-monophosphate phosphoribohydrolase		1.20838	1.81198	0.671829	0.570403	1.23073		0.803374	1.07967	1.3889	0.292919	1.09065		0.0730707	0.389037	1.56501	0.786195	0.675705		0.0854157	0.110281	0.140581	0.027627	0.112092		-0.139832	0.99053		-0.915687	0.480502		-3.43655	0.00110228		-2.66069	0.0320241
	HORVU.MOREX.r3.3HG0330180.1		Transcription factor, MADS-box		0.0698981	0.0403965	0.130716	0.0460556	0.0803368		0.234465	0.0796808	0.0660574	0.0935458	0.126734		0.0586457	0.0260197	0	0.0293848	0.0282218		0	0.0393379	0	0.0227118	0.0131126		0.572998	NA		-1.54279	NA		-3.43155	NA		-1.31576	NA
	HORVU.MOREX.r3.2HG0130580.1		Retrotransposon protein, putative, unclassified		0	0	0.072127	0.0416426	0.0240423		0.431248	0	0	0.248981	0.143749		0	0	0	0	0		0	0	0	0	0		2.31081	NA		-1.52838	NA		-3.42946	NA		0	NA
	HORVU.MOREX.r3.5HG0447210.1		LINE-1 reverse transcriptase		0.188359	0.217718	0.234832	0.0235039	0.213637		0.561626	0.429442	0.296682	0.132472	0.42925		0	0.0467448	0	0.0269881	0.0155816		0	0	0.135132	0.0780183	0.0450439		0.971509	NA		-3.78743	0.0696036		-3.42924	0.0626694		1.3297	NA
	HORVU.MOREX.r3.7HG0635860.1		Retrotransposon protein, putative, unclassified		0.171029	0	0.137074	0.0905475	0.102701		0.136594	0	0	0.0788628	0.0455315		0	0	0	0	0		0	0	0	0	0		-1.24109	NA		-5.07758	NA		-3.42674	NA		0	NA
	HORVU.MOREX.r3.3HG0272770.1		Cilia- and flagella-associated protein 69		0.249214	0.192039	0	0.130547	0.147084		0.464421	0	0	0.268134	0.154807		0.185862	0.0618469	0	0.0946479	0.0825696		0	0	0	0	0		0.117645	NA		-0.816373	NA		-3.42443	NA		-2.49042	NA
	HORVU.MOREX.r3.5HG0520840.1		calpain-type cysteine protease family		0	0	0	0	0		0.32857	0.0837461	0	0.170739	0.137439		0	0	0.0704076	0.0406498	0.0234692		0	0	0	0	0		3.26723	NA		0.395146	NA		-3.4241	NA		-0.55201	NA
	HORVU.MOREX.r3.2HG0136190.1		Myb/SANT-like DNA-binding domain protein		0.0998083	0	0.018665	0.0530633	0.0394911		0.133918	0.0227554	0.0565944	0.0569812	0.0710893		0.0334964	0	0.0573933	0.0288301	0.0302965		0	0.0224684	0	0.0129722	0.00748948		0.856246	NA		-0.472346	NA		-3.42399	NA		-2.09539	NA
	HORVU.MOREX.r3.4HG0358040.1		FMN-dependent NADH-azoreductase		0	0.11776	0	0.0679885	0.0392532		0.455658	0.116138	0	0.236779	0.190599		0	0	0.195281	0.112746	0.0650938		0	0	0	0	0		2.30387	NA		0.678409	NA		-3.42253	NA		-1.79706	NA
	HORVU.MOREX.r3.7HG0749500.1		Late embryogenesis abundant (LEA) hydroxyproline-rich glycoprotein family		2.66137	2.78908	1.9908	0.428802	2.48042		3.4122	4.49009	2.14625	1.17318	3.34951		0.218332	0.475537	0.646161	0.21537	0.446677		0.247484	0.35947	0.420048	0.0875488	0.342334		0.414634	0.807715		-2.59798	1.06219e-08		-3.42101	1.88232e-12		-0.408403	0.854162
	HORVU.MOREX.r3.1HG0022110.1		Disease resistance protein RRS1		0.5355	0.412645	0.250358	0.143025	0.399501		0.399172	0.305223	0.253038	0.0740549	0.319144		0.199686	0.996706	0.684292	0.401598	0.626895		0	0.100458	0	0.0579995	0.033486		-0.322335	NA		0.570019	0.766432		-3.41788	0.091292		-4.31024	NA
	HORVU.MOREX.r3.5HG0420030.1		chromatin remodeling 8		0	0.224506	0.0726459	0.114558	0.0990505		0.130305	0.088566	0	0.0665401	0.0729571		0	0	0.0744598	0.0429894	0.0248199		0	0	0	0	0		-0.472889	NA		-2.13697	NA		-3.4152	NA		-1.75112	NA
	HORVU.MOREX.r3.4HG0360500.1		Zinc finger, PHD-finger		0	0	0	0	0		0.0759431	0.116138	0	0.058979	0.0640272		0	0	0	0	0		0	0	0	0	0		3.25811	NA		0	NA		-3.41498	NA		0	NA
	HORVU.MOREX.r3.7HG0694150.1		Transposon Ty3-I Gag-Pol polyprotein		0	0	0	0	0		0.22361	0.341963	0	0.173661	0.188524		0.167792	0	0	0.0968747	0.0559307		0	0	0	0	0		3.25754	NA		1.49847	NA		-3.4144	NA		-1.65534	NA
	HORVU.MOREX.r3.6HG0584770.1		Retrovirus-related Pol polyprotein from transposon TNT 1-94		0.021175	0	0.0395992	0.0198155	0.0202581		0.0947055	0.0241386	0	0.049213	0.0396147		0.0473766	0.0630596	0.020294	0.0216346	0.0435767		0	0	0	0	0		0.826165	NA		0.933091	NA		-3.41412	NA		-3.52105	NA
	HORVU.MOREX.r3.7HG0736640.1		Myb/SANT-like DNA-binding domain protein		0.215985	0	0	0.124699	0.0719951		0.241499	0.36932	0	0.187553	0.203606		0.12081	0	0	0.0697498	0.0402701		0	0	0	0	0		1.49422	NA		-0.734557	NA		-3.41298	NA		-1.1842	NA
	HORVU.MOREX.r3.3HG0326950.1		Methyltransferase		0.0468854	0	0.0657598	0.0338596	0.0375484		0.0524238	0.0801708	0	0.0407135	0.0441982		0	0	0.0449345	0.025943	0.0149782		0	0	0	0	0		0.0983444	NA		-1.55791	NA		-3.41107	NA		-1.75482	NA
	HORVU.MOREX.r3.5HG0521560.1		Prolyl 4-hydroxylase alpha subunit, putative		0.026621	0.0615407	0.0248918	0.0206782	0.0376845		0.119063	0.0606936	0.100633	0.0298378	0.0934631		0.044671	0.0198195	0	0.0223827	0.0214968		0	0	0.0286475	0.0165396	0.00954916		1.34558	NA		-0.747369	NA		-3.41055	NA		-1.3176	NA
	HORVU.MOREX.r3.5HG0503040.1		zinc finger homeodomain 1		0	0	0.0926402	0.0534859	0.0308801		0.221559	0.338826	0	0.172067	0.186795		0.609593	0.221287	0	0.308586	0.27696		0	0	0	0	0		2.29159	NA		2.83747	NA		-3.41025	NA		-3.95612	NA
	HORVU.MOREX.r3.2HG0101040.1		4-hydroxybenzoate octaprenyltransferase		0	0.11776	0	0.0679885	0.0392532		0.113915	0.464554	0	0.242121	0.192823		0	0	0	0	0		0	0	0	0	0		2.29104	NA		-1.5284	NA		-3.4097	NA		0	NA
	HORVU.MOREX.r3.4HG0387050.1		basic helix-loop-helix (bHLH) DNA-binding superfamily protein		0.479148	0.511229	0.275707	0.127729	0.422028		0.123634	0.126048	0.139329	0.00845131	0.12967		0	0	0.0706479	0.0407886	0.0235493		0	0.0414861	0	0.023952	0.0138287		-1.68336	NA		-4.53565	0.00408575		-3.4095	0.0928485		-0.557218	0.968132
	HORVU.MOREX.r3.1HG0020520.1		F-box family protein		0.0839321	0	0	0.0484582	0.0279774		0.0312823	0.127572	0	0.0664891	0.0529513		0	0.0208293	0	0.0120258	0.00694309		0	0	0	0	0		0.912828	NA		-1.94364	NA		-3.40848	NA		-0.552013	NA
	HORVU.MOREX.r3.3HG0230930.1		Very-long-chain (3R)-3-hydroxyacyl-CoA dehydratase		0.048211	0.111451	0	0.0558941	0.0532207		0.053906	0.219834	0	0.114575	0.0912465		0	0	0	0	0		0	0	0	0	0		0.790172	NA		-3.02797	NA		-3.40838	NA		0	NA
	HORVU.MOREX.r3.6HG0609170.1		NAC transcription factor-like 9		0.0923014	0.106688	0	0.057892	0.0663298		0.103205	0.420878	0	0.219357	0.174694		0.0516283	0	0.0884608	0.0444362	0.0466964		0	0	0	0	0		1.4009	NA		-0.54111	NA		-3.40586	NA		-1.46386	NA
	HORVU.MOREX.r3.2HG0132570.1		HAT transposon superfamily		0	0	0	0	0		0	0.258628	0	0.149319	0.0862092		0	0	0	0	0		0	0	0	0	0		3.24839	NA		0	NA		-3.40525	NA		0	NA
	HORVU.MOREX.r3.1HG0005000.1		Purple acid phosphatase		0	0	0.0189689	0.0109517	0.00632297		0	0.115629	0	0.0667587	0.0385431		0	0	0	0	0		0	0	0	0	0		2.2866	NA		-1.52838	NA		-3.40525	NA		0	NA
	HORVU.MOREX.r3.5HG0522820.1		Chaperonin-like RbcX protein		0	0	0.02479	0.0143125	0.00826333		0	0.151113	0	0.0872452	0.050371		0	0.0394767	0	0.0227919	0.0131589		0	0	0	0	0		2.28621	NA		0.338656	NA		-3.40487	NA		-1.45731	NA
	HORVU.MOREX.r3.4HG0378570.1		Transposable element protein, putative, Retrotrans_gag		0	0.0891608	0.072127	0.0473324	0.0537626		0	0.439667	0	0.253842	0.146556		0	0	0	0	0		0	0	0	0	0		1.33677	NA		-2.47783	NA		-3.40486	NA		0	NA
	HORVU.MOREX.r3.3HG0238800.1		ABC transporter B family-like protein		0.0172512	0.00997006	0	0.00866046	0.00907376		0	0.049164	0	0.0283849	0.016388		0	0	0	0	0		0	0	0	0	0		0.848931	NA		-2.96556	NA		-3.40475	NA		0	NA
	HORVU.MOREX.r3.1HG0035250.1		Retrovirus-related Pol polyprotein from transposon TNT 1-94		0	0	0	0	0		0.349999	0	0.0739555	0.184467	0.141318		0	0	0	0	0		0	0	0	0	0		3.24641	NA		0	NA		-3.40327	NA		0	NA
	HORVU.MOREX.r3.2HG0109120.1		Replication protein A subunit		0.994669	1.14971	0.797194	0.176681	0.980522		0.953285	1.29586	1.47716	0.266044	1.2421		0.211948	0.246845	0.0907887	0.0819053	0.183194		0.0412926	0.15994	0.203883	0.0841068	0.135038		0.351118	0.923817		-2.45417	0.000283373		-3.40211	1.08879e-05		-0.596824	0.868165
	HORVU.MOREX.r3.2HG0213410.1		Endo-1,4-beta-xylanase		0.016479	0.133333	0.0616345	0.0589273	0.0704822		0	0.0939268	0	0.0542287	0.0313089		0	0.0245374	0.0315867	0.0165806	0.0187081		0	0	0	0	0		-1.24835	NA		-2.02717	NA		-3.40047	NA		-2.62165	NA
	HORVU.MOREX.r3.5HG0491530.1		60 kDa chaperonin		0.0475738	0.054989	0	0.0298386	0.0341876		0.106387	0	0.0224799	0.0560714	0.0429557		0	0.0354189	0.0227972	0.0179514	0.0194054		0	0	0	0	0		0.395443	NA		-0.854823	NA		-3.39936	NA		-2.14909	NA
	HORVU.MOREX.r3.7HG0724100.1		B12D-like protein		0.14999	0	0.140247	0.0839256	0.0967456		0.503123	0.170982	0.141748	0.200734	0.271951		0	0	0	0	0		0	0	0	0	0		1.41285	NA		-2.39314	NA		-3.39621	NA		0	NA
	HORVU.MOREX.r3.4HG0405470.1		Flavin-containing monooxygenase		0.0202994	0	0	0.0117198	0.00676645		0.0680918	0.0231404	0.019184	0.027167	0.0368054		0.034063	0.0906778	0.0194547	0.0376195	0.0480652		0	0	0	0	0		2.2742	NA		2.59951	NA		-3.39286	NA		-3.71817	NA
	HORVU.MOREX.r3.2HG0148950.1		Transketolase		0.12342	0	0.173105	0.0891314	0.0988417		0.137999	0.140693	0.0583192	0.0468005	0.112337		0	0	0	0	0		0	0	0	0	0		0.077918	NA		-3.72307	NA		-3.39122	NA		0	NA
	HORVU.MOREX.r3.UnG0811660.1		Inactive rhomboid protein 1		0.248259	0	0	0.143332	0.0827529		0.277585	0.283004	0.117309	0.0941389	0.225966		0	0.18483	0.118965	0.0936775	0.101265		0	0	0	0	0		1.45355	NA		0.210232	NA		-3.39082	NA		-2.14751	NA
	HORVU.MOREX.r3.7HG0674260.1		hydroxysteroid dehydrogenase 3		0.126678	0.219634	0.118449	0.0561944	0.15492		0.106231	0.0361017	0.0299292	0.0423837	0.0574207		0.0354282	0	0	0.0204545	0.0118094		0	0	0	0	0		-1.4439	NA		-3.55173	NA		-3.39053	NA		-1.2827	NA
	HORVU.MOREX.r3.1HG0058650.1		Isocitrate dehydrogenase [NADP]		0.103839	0.120024	0	0.0651285	0.0746211		0.232211	0.236744	0.0981333	0.0787508	0.189029		0.0580818	0	0.398074	0.215031	0.152052		0	0	0	0	0		1.38432	NA		0.983163	NA		-3.39006	NA		-2.9889	NA
	HORVU.MOREX.r3.5HG0435650.1		zinc finger (CCCH-type) family protein / RNA recognition motif (RRM)-containing protein		0	0.126086	0	0.0727958	0.0420287		0.243938	0.248701	0.10309	0.0827281	0.198576		0.122031	0.0812131	0.418178	0.1839	0.207141		0	0	0	0	0		2.27062	NA		2.25955	NA		-3.38928	NA		-3.37821	NA
	HORVU.MOREX.r3.1HG0060540.1		Retrovirus-related Pol polyprotein from transposon TNT 1-94		0	0.0998601	0	0.0576543	0.0332867		0.0965996	0.0984854	0.0408234	0.0327603	0.0786362		0.12081	0.0643208	0.124199	0.0336352	0.10311		0	0	0	0	0		1.33106	NA		1.67174	NA		-3.38856	NA		-3.72924	NA
	HORVU.MOREX.r3.2HG0121610.1		F-box protein-like		0	0	0.0331982	0.019167	0.0110661		0.0198492	0.0607102	0.0167768	0.0245262	0.0324454		0	0	0	0	0		0	0	0	0	0		1.34718	NA		-2.45048	NA		-3.3879	NA		0	NA
	HORVU.MOREX.r3.7HG0690920.1		Retrotransposon protein, putative, unclassified		0.0451852	0	0	0.0260877	0.0150617		0.0252614	0.0772637	0.0213512	0.0312136	0.0412921		0	0	0	0	0		0	0	0	0	0		1.46954	NA		-2.32812	NA		-3.3879	NA		0	NA
	HORVU.MOREX.r3.2HG0197800.1		Leucine-rich repeat receptor-like protein kinase family protein		0.0272022	0	0	0.0157052	0.00906739		0.0912465	0.0930278	1.28537	0.688916	0.489882		0.0304308	0.0405043	0.0521406	0.0108643	0.0410252		0.0711439	0.0306182	0.0585457	0.0207404	0.0534359		5.67555	0.0106186		1.92402	0.51321		-3.38789	0.0347103		0.363643	0.97357
	HORVU.MOREX.r3.4HG0348130.1		Transposon protein, putative, CACTA, En/Spm sub-class		0.104847	0.363568	0	0.187133	0.156138		0.117233	0.358563	0.099086	0.144855	0.191627		0	0.156118	0	0.090135	0.0520395		0	0	0	0	0		0.341592	NA		-1.58918	NA		-3.38668	NA		-1.45591	NA
	HORVU.MOREX.r3.1HG0023580.1		WAT1-related protein		0.593801	0.823626	0.444184	0.191129	0.620537		0.185905	0.243686	0.246916	0.0343306	0.225502		0.0797135	0.123784	0.091055	0.0228841	0.0981843		0.0414137	0.0267348	0	0.0209973	0.0227162		-1.44461	0.120427		-2.73926	6.11192e-05		-3.38286	0.00561192		-2.08821	0.262967
	HORVU.MOREX.r3.5HG0517650.1		egg cell-secreted-like protein (DUF1278)		0.755193	0.785613	0.635525	0.0793432	0.725444		0.337761	1.29133	0.642327	0.487042	0.757139		0.0422413	0.337347	0.72377	0.341783	0.367786		0	0	0.243804	0.14076	0.081268		0.0392794	0.99874		-1.09843	0.516717		-3.3824	0.0350575		-2.2447	0.385798
	HORVU.MOREX.r3.6HG0560750.1		O-linked-mannose beta-1,4-N-acetylglucosaminyltransferase-like protein		1.06572	1.39607	0.863627	0.268784	1.10847		0.794405	1.05289	1.54431	0.380934	1.13053		0.874284	0.899221	0.749007	0.0804991	0.840838		0.0619389	0.23991	0.0764561	0.0988277	0.126102		0.0543582	0.996385		-0.466689	0.631061		-3.38051	0.000372084		-2.85946	0.00625044
	HORVU.MOREX.r3.1HG0000460.1		Pectin lyase-like superfamily protein		11.2068	10.4301	9.09073	1.07042	10.2425		3.64527	4.64554	7.56499	2.03666	5.28527		0.781522	0.715157	0.474255	0.161684	0.656978		0.304519	0.884627	0.532513	0.292258	0.573886		-0.942575	0.0740359		-4.0332	5.67222e-27		-3.38042	1.07876e-16		-0.289796	0.893846
	HORVU.MOREX.r3.3HG0237320.1		Protein FAR1-RELATED SEQUENCE 5		0.743949	1.33147	0.448791	0.449336	0.841402		0.134166	0.437713	0.136078	0.174704	0.235986		1.16783	0.821877	0.505996	0.331032	0.831902		0.0209216	0.0270121	0.0258252	0.00322871	0.0245863		-1.84118	0.0431997		-0.0651031	0.964073		-3.37949	0.00762909		-5.15557	6.24848e-06
	HORVU.MOREX.r3.5HG0459360.1		Ketol-acid reductoisomerase (NADP(+))		2.44157	0.217087	2.80982	1.40275	1.82283		1.67999	1.07049	7.72096	3.67635	3.49048		0	0	0	0	0		0.818671	0.317098	0	0.412785	0.37859		0.928876	0.895364		-7.30224	8.9807e-05		-3.37669	0.0213417		4.85442	0.0392732
	HORVU.MOREX.r3.4HG0412440.1		4-coumarate:CoA ligase 2		0	0	0	0	0		0.174999	0	0.0986074	0.0877343	0.0912022		0	0	0	0	0		0	0	0	0	0		3.21978	NA		0	NA		-3.37665	NA		0	NA
	HORVU.MOREX.r3.3HG0315670.1		Serine/threonine-protein phosphatase 7 long form-like protein		0	0	0	0	0		0.22361	0	0.125998	0.112105	0.116536		0	0.0496302	0	0.028654	0.0165434		0	0	0	0	0		3.21976	NA		0.395145	NA		-3.37662	NA		-0.552009	NA
	HORVU.MOREX.r3.7HG0715540.1		NAD(P)-linked oxidoreductase superfamily protein		0.0899938	0	0.0841482	0.0503554	0.0580474		0.301874	0	0.170098	0.151342	0.157324		0	0	0	0	0		0	0	0	0	0		1.39627	NA		-2.39003	NA		-3.37654	NA		0	NA
	HORVU.MOREX.r3.7HG0672470.1		Nuclear transcription factor Y subunit B		0.0674954	0	0.0315556	0.0337714	0.033017		0.113203	0	0.0637866	0.0567531	0.0589964		0	0.0251253	0	0.0145061	0.0083751		0	0	0	0	0		0.831201	NA		-1.99322	NA		-3.37643	NA		-0.552005	NA
	HORVU.MOREX.r3.7HG0731840.1		splicing factor PWI domain-containing protein		0.443047	0.384077	0.155351	0.151966	0.327491		0.743074	1.83082	1.30844	0.544014	1.29411		0.123908	0.247388	0	0.123694	0.123765		0.386245	0	0	0.222998	0.128748		2.00278	0.320292		-1.41886	0.41029		-3.37408	0.0090088		0.0475575	0.996109
	HORVU.MOREX.r3.3HG0316160.1		Basic 7S globulin 2		0.0544043	0	0.127176	0.0638088	0.0605268		0.182493	0.0620185	0.257075	0.0984237	0.167195		0.0456462	0.101261	0	0.050712	0.048969		0.0237146	0	0.0292729	0.0155466	0.0176625		1.38867	NA		-0.467109	0.881547		-3.37394	0.117565		-1.51816	NA
	HORVU.MOREX.r3.5HG0491190.1		Cinnamoyl-CoA reductase 4		0.200295	0.0578787	0.0936425	0.0740905	0.117272		0.0559889	0.028541	0.0473224	0.0140312	0.0439508		0.0420128	0	0.0239952	0.0210772	0.0220027		0	0	0	0	0		-1.41205	NA		-2.45152	NA		-3.37277	NA		-2.3333	NA
	HORVU.MOREX.r3.7HG0670220.1		Restriction of telomere capping protein 5		0.48211	0.111451	0.180318	0.19715	0.257959		0.215624	0.109917	0.182248	0.0540367	0.169263		0.0539331	0.21536	0.09241	0.0843165	0.120568		0	0	0	0	0		-0.601814	NA		-1.19595	NA		-3.37273	NA		-2.7786	NA
	HORVU.MOREX.r3.2HG0132530.1		N-acetylglucosamine-1-phosphodiester alpha-N-acetylglucosaminidase		0.255604	0.221583	0	0.138798	0.159062		0.142899	0.0728442	0.120779	0.0358113	0.112174		0.178713	0.0951491	0.0612421	0.0604596	0.111702		0	0	0	0	0		-0.428136	NA		-0.494586	NA		-3.37262	NA		-3.30617	NA
	HORVU.MOREX.r3.5HG0535430.1		Protein TIME FOR COFFEE		0.0359975	0	0.0673186	0.0336864	0.0344387		0.0804997	0.0410356	0.0680391	0.0201737	0.0631914		0.020135	0.0536007	0	0.0270752	0.0245786		0	0	0	0	0		0.784511	NA		-0.637112	NA		-3.3723	NA		-1.95068	NA
	HORVU.MOREX.r3.5HG0444750.1		Serine/threonine-protein phosphatase 7 long form-like protein		0	0.0960193	0.0776753	0.0509733	0.0578982		0.185768	0.0946975	0.157013	0.0465547	0.145826		0	0	0.0796147	0.0459656	0.0265382		0	0	0	0	0		1.31855	NA		-1.50158	NA		-3.37213	NA		-0.551999	NA
	HORVU.MOREX.r3.6HG0566660.1		Pentatricopeptide repeat-containing protein, putative		0.0877989	0	0	0.0506907	0.0292663		0.0981703	0.0500434	0.0829745	0.0246021	0.0770627		0	0.0326833	0.0420728	0.022085	0.0249187		0	0	0	0	0		1.43535	NA		-0.344052	NA		-3.37211	NA		-1.5927	NA
	HORVU.MOREX.r3.2HG0164010.1		Actin-related protein 3		0	0	0	0	0		0.129838	0.0661864	0.10974	0.0325382	0.101922		0.0324759	0	0	0.0187499	0.0108253		0	0	0	0	0		3.21495	NA		0.395137	NA		-3.37181	NA		-0.552001	NA
	HORVU.MOREX.r3.1HG0061580.1		Metallothionein		123.912	90.635	81.8283	22.1958	98.7917		853.81	67.6842	66.5414	454.2	329.345		30.5034	21.6218	23.8749	4.61692	25.3334		21.6613	20.3398	61.3245	23.2904	34.4419		1.72244	NA		-2.04294	NA		-3.36923	NA		0.396152	NA
	HORVU.MOREX.r3.3HG0232960.1		GDSL esterase/lipase		0.0220094	0.0508798	0	0.0255169	0.0242964		0.0246093	0.0501794	0.0416	0.0130136	0.0387962		0.0738649	0.0655443	0	0.0404584	0.0464697		0	0	0	0	0		0.75644	NA		0.958756	NA		-3.36863	NA		-3.57094	NA
	HORVU.MOREX.r3.4HG0409420.1		Retrovirus-related Pol polyprotein from transposon TNT 1-94		0.0919086	0.0531171	0.0429693	0.025829	0.062665		0.0513828	0.104772	0.0868584	0.0271716	0.0810043		0	0	0.0440422	0.0254278	0.0146807		0	0	0	0	0		0.374002	NA		-2.44257	NA		-3.36857	NA		-0.551999	NA
	HORVU.MOREX.r3.6HG0589310.1		Dual specificity mitogen-activated protein kinase kinase 4		0	0.320064	0.129459	0.161003	0.149841		0.154807	0.315658	0.261689	0.0818633	0.244051		0.154885	0	0.398074	0.200663	0.18432		0	0	0	0	0		0.722458	NA		0.214157	NA		-3.36841	NA		-2.86011	NA
	HORVU.MOREX.r3.2HG0107130.1		ATP-dependent DNA helicase pif1		0.0162151	0	0	0.00936179	0.00540503		0.0181306	0.036969	0.0306482	0.00958759	0.0285826		0.0272095	0	0	0.0157094	0.00906984		0	0	0	0	0		2.24883	NA		0.587572	NA		-3.36748	NA		-1.70623	NA
	HORVU.MOREX.r3.7HG0719920.1		Transposon Ty3-I Gag-Pol polyprotein		0.155385	0.179604	0.217938	0.0315407	0.184309		0	0.265698	0.146847	0.133095	0.137515		0.173828	0	0	0.100359	0.0579425		0	0	0	0	0		-0.463224	NA		-1.68321	NA		-3.36422	NA		-2.14424	NA
	HORVU.MOREX.r3.UnG0798280.1		Senescence-associated protein, putative		0.332285	0.192039	0.310701	0.0755156	0.278342		0	0.568185	0.314027	0.284618	0.294071		0	0.123694	0	0.0714147	0.0412313		0	0	0	0	0		0.0401837	NA		-2.7719	NA		-3.36409	NA		-0.552002	NA
	HORVU.MOREX.r3.6HG0596450.1		Phosphate transporter		0.0808933	0.0233755	0	0.0416302	0.0347563		0	0.0691611	0.0382242	0.0346445	0.0357951		0.0113118	0.135507	0	0.0751828	0.0489397		0	0	0	0	0		0.0910259	NA		0.471004	NA		-3.36359	NA		-3.74356	NA
	HORVU.MOREX.r3.5HG0510000.1		Glycosyltransferase		0.0378037	0.0436961	0	0.0237107	0.0271666		0	0.0646418	0.0357265	0.0323807	0.0334561		0.031718	0	0	0.0183124	0.0105727		0	0	0	0	0		0.359527	NA		-1.29164	NA		-3.36313	NA		-1.71197	NA
	HORVU.MOREX.r3.5HG0438330.1		B3 domain-containing protein		0.0747066	0	0.069854	0.0418015	0.0481869		0	0.0851623	0.0470678	0.0426598	0.0440767		0	0	0	0	0		0	0	0	0	0		-0.198017	NA		-3.97052	NA		-3.36274	NA		0	NA
	HORVU.MOREX.r3.1HG0091290.1		Galactoside 2-alpha-L-fucosyltransferase		0	0	0	0	0		0	0.0562417	0.0310838	0.0281728	0.0291085		0	0	0	0	0		0	0	0	0	0		3.20481	NA		0	NA		-3.36167	NA		0	NA
	HORVU.MOREX.r3.6HG0588010.1		Retrovirus-related Pol polyprotein from transposon TNT 1-94		1.9921	1.49467	0.0326789	1.01851	1.17315		0.586163	0.717127	0.0330287	0.363111	0.445439		0.254132	0	0.0669898	0.131715	0.10704		0.0609367	0	0.0752189	0.0399482	0.0453852		-1.3736	0.814327		-3.43549	0.0416694		-3.3578	0.082809		-1.29591	0.839799
	HORVU.MOREX.r3.2HG0194150.1		F-box like protein		0.0520446	0.0601567	0	0.0326427	0.0374004		0.0581925	0	0.0737773	0.0388852	0.0439899		0	0.0968686	0.0249396	0.050298	0.0406027		0	0	0	0	0		0.34927	NA		0.101672	NA		-3.35325	NA		-3.10565	NA
	HORVU.MOREX.r3.1HG0033400.1		RNA-directed DNA polymerase (reverse transcriptase)-related family protein		0.0724783	0.0837752	0.0338852	0.02616	0.0633796		0.04052	0.041311	0.102744	0.0356987	0.0615248		0	0.0269802	0.0347313	0.0182312	0.0205705		0	0	0	0	0		0.0195179	NA		-1.78445	NA		-3.35274	NA		-1.54876	NA
	HORVU.MOREX.r3.4HG0390600.1		Dynamin family protein, putative, expressed		0.0971448	0.243287	0.0302782	0.108936	0.12357		0.0905169	0.0922839	0.107108	0.00911173	0.0966363		0.00905624	0	0	0.00522862	0.00301875		0.02823	0	0	0.0162986	0.00941001		-0.293736	NA		-4.87629	0.01186		-3.35219	0.0885096		1.23037	NA
	HORVU.MOREX.r3.1HG0093240.1		Polyol transporter		0	0.0990676	0.0801412	0.0525915	0.0597362		0.191666	0	0.242997	0.128074	0.144888		0	0.0638103	0	0.0368409	0.0212701		0	0	0	0	0		1.29267	NA		-1.50723	NA		-3.3519	NA		-0.552004	NA
	HORVU.MOREX.r3.4HG0376010.1		Retrotransposon protein, putative, Ty3-gypsy subclass		0.0744777	0	0.0696399	0.0416734	0.0480392		0.166551	0	0.211156	0.111292	0.125902		0.166635	0	0	0.0962066	0.0555449		0	0	0	0	0		1.36872	NA		0.116707	NA		-3.35186	NA		-2.09985	NA
	HORVU.MOREX.r3.5HG0454760.1		Tyrosine--tRNA ligase		0	0	0.291844	0.168496	0.0972812		0.139595	0	0.17698	0.0932795	0.105525		0.104749	0	0	0.0604767	0.0349162		0	0	0	0	0		-0.0150366	NA		-1.68255	NA		-3.35102	NA		-1.68351	NA
	HORVU.MOREX.r3.2HG0100870.1		Receptor lectin kinase		0.0526793	0	0	0.0304144	0.0175598		0.0589022	0	0.074677	0.0393594	0.0445264		0.0589318	0	0	0.0340243	0.0196439		0	0	0	0	0		1.43227	NA		0.161192	NA		-3.35089	NA		-2.07982	NA
	HORVU.MOREX.r3.1HG0039340.1		DNA repair (Rad51) family protein		0	0.112455	0	0.064926	0.037485		0.217567	0	0.275834	0.145382	0.164467		0	0	0.0932425	0.0538336	0.0310808		0	0	0	0	0		2.23217	NA		-0.56665	NA		-3.35082	NA		-0.552006	NA
	HORVU.MOREX.r3.4HG0345530.1		Dirigent protein		0.0580605	0	0.162868	0.0825443	0.0736427		0.0649191	0.0661864	0.164611	0.0571946	0.0985721		0.0324759	0.0432263	0	0.0225047	0.0252341		0	0	0	0	0		0.33966	NA		-1.66278	NA		-3.35058	NA		-1.34814	NA
	HORVU.MOREX.r3.1HG0030790.1		protein kinase family protein		0	0	0	0	0		0.16208	0	0.205487	0.108304	0.122522		0	0.161881	0	0.0934621	0.0539604		0	0	0	0	0		3.19308	NA		1.88474	NA		-3.34994	NA		-2.04161	NA
	HORVU.MOREX.r3.4HG0417360.1		abscisic acid responsive elements-binding factor 2		0	0	0	0	0		0.239108	0	0.303144	0.159776	0.180751		0	0	0	0	0		0	0	0	0	0		3.1927	NA		0	NA		-3.34957	NA		0	NA
	HORVU.MOREX.r3.7HG0743420.1		Aldehyde oxidase, putative		0.00802322	0	0	0.00463221	0.00267441		0.00897099	0.00914612	0.0227471	0.00790357	0.0136214		0	0	0.00768939	0.00443947	0.00256313		0	0	0	0	0		2.22863	NA		-0.566657	NA		-3.34729	NA		-0.552	NA
	HORVU.MOREX.r3.5HG0516180.1		Hfr-2-like protein		0.0167951	0.0194129	0.0628167	0.025848	0.0330083		0	0.0382914	0.0476168	0.0252341	0.0286361		0.00939426	0	0	0.00542378	0.00313142		0	0	0	0	0		-0.268532	NA		-3.06205	NA		-3.34552	NA		-0.552003	NA
	HORVU.MOREX.r3.2HG0107850.2		Elongation factor 1-alpha		0	0	0	0	0		0.0215624	0.0219834	0.0546743	0.0189968	0.03274		0	0	0	0	0		0	0	0	0	0		3.18789	NA		0	NA		-3.34475	NA		0	NA
	HORVU.MOREX.r3.7HG0743770.1		disease resistance protein (TIR-NBS-LRR class) family		0.0104341	0.0120604	0.00975632	0.00118414	0.0107503		0	0.0237887	0.0295822	0.0156768	0.0177903		0	0	0	0	0		0	0	0	0	0		0.741957	NA		-3.01091	NA		-3.34309	NA		0	NA
	HORVU.MOREX.r3.2HG0127610.1		TTF-type zinc finger protein with HAT dimerization domain-containing protein		0.107993	0.124825	0	0.0677336	0.0776059		0	0.246214	0.306176	0.162255	0.18413		0	0	0	0	0		0	0	0	0	0		1.33742	NA		-2.41361	NA		-3.34127	NA		0	NA
	HORVU.MOREX.r3.7HG0726570.1		Myb transcription factor		0.206882	0.0956514	0.116067	0.0592124	0.139533		0	0.0471673	0.156412	0.0802327	0.0678597		0.0231437	0.030805	0	0.0160378	0.0179829		0	0	0	0	0		-0.97811	NA		-2.95434	NA		-3.33263	NA		-1.35639	NA
	HORVU.MOREX.r3.7HG0687600.1		Beta-galactosidase		0.0586279	0.149085	0.164459	0.0571827	0.124057		0.157328	0.106933	0.0664877	0.045511	0.11025		0.0327932	0	0.0449508	0.0232514	0.0259147		0.0102223	0	0.0252363	0.0126938	0.0118195		-0.225496	0.986612		-2.39739	0.0555106		-3.332	0.0258536		-1.16011	0.815746
	HORVU.MOREX.r3.3HG0300610.1		Acidic endochitinase		0.818279	0.8057	1.84197	0.594694	1.15532		0.677733	0.656416	0.687392	0.0158495	0.673847		0.661122	0.406142	0.348547	0.166351	0.471937		0	0.13645	0.0978409	0.0703351	0.078097		-0.840669	0.617822		-1.42198	0.0490756		-3.33032	0.000177761		-2.74901	0.00500527
	HORVU.MOREX.r3.7HG0746830.1		BZIP transcription factor		0.632769	0.828917	0.749445	0.0986602	0.737044		0.330174	0.67324	0.877066	0.276384	0.626827		0.117979	0.125627	0.121288	0.00383542	0.121631		0.147105	0.0474821	0	0.0750767	0.0648623		-0.230595	0.977145		-2.69668	0.00146443		-3.32949	0.00152785		-0.863403	0.825989
	HORVU.MOREX.r3.1HG0015190.1		Protein FAR1-RELATED SEQUENCE 3		0.0166398	0.0577004	0.046677	0.0212513	0.0403391		0.0186055	0	0.0629021	0.0323136	0.0271692		0	0	0	0	0		0	0	0	0	0		-0.524766	NA		-4.26368	NA		-3.32914	NA		0	NA
	HORVU.MOREX.r3.7HG0719690.1		DNAse I-like superfamily protein		0.0734644	0.084915	0.137385	0.0340833	0.0985881		0	0.0837461	0.277711	0.142454	0.120486		0.0821838	0.0546945	0	0.0418357	0.0456261		0	0	0	0	0		0.307214	NA		-1.16644	NA		-3.32872	NA		-1.85506	NA
	HORVU.MOREX.r3.1HG0033520.1		TTF-type zinc finger protein with HAT dimerisation domain		0.13757	0.0795064	0.192951	0.0567277	0.136676		0.0769105	0	0.260022	0.133577	0.112311		0	0	0	0	0		0	0	0	0	0		-0.264353	NA		-4.0028	NA		-3.32867	NA		0	NA
	HORVU.MOREX.r3.3HG0229960.1		Monothiol glutaredoxin-S7, chloroplastic		0.284191	0.437983	0.177154	0.131111	0.299776		1.05921	0.539942	0.17905	0.442446	0.592733		0.105974	0.282109	0.272366	0.098999	0.22015		0.0825852	0.106627	0	0.0559278	0.0630706		0.976542	NA		-0.534673	0.821704		-3.32603	0.0700873		-1.81481	NA
	HORVU.MOREX.r3.4HG0352320.1		Amino acid transporter family protein, putative, expressed		0.0251146	0.0290291	0.0939329	0.0386518	0.0493589		0	0.0286295	0.0949383	0.0486994	0.0411892		0.0421431	0	0	0.0243313	0.0140477		0	0	0	0	0		-0.28842	NA		-1.87861	NA		-3.32591	NA		-1.73571	NA
	HORVU.MOREX.r3.2HG0186020.1		alpha/beta-Hydrolases superfamily protein		59.2323	18.7238	92.869	37.1257	56.9417		95.136	23.8753	228.704	103.982	115.905		14.7352	8.28374	6.27268	4.42115	9.76387		12.125	13.0763	14.0865	0.980869	13.0959		1.00305	0.766893		-2.69596	0.00801527		-3.32583	0.000630959		0.373181	0.94681
	HORVU.MOREX.r3.7HG0710820.1		N-(5'-phosphoribosyl)anthranilate isomerase		0	0	0	0	0		0.0309614	0	0.104676	0.0537732	0.0452123		0	0.0412313	0.0265382	0.0208973	0.0225898		0	0	0	0	0		3.16755	NA		2.01359	NA		-3.32442	NA		-2.17045	NA
	HORVU.MOREX.r3.3HG0304740.1		B3 domain-containing protein		0	0	0	0	0		0.0181852	0	0.0614811	0.0315837	0.0265554		0	0	0	0	0		0	0	0	0	0		3.16516	NA		0	NA		-3.32202	NA		0	NA
	HORVU.MOREX.r3.5HG0490590.1		Imidazole glycerol phosphate synthase subunit HisH		0	0	0	0	0		0.0950783	0	0.321444	0.16513	0.138841		0	0	0	0	0		0	0	0	0	0		3.16516	NA		0	NA		-3.32202	NA		0	NA
	HORVU.MOREX.r3.5HG0440690.1		Protein FAR1-RELATED SEQUENCE 5		0.0279051	0	0.0782774	0.0396725	0.0353942		0	0.0318105	0.105487	0.0541104	0.0457658		0	0	0	0	0		0	0	0	0	0		0.309896	NA		-3.42012	NA		-3.32026	NA		0	NA
	HORVU.MOREX.r3.5HG0494690.1		Lupus brain antigen 1-like protein		0.0755193	0	0	0.0436011	0.0251731		0	0.0430443	0.142739	0.0732193	0.0619279		0	0.0281122	0	0.0162306	0.00937074		0	0	0	0	0		1.40232	NA		-1.36539	NA		-3.31972	NA		-0.55201	NA
	HORVU.MOREX.r3.7HG0749230.1		O-methyltransferase		26.1858	33.2775	14.9903	9.22002	24.8179		10.7659	16.9136	8.39952	4.39474	12.0263		1.05575	1.44081	1.51127	0.245198	1.33595		2.45782	0.914346	0.539929	1.0166	1.30403		-1.04461	0.139822		-4.27517	2.07098e-22		-3.31724	4.62231e-13		-0.0866786	0.979195
	HORVU.MOREX.r3.1HG0011910.1		quiescin-sulfhydryl oxidase 2		0	0	0	0	0		0	0.0521639	0.172981	0.0887319	0.0750482		0	0	0	0	0		0	0	0	0	0		3.16001	NA		0	NA		-3.31687	NA		0	NA
	HORVU.MOREX.r3.2HG0160180.1		4-diphosphocytidyl-2-C-methyl-D-erythritol kinase		0	0	0	0	0		0	0.105219	0.348918	0.178981	0.151379		0	0	0	0	0		0	0	0	0	0		3.16001	NA		0	NA		-3.31687	NA		0	NA
	HORVU.MOREX.r3.4HG0413540.1		Zinc finger protein, putative		0	0	0	0	0		0	0.0676411	0.224305	0.115059	0.0973153		0	0	0	0	0		0	0	0	0	0		3.16001	NA		0	NA		-3.31687	NA		0	NA
	HORVU.MOREX.r3.7HG0635660.1		Leucine-rich repeat receptor-like protein kinase family protein		0	0.183566	0.0742484	0.0923398	0.0859383		0.799078	0.0905197	0.450259	0.354293	0.446619		0.088831	0	0	0.0512866	0.0296103		0.138452	0	0	0.0799351	0.0461506		2.41504	NA		-1.37893	NA		-3.31481	NA		0.479161	NA
	HORVU.MOREX.r3.3HG0304950.1		DELLA protein		2.54814	1.52525	2.12734	0.514115	2.06691		3.06961	1.02013	1.43341	1.08385	1.84105		0.229064	0.112923	0.0290728	0.100429	0.123687		0.145452	0.273156	0.195865	0.0643215	0.204824		-0.186297	0.976377		-4.10007	1.58446e-12		-3.31369	2.09156e-08		0.60009	0.778192
	HORVU.MOREX.r3.3HG0308320.1		Transposon protein, putative, CACTA, En/Spm sub-class		0.0370472	0.107054	0.121243	0.0450762	0.088448		0.0621352	0.190045	0.0875288	0.067719	0.113236		0	0.0275818	0	0.0159244	0.00919394		0.0161487	0.0208498	0	0.0109361	0.0123328		0.296893	NA		-3.40757	0.0810094		-3.30456	0.0887849		0.399904	NA
	HORVU.MOREX.r3.7HG0711660.1		Protein IQ-DOMAIN 1		0.948584	0.309251	2.11508	0.915647	1.1243		0.6527	0.582262	1.01139	0.230135	0.748785		0.190467	0.0181083	0.0233106	0.0980438	0.0772952		0.190839	0.0547542	0	0.0982654	0.0818643		-0.658962	0.919804		-3.96434	0.000387889		-3.30431	0.00614705		0.00106167	1
	HORVU.MOREX.r3.5HG0430190.1		Tetratricopeptide repeat (TPR)-like superfamily protein		0.107993	0.4993	0.302934	0.195654	0.303409		0	0	0.510293	0.294618	0.170098		0.12081	0	0	0.0697498	0.0402701		0	0	0	0	0		-0.749437	NA		-2.84163	NA		-3.3041	NA		-1.2119	NA
	HORVU.MOREX.r3.1HG0038740.1		Hydroxycinnamoyl-CoA:shikimate hydroxycinnamoyltransferase 2		0.164874	0.0952864	0.308329	0.108635	0.189497		0	0	0.389537	0.224899	0.129846		0	0	0.079007	0.0456147	0.0263357		0	0	0	0	0		-0.516837	NA		-3.26843	NA		-3.3036	NA		-0.552008	NA
	HORVU.MOREX.r3.7HG0668330.1		Serine/threonine-protein phosphatase 7 long form-like protein		0.0765905	0.0442642	0	0.03845	0.0402849		0	0	0.180955	0.104474	0.0603183		0	0.199577	0.0734037	0.100944	0.0909935		0	0	0	0	0		0.741436	NA		1.15895	NA		-3.3021	NA		-3.71961	NA
	HORVU.MOREX.r3.4HG0396830.1		Ribosomal protein L15		0	0.11776	0.0952621	0.0625144	0.0710072		0	0	0.481409	0.277941	0.16047		0.170958	0.1517	0	0.0936397	0.107553		0	0	0	0	0		1.24179	NA		0.505135	NA		-3.30151	NA		-2.56486	NA
	HORVU.MOREX.r3.5HG0449960.1		bZIP transcription factor family protein		0.106923	0.247178	0.0999781	0.0830539	0.15136		0	0	0.505241	0.291701	0.168414		0.239228	0	0	0.138118	0.0797427		0	0	0	0	0		0.266089	NA		-0.937157	NA		-3.3015	NA		-2.09826	NA
	HORVU.MOREX.r3.3HG0308260.1		Transcription factor gte4		0.989932	0.416084	0.168296	0.421463	0.524771		0.402498	0.718123	0.510293	0.160433	0.543638		0.0503376	0.201002	0	0.104591	0.08378		0.0784559	0.101295	0	0.0531314	0.059917		0.0760811	NA		-2.66267	0.107974		-3.29969	0.0784354		-0.560944	NA
	HORVU.MOREX.r3.6HG0625410.1		Signal transduction histidine-protein kinase ArlS		0	0.112455	0.545826	0.288208	0.219427		0	0	0.459724	0.265422	0.153241		0	0.289733	0	0.167278	0.0965777		0	0	0	0	0		-0.561513	NA		-1.40311	NA		-3.29865	NA		-2.45705	NA
	HORVU.MOREX.r3.4HG0331450.1		AT hook motif DNA-binding family protein		0.0231083	0.0534202	0.0216072	0.0179496	0.0327119		0	0	0.109193	0.0630423	0.0363975		0	0	0	0	0		0	0	0	0	0		0.262179	NA		-3.44622	NA		-3.29864	NA		0	NA
	HORVU.MOREX.r3.7HG0717680.1		Serine/threonine-protein phosphatase 7 long form-like protein		0.0493117	0	0.184434	0.0954864	0.0779154		0	0	0.233011	0.134529	0.0776702		0.0275822	0	0	0.0159246	0.00919408		0	0	0	0	0		-0.0404954	NA		-2.78703	NA		-3.29855	NA		-0.552016	NA
	HORVU.MOREX.r3.6HG0593270.1		Protein kinase superfamily protein		0	0	0.377487	0.217942	0.125829		0	0	0.476909	0.275344	0.15897		0.282267	0.0751411	0	0.146186	0.119136		0	0	0	0	0		0.254649	NA		-0.324862	NA		-3.29833	NA		-2.71882	NA
	HORVU.MOREX.r3.2HG0179750.1		30S ribosomal protein S4, chloroplastic		0	0	0.328383	0.189592	0.109461		0	0	0.414872	0.239527	0.138291		0.0491098	0	0.0841457	0.0422685	0.0444185		0	0	0	0	0		0.254143	NA		-1.56346	NA		-3.29797	NA		-1.48037	NA
	HORVU.MOREX.r3.5HG0529530.1		Retrovirus-related Pol polyprotein from transposon TNT 1-94		0.0683497	0	0	0.0394617	0.0227832		0	0	0.32297	0.186467	0.107657		0.0382311	0.15266	0	0.0794363	0.0636304		0	0	0	0	0		2.17915	NA		1.25011	NA		-3.29781	NA		-2.36877	NA
	HORVU.MOREX.r3.5HG0461660.1		Retrotransposon protein, putative, unclassified		0	0	0	0	0		0	0	0.401806	0.231983	0.133935		0.0951262	0	0.244486	0.123242	0.113204		0	0	0	0	0		3.13876	NA		2.7394	NA		-3.29562	NA		-2.89627	NA
	HORVU.MOREX.r3.4HG0414420.1		tRNA synthetase class I (I, L, M and V) family protein		0.0760511	0	0	0.0439081	0.0253504		0	0	0.359361	0.207477	0.119787		0.0425388	0	0	0.0245598	0.0141796		0	0	0	0	0		2.17613	NA		-0.566635	NA		-3.29479	NA		-0.552018	NA
	HORVU.MOREX.r3.3HG0274250.1		Aspartate--tRNA(Asp/Asn) ligase		0	0	0	0	0		0	0	0.425244	0.245515	0.141748		0	0	0	0	0		0	0	0	0	0		3.13713	NA		0	NA		-3.29399	NA		0	NA
	HORVU.MOREX.r3.4HG0364330.1		phospholipase D gamma 2		0	0	0	0	0		0	0	0.408234	0.235694	0.136078		0	0	0	0	0		0	0	0	0	0		3.13713	NA		0	NA		-3.29399	NA		0	NA
	HORVU.MOREX.r3.4HG0364570.1		E3 ubiquitin-protein ligase family		0	0	0	0	0		0	0	0.0874289	0.0504771	0.029143		0	0	0	0	0		0	0	0	0	0		3.13713	NA		0	NA		-3.29399	NA		0	NA
	HORVU.MOREX.r3.5HG0426390.1		B3 domain-containing protein		0.0553808	0	0	0.0319741	0.0184603		0	0	0.261689	0.151086	0.0872296		0	0	0	0	0		0	0	0	0	0		2.17534	NA		-1.52838	NA		-3.29399	NA		0	NA
	HORVU.MOREX.r3.5HG0422940.1		RING/FYVE/PHD zinc finger superfamily protein		0	0	0.0737065	0.0425545	0.0245688		0	0	0.372477	0.21505	0.124159		0	0	0	0	0		0	0	0	0	0		2.17534	NA		-1.52838	NA		-3.29399	NA		0	NA
	HORVU.MOREX.r3.3HG0297450.1		WRKY transcription factor		0.462225	0.0485701	0.078582	0.230649	0.196459		0.234921	0.191606	0.317692	0.0640638	0.248073		0.0235039	0.0625689	0.0402721	0.0195976	0.0421149		0.0366331	0.0472974	0	0.0248084	0.0279768		0.369292	NA		-2.31544	0.201693		-3.29098	0.0893028		-0.606251	NA
	HORVU.MOREX.r3.7HG0703190.1		Glycosyltransferase		2.11486	1.95039	2.92415	0.521251	2.3298		1.93702	2.00049	2.10496	0.0847985	2.01416		0.604051	0.368504	0.711557	0.175463	0.561371		0.254982	0.151943	0.266322	0.0630188	0.224416		-0.24484	0.918876		-2.17437	7.04608e-09		-3.29045	1.11711e-13		-1.36092	0.0192349
	HORVU.MOREX.r3.2HG0159080.1		Acyl carrier protein		0.14399	0.0832167	0	0.072286	0.0757356		0.0804997	0.574498	0.0680391	0.288875	0.241012		0	0	0	0	0		0.0627648	0	0	0.0362372	0.0209216		1.6775	NA		-2.97463	NA		-3.28056	NA		1.37157	NA
	HORVU.MOREX.r3.5HG0451160.1		Retrotransposon protein, putative, Ty3-gypsy subclass		0.0350625	0	0	0.0202434	0.0116875		0	0.319758	0.0331359	0.175829	0.117631		0	0	0	0	0		0	0	0.0377316	0.0217843	0.0125772		3.1223	NA		-1.52842	NA		-3.27917	NA		1.37155	NA
	HORVU.MOREX.r3.4HG0414850.1		Receptor protein kinase-like protein		0.0400715	0	0.149874	0.0775937	0.0633153		0.313635	0.114199	0.132544	0.110231	0.186793		0.0112069	0.0447501	0.0192021	0.0175203	0.025053		0	0.0225518	0.0431218	0.0215685	0.0218912		1.42825	NA		-1.56361	0.476457		-3.2758	0.0679622		-0.283934	NA
	HORVU.MOREX.r3.5HG0475890.1		SKP1-like protein 4		0.0923014	0.106688	0.172612	0.0428226	0.123867		0.412819	0.315658	0.174459	0.119856	0.300979		0.103257	0.412313	0	0.214546	0.171856		0	0.103893	0	0.0599824	0.0346308		1.21695	NA		0.363993	NA		-3.27463	NA		-2.42167	NA
	HORVU.MOREX.r3.2HG0119410.1		cycling DOF factor 2		0.28798	0.798881	0.592403	0.25701	0.559755		0.515198	0.525256	0.272156	0.143312	0.437537		0.273836	0.471686	0.413997	0.101749	0.386506		0.0251059	0	0.123961	0.0655348	0.0496889		-0.390321	0.939042		-0.634172	0.542579		-3.27283	0.00163086		-3.02898	0.00684697
	HORVU.MOREX.r3.7HG0750710.1		Peptidase inhibitor 15		0.0635251	0.0734265	0.118797	0.029472	0.0852497		0.213087	0.289663	0.120069	0.0849298	0.207606		0.0710648	0	0	0.0410293	0.0236883		0.0553807	0	0	0.031974	0.0184602		1.2148	NA		-1.7397	NA		-3.27281	NA		-0.318308	NA
	HORVU.MOREX.r3.6HG0545150.1		HXXXD-type acyl-transferase family protein		0.139646	0.0807059	0.0435249	0.048469	0.0879588		0.156142	0	0.0659862	0.0783819	0.0740426		0.0520734	0	0.0223059	0.0261256	0.0247931		0.0202903	0	0	0.0117146	0.00676344		-0.215023	NA		-1.83287	NA		-3.26972	NA		-1.65186	NA
	HORVU.MOREX.r3.3HG0289520.1		CLAVATA3/ESR-RELATED 26		0.399973	1.23284	0.997312	0.429332	0.876709		0.745367	0.151984	0.377995	0.299485	0.425115		0.0745742	0	0.38333	0.203238	0.152635		0	0	0.143473	0.0828342	0.0478244		-1.06203	NA		-2.73602	0.132718		-3.26683	0.159543		-1.59284	NA
	HORVU.MOREX.r3.1HG0000390.1		Jasmonate-induced protein		9.21113	10.3205	9.4378	0.586126	9.65648		4.77473	11.1037	9.07188	3.23137	8.31679		1.7174	1.34002	0.507349	0.619136	1.18826		0.553807	1.86701	0.455738	0.788015	0.958851		-0.231897	0.960402		-3.10852	3.89174e-09		-3.26442	1.97366e-09		-0.38779	0.878308
	HORVU.MOREX.r3.5HG0533290.1		Long-chain-fatty-acid CoA ligase, putative		0.0286833	0.0663082	0	0.0332544	0.0316638		0.0160358	0.0490465	0.18975	0.0922533	0.0849442		0.0561535	0.0213548	0	0.0283437	0.0258361		0	0.0161427	0.0154334	0.00912211	0.0105253		1.55892	NA		-0.241532	0.948859		-3.26348	0.167858		-1.46303	NA
	HORVU.MOREX.r3.4HG0405610.1		Voltage-dependent R-type calcium channel subunit alpha-1E		12.6368	3.235	18.6095	7.75074	11.4938		34.0122	7.15437	40.209	17.5706	27.1252		3.77927	1.38913	0.162564	1.83929	1.77699		2.02096	4.80489	2.70759	1.45031	3.17781		1.20009	0.7948		-2.85725	0.033009		-3.25767	0.0113298		0.799661	0.877744
	HORVU.MOREX.r3.1HG0017400.1		Potassium-transporting ATPase ATP-binding subunit		0.435454	0	0.162868	0.220019	0.199441		0.389514	0.0992797	0.329221	0.153158	0.272672		0.0974276	0	0	0.0562498	0.0324759		0	0.0980276	0	0.0565963	0.0326759		0.454461	NA		-2.50394	NA		-3.25505	NA		-0.296657	NA
	HORVU.MOREX.r3.3HG0325170.1		Abscisic stress ripening protein		0.145282	0.111951	0.271689	0.0842677	0.176307		0.324887	0.220819	0.320363	0.058821	0.28869		0	0.0721085	0.0464122	0.0365468	0.0395069		0	0	0.104227	0.0601756	0.0347424		0.66035	NA		-2.39507	0.217636		-3.25144	0.0920751		-0.196015	NA
	HORVU.MOREX.r3.3HG0318240.1		detoxifying efflux carrier 35		0.255388	0.506048	0.272913	0.139934	0.344783		0.6527	1.78838	1.13782	0.569843	1.19296		0.346921	0.32595	0.244762	0.0539567	0.305878		0.0954194	0.287459	0.0392612	0.130151	0.140713		1.79142	0.04963		-0.230107	0.872895		-3.24483	4.2457e-05		-1.22331	0.423133
	HORVU.MOREX.r3.3HG0329060.1		RNA-directed DNA polymerase (reverse transcriptase)-related family protein		0	0.137928	0.0557889	0.0693824	0.0645724		0.26685	0	0.28193	0.158598	0.182927		0.133492	0	0.114364	0.0721862	0.0826186		0	0	0.0642062	0.0370695	0.0214021		1.56057	NA		0.304713	NA		-3.24405	NA		-1.98819	NA
	HORVU.MOREX.r3.7HG0675760.1		Major facilitator superfamily domain-containing protein 6		0.133324	0.154105	0.124664	0.0151307	0.137364		0.149073	0.151984	0.314996	0.0949663	0.205351		0.0372871	0.0992605	0.127777	0.0462642	0.0881081		0	0	0.0717366	0.0414171	0.0239122		0.605495	NA		-0.78279	NA		-3.24367	NA		-1.85538	NA
	HORVU.MOREX.r3.7HG0699630.1		WAT1-related protein		0.0899938	0.208042	0.0560988	0.079761	0.118045		0.0335415	0.102589	0.141748	0.0547869	0.0926262		0.167792	0.0223336	0.287498	0.13279	0.159208		0	0.0337651	0	0.0194943	0.011255		-0.287739	NA		0.384648	0.883754		-3.2414	0.156396		-3.91379	NA
	HORVU.MOREX.r3.2HG0160580.1		Retrotransposon protein, putative, unclassified		0.0907501	0.41958	0.509132	0.2203	0.339821		0.30441	0	0.514581	0.258725	0.272997		0.152282	0.202692	0.43487	0.150723	0.263281		0	0.102146	0	0.0589743	0.0340488		-0.308071	NA		-0.516654	0.855136		-3.23499	0.179183		-3.02641	NA
	HORVU.MOREX.r3.6HG0588060.1		Autophagy-related protein 9		3.89748	2.90946	4.63132	0.86405	3.81275		2.08815	3.14709	6.90622	2.532	4.04715		0.136252	0.241807	0.0778189	0.083115	0.151959		0.141575	0.822547	0.52427	0.341357	0.496131		0.0824658	0.992643		-4.73927	1.82647e-08		-3.23113	1.82759e-05		1.5906	0.322454
	HORVU.MOREX.r3.5HG0427490.1		Dirigent protein		2.54363	0.928451	0.584169	1.04617	1.35208		4.34099	0.8648	0.168692	2.2352	1.7915		0.0998431	0.0332235	0	0.0508439	0.0443556		0.0389038	0.251145	0.336154	0.153096	0.208734		0.413707	0.968183		-4.84674	0.000537659		-3.22712	0.0129395		2.03333	0.46534
	HORVU.MOREX.r3.3HG0228200.1		Serpin family protein		0.375626	0.162815	0.13171	0.13276	0.223384		0	0.160574	0.26624	0.13406	0.142271		0	0.279656	0	0.161459	0.0932185		0	0.0528497	0	0.0305128	0.0176166		-0.599999	NA		-1.32759	0.684679		-3.22346	0.283855		-2.49587	NA
	HORVU.MOREX.r3.5HG0470390.1		F-box family protein		0.0311218	0.143891	0.0873008	0.0563845	0.0874377		0.0695962	0	0.205882	0.104726	0.0918261		0	0.0231703	0	0.0133774	0.00772344		0.0271317	0	0	0.0156645	0.00904391		0.130458	NA		-3.49757	NA		-3.21824	NA		0.409789	NA
	HORVU.MOREX.r3.4HG0403810.1		Ascorbate-specific PTS system EIIA component		109.939	24.8553	189.417	82.2966	108.07		165.679	50.8932	306.849	128.204	174.474		27.6403	18.395	7.91598	9.8686	17.9838		9.55955	32.5391	21.2249	11.4902	21.1079		0.650117	0.923768		-2.7551	0.0136728		-3.21775	0.00281191		0.187471	0.977717
	HORVU.MOREX.r3.7HG0734830.1		mitochondrial ribosomal protein S14		0	0	0.47519	0.274351	0.158397		0.0947055	0.144832	0.40023	0.163853	0.213256		0	0	0	0	0		0.0738409	0	0	0.0426321	0.0246136		0.291656	NA		-5.03938	0.117798		-3.21547	0.352233		2.11557	NA
	HORVU.MOREX.r3.2HG0108790.1		DHBP synthase RibB-like alpha/beta domain-containing protein		0.617101	0.594405	0.673186	0.0405524	0.628231		0.459998	0.937956	1.26358	0.404192	0.887179		0.172586	0.153145	0.295712	0.0773125	0.207148		0	0.115766	0.221359	0.110718	0.112375		0.496402	NA		-1.73931	0.18918		-3.2137	0.022695		-0.97798	0.85991
	HORVU.MOREX.r3.2HG0181240.1		Caleosin		6.65708	0.1973	41.9447	22.4714	16.2663		6.60369	4.82568	8.58196	1.87903	6.67044		0.840197	0.406665	0.163592	0.342741	0.470151		0.505954	1.38334	0.514326	0.504157	0.801205		-1.41656	0.809695		-5.34226	0.00038418		-3.2107	0.0567026		0.715006	0.929852
	HORVU.MOREX.r3.3HG0321770.1		Receptor-like protein kinase ANXUR2		1.07199	1.33086	0.482615	0.434719	0.961819		2.08648	0.995717	0.675388	0.73977	1.25253		0	0.236473	0.418563	0.209869	0.218345		0.138452	0.0446891	0.256353	0.106061	0.146498		0.394478	0.961278		-2.23378	0.0474908		-3.20873	0.00359585		-0.580472	0.917831
	HORVU.MOREX.r3.1HG0067070.1		Wound-induced protease inhibitor		99.7472	17.2056	222.22	103.153	113.057		204.132	23.54	355.205	166.051	194.292		24.611	19.557	4.47564	10.4756	16.2145		9.16026	46.6505	15.7045	20.025	23.8384		0.728018	0.93945		-2.98993	0.0452624		-3.20568	0.0273179		0.512274	0.94705
	HORVU.MOREX.r3.4HG0390030.1		Nodulation-signaling pathway 2 protein		0.399973	0.22015	0.338374	0.091385	0.319499		0.191666	0.238831	0.377995	0.0968758	0.269497		0.0639207	0.0709003	0.0730153	0.00475917	0.0692788		0	0.0428763	0.0614885	0.0315321	0.0347883		-0.24857	0.971204		-2.31776	0.00535382		-3.1915	0.00210604		-1.12231	0.68574
	HORVU.MOREX.r3.2HG0156730.1		Dihydroflavonol 4-reductase/flavanone protein		0.32479	0.0938535	0.151846	0.120142	0.190163		0.317762	0.277684	0.115104	0.107323	0.23685		0.0681261	0.15113	0.0778189	0.0453836	0.0990249		0	0	0.0873784	0.0504479	0.0291261		0.278735	NA		-1.03755	0.566074		-3.19087	0.0795486		-1.87459	NA
	HORVU.MOREX.r3.3HG0254290.1		Homeodomain-like protein		0.369205	0.213376	0.690447	0.243268	0.424343		0.103205	0.526097	0.872296	0.385182	0.500533		0.0516283	0.137438	0.530765	0.255487	0.239944		0.0804676	0.103893	0	0.0544938	0.0614534		0.202115	NA		-1.02762	0.640349		-3.18528	0.121172		-1.95555	NA
	HORVU.MOREX.r3.5HG0446920.1		phosphate transporter 1		0	0	0	0	0		0	0	0.633467	0.365733	0.211156		0	0.0554489	0	0.0320135	0.018483		0	0	0.0801471	0.0462729	0.0267157		3.98461	NA		0.395152	NA		-3.17968	NA		0.409774	NA
	HORVU.MOREX.r3.1HG0041150.1		Zinc finger protein CONSTANS		0.217617	0.0943263	0.254352	0.0838237	0.188765		0.212908	0.279083	0.411319	0.101022	0.301104		0.0912924	0.0202521	0	0.0479429	0.0371815		0.0237146	0	0.0878186	0.0454309	0.0371777		0.642377	0.927139		-2.32774	0.107075		-3.17466	0.0253761		-0.204538	0.983144
	HORVU.MOREX.r3.1HG0018030.1		phytochrome-associated protein 1		0.851328	0.765351	0.663358	0.0940988	0.760013		0.581713	0.539154	1.16213	0.348039	0.760998		0.158729	0.0704242	0	0.079532	0.0763843		0.123697	0	0.152689	0.0810919	0.0921286		0.0241262	0.99874		-3.25102	0.000959501		-3.17093	0.00257044		0.10422	0.989166
	HORVU.MOREX.r3.7HG0649510.1		Early nodulin 93		78.6133	16.8055	111.154	47.925	68.8577		69.1822	32.8605	170.306	71.2234	90.7829		18.0408	10.556	3.76885	7.13883	10.7885		4.8751	19.5326	9.90012	7.44846	11.4359		0.372094	0.971144		-2.83318	0.0128028		-3.16344	0.00432724		0.0418302	0.996019
	HORVU.MOREX.r3.5HG0525860.2		Leucine Rich Repeat family protein, expressed		0.0331266	0.0510532	0	0.025901	0.0280599		0.0370397	0.125876	0.0313063	0.0530223	0.0647407		0.0802931	0.0328838	0	0.0403649	0.0377256		0	0.0124289	0.0118827	0.00702346	0.00810387		1.24344	NA		0.451253	0.885515		-3.16222	0.158339		-2.37004	NA
	HORVU.MOREX.r3.1HG0019220.1		Phytochrome B		2.37471	2.02596	1.69178	0.341491	2.03081		2.78166	2.32034	1.44271	0.680176	2.18157		0.44276	0.589327	0.650257	0.106653	0.560781		0.345042	0.127282	0.304223	0.115754	0.258849		0.0836824	0.990057		-1.96115	7.84903e-05		-3.16162	1.0687e-07		-1.11679	0.291777
	HORVU.MOREX.r3.2HG0185980.1		Heavy metal transport/detoxification superfamily protein		3.48363	3.22129	5.61893	1.3151	4.10795		5.35582	6.3539	5.59676	0.52081	5.76883		1.51013	2.33422	1.16854	0.599254	1.67096		0.607401	0.686193	0.843483	0.120196	0.712359		0.441427	0.789379		-1.41647	0.00321411		-3.15818	5.17414e-10		-1.30028	0.0701785
	HORVU.MOREX.r3.5HG0432690.1		Enhancer of polycomb-like transcription factor protein		60.4861	31.1322	102.897	36.0797	64.8383		69.3521	46.9326	117.089	35.8313	77.7911		11.3206	9.16686	2.58133	4.55306	7.68959		6.91009	17.237	5.13436	6.53546	9.76049		0.221566	0.983237		-3.22925	0.000106117		-3.15765	0.000169233		0.293165	0.952758
	HORVU.MOREX.r3.1HG0028070.1		Pimeloyl-[acyl-carrier protein] methyl ester esterase		0.407519	0.282623	0.228629	0.091757	0.306257		0.410093	0.278732	0	0.209413	0.229608		0.182355	0.09102	0.0390563	0.0725452	0.104144		0.0355272	0.0458695	0	0.0240595	0.0271322		-0.461844	NA		-1.58745	0.351105		-3.15758	0.10929		-2.03197	0.599476
	HORVU.MOREX.r3.5HG0482430.1		Myomodulin neuropeptides 1		57.7297	23.8066	70.2394	24.0253	50.5919		59.4222	35.8181	54.8417	12.5169	50.0273		11.128	6.65966	28.6964	11.6493	15.4947		6.99004	6.62767	5.01523	1.05128	6.21098		-0.0565068	0.99768		-1.81556	0.0153297		-3.15464	3.02557e-06		-1.39559	0.156664
	HORVU.MOREX.r3.3HG0224500.1		Chalcone synthase		16.5406	20.3302	13.7833	3.28698	16.8847		21.0675	22.8033	19.0552	1.87573	20.9753		0.981264	0.7633	2.27087	0.814795	1.33848		3.73411	2.53879	1.52009	1.10818	2.59766		0.308062	0.888062		-3.73871	7.47884e-23		-3.14444	2.28207e-16		0.902332	0.128624
	HORVU.MOREX.r3.1HG0048840.1		Lipid transfer protein		3.71225	2.34047	2.73482	0.706239	2.92918		3.14452	0.769417	1.59467	1.20583	1.8362		0.817986	0.167502	1.40155	0.617327	0.79568		0.19614	0.379857	0.121055	0.133146	0.232351		-0.681723	0.85657		-1.98724	0.0315953		-3.14157	0.00416742		-1.83605	0.280517
	HORVU.MOREX.r3.5HG0511920.1		Blue copper protein		7.72121	8.68349	24.781	9.5838	13.7286		11.8416	8.50448	14.8897	3.19371	11.7453		1.80924	2.71887	2.79998	0.55009	2.4427		0.818671	2.29015	1.3474	0.745385	1.48541		-0.294025	0.945909		-2.65099	2.05841e-06		-3.14152	3.20748e-08		-0.784554	0.533751
	HORVU.MOREX.r3.4HG0338220.1		Hyccin protein		0.134152	0	0.376315	0.190723	0.170156		0.524998	0.0764638	0	0.283623	0.200487		0	0	0	0	0		0	0	0.0721821	0.0416744	0.0240607		0.0911317	NA		-4.42007	NA		-3.13965	NA		1.37156	NA
	HORVU.MOREX.r3.3HG0318620.1		Endo-1,3-beta-glucanase		3.47119	1.30769	4.15933	1.48807	2.9794		9.19996	10.6693	6.19642	2.27985	8.68854		0.273261	0.325433	0.197141	0.0645171	0.265278		1.41221	1.27343	0.553396	0.461024	1.07968		1.47995	0.0120575		-3.60766	2.42051e-12		-3.12975	6.06609e-11		1.95786	0.00127306
	HORVU.MOREX.r3.5HG0524050.1		Receptor-like protein kinase		0.044625	0.103161	0.11127	0.0363636	0.0863522		0.199586	0.0847843	0.0702883	0.0708372	0.11822		0.00832026	0.0553726	0.0142561	0.0256246	0.025983		0.0259358	0	0.0160073	0.0130861	0.0139811		0.406465	NA		-1.8632	0.227962		-3.1297	0.0503037		-0.860039	0.907753
	HORVU.MOREX.r3.4HG0332610.1		inter-alpha-trypsin inhibitor heavy chain-like protein		0.023375	0.0270184	0	0.014661	0.0167978		0.0522725	0.159879	0	0.0815198	0.0707171		0	0	0	0	0		0.0203782	0	0	0.0117653	0.00679272		2.08267	NA		-2.41453	NA		-3.12563	NA		1.37156	NA
	HORVU.MOREX.r3.2HG0207930.1		Serine/threonine-protein kinase		3.15712	4.16606	3.90228	0.523257	3.74182		4.75726	4.60299	3.62391	0.614662	4.32805		0.939803	0.665805	0.181805	0.383817	0.595805		0.874139	0.62531	0.131232	0.37814	0.54356		0.18355	0.979192		-2.74778	2.01e-06		-3.12251	6.97889e-08		-0.191183	0.961681
	HORVU.MOREX.r3.4HG0397170.1		F-box protein		0.190575	0.367133	0	0.183611	0.185903		0.284116	0.217247	0.0600345	0.115036	0.187133		0.0355324	0.189179	0	0.100547	0.0749037		0.0553807	0	0	0.031974	0.0184602		0.0523754	NA		-1.30286	NA		-3.11525	NA		-1.76002	NA
	HORVU.MOREX.r3.5HG0447000.1		Retrotransposon protein, putative, unclassified		2.12753	1.52529	0.151089	1.01304	1.26797		0.53198	1.29963	0.152706	0.584319	0.661439		0.0803393	0.0334169	0.0774308	0.0262913	0.063729		0.0391301	0.0101043	0.193206	0.0984106	0.0808134		-0.921289	0.898373		-4.32806	0.00130467		-3.1134	0.0326793		0.29337	0.974005
	HORVU.MOREX.r3.7HG0675490.1		Adenylate cyclase type 5		0.276904	0.400081	0.323647	0.0621817	0.333544		0.464421	0.157829	0.457955	0.175174	0.360069		0	0.103078	0.132691	0.0696527	0.0785898		0.0603507	0.0779194	0	0.0408703	0.04609		0.122466	NA		-2.29945	0.175167		-3.11255	0.101711		-0.690631	NA
	HORVU.MOREX.r3.6HG0555770.1		Serine/threonine protein phosphatase 7 long form isogeny		0.550983	0.127373	0.463674	0.223669	0.380676		0.431248	0	0.416566	0.244853	0.282605		0.215733	0.0410209	0.211223	0.0995935	0.155992		0.0480342	0.0620175	0	0.0325294	0.0366839		-0.432186	NA		-1.40174	0.465558		-3.1092	0.134185		-2.13964	0.584772
	HORVU.MOREX.r3.2HG0154410.1		Protein kinase		0	0	0	0	0		0.221559	0	0	0.127917	0.0738529		0	0	0	0	0		0	0	0	0	0		2.95006	NA		0	NA		-3.10693	NA		0	NA
	HORVU.MOREX.r3.2HG0162860.1		Transposon protein, putative, Pong sub-class		0	0	0	0	0		0.478216	0	0	0.276098	0.159405		0	0	0	0	0		0	0	0	0	0		2.95006	NA		0	NA		-3.10693	NA		0	NA
	HORVU.MOREX.r3.7HG0642460.1		2-oxoglutarate (2OG) and Fe(II)-dependent oxygenase superfamily protein		0	0	0	0	0		0.105612	0	0	0.060975	0.0352039		0	0	0	0	0		0	0	0	0	0		2.95006	NA		0	NA		-3.10693	NA		0	NA
	HORVU.MOREX.r3.2HG0183950.1		Peptidyl-prolyl cis-trans isomerase FKBP7		0.0811974	0	0	0.0468794	0.0270658		0.363156	0	0	0.209668	0.121052		0	0	0	0	0		0	0	0	0	0		1.98828	NA		-1.52838	NA		-3.10693	NA		0	NA
	HORVU.MOREX.r3.4HG0373150.1		Retrovirus-related Pol polyprotein from transposon TNT 1-94		0.0131218	0	0	0.00757589	0.00437394		0.0586875	0	0	0.0338832	0.0195625		0	0	0	0	0		0	0	0	0	0		1.98828	NA		-1.52838	NA		-3.10693	NA		0	NA
	HORVU.MOREX.r3.5HG0424080.1		Myb/SANT-like DNA-binding domain protein		0	0.0358693	0	0.0207091	0.0119564		0.138793	0	0	0.0801319	0.0462642		0	0	0	0	0		0	0	0	0	0		1.98828	NA		-1.52838	NA		-3.10693	NA		0	NA
	HORVU.MOREX.r3.3HG0305300.1		Anthocyanin 3'-O-beta-glucosyltransferase		0	0	0.162868	0.0940316	0.0542892		0.389514	0	0	0.224886	0.129838		0	0	0	0	0		0	0	0	0	0		1.06306	NA		-2.45359	NA		-3.10693	NA		0	NA
	HORVU.MOREX.r3.7HG0720580.1		Retrovirus-related Pol polyprotein from transposon TNT 1-94		0	0	0	0	0		0.335415	0	0	0.193652	0.111805		0	0	0.0718744	0.0414967	0.0239581		0	0	0	0	0		2.95006	NA		0.395148	NA		-3.10693	NA		-0.552012	NA
	HORVU.MOREX.r3.2HG0132380.1		Sodium channel protein type 4 subunit alpha		0	0	0	0	0		0.412819	0	0	0.238341	0.137606		0	0.137438	0	0.0793496	0.0458125		0	0	0	0	0		2.95006	NA		1.30002	NA		-3.10693	NA		-1.45688	NA
	HORVU.MOREX.r3.3HG0260470.1		SET-domain containing protein lysine methyltransferase family protein		0	0	0	0	0		0.27288	0	0	0.157547	0.0909601		0	0.0908486	0	0.0524514	0.0302829		0	0	0	0	0		2.95006	NA		1.30002	NA		-3.10693	NA		-1.45688	NA
	HORVU.MOREX.r3.4HG0392220.1		F-box family protein		0.107189	0.030974	0	0.0551626	0.0460542		0.119851	0	0	0.0691958	0.0399502		0	0	0	0	0		0	0	0	0	0		-0.15834	NA		-3.67367	NA		-3.10559	NA		0	NA
	HORVU.MOREX.r3.3HG0278860.1		Retrotransposon protein, putative, unclassified		0.14399	0	0.0448791	0.0736776	0.0629564		0.214666	0	0	0.123937	0.0715553		0.0805401	0	0	0.0464999	0.0268467		0	0	0	0	0		0.162252	NA		-1.26386	NA		-3.10387	NA		-1.67776	NA
	HORVU.MOREX.r3.3HG0243790.1		Outer arm dynein light chain 1 protein		0	0.11776	0.571573	0.301803	0.229777		0.455658	0	0	0.263075	0.151886		0.0569859	0.1517	0	0.0766279	0.069562		0	0	0	0	0		-0.757935	NA		-1.92375	NA		-3.10114	NA		-1.93532	NA
	HORVU.MOREX.r3.5HG0469730.1		Gramicidin S synthase 2		0	0	0	0	0		0.111119	0.0377628	0	0.0565017	0.0496273		0	0	0	0	0		0	0	0	0	0		2.94411	NA		0	NA		-3.10098	NA		0	NA
	HORVU.MOREX.r3.6HG0578480.1		Ribosomal protein S3		0	0	0	0	0		0.341744	0.116138	0	0.173769	0.152627		0	0	0	0	0		0	0	0	0	0		2.94411	NA		0	NA		-3.10098	NA		0	NA
	HORVU.MOREX.r3.5HG0434470.1		Integrin alpha-11		0	0	0.13114	0.0757138	0.0437134		0.235226	0.0799395	0	0.119607	0.105055		0	0	0	0	0		0	0	0	0	0		1.05719	NA		-2.45289	NA		-3.10035	NA		0	NA
	HORVU.MOREX.r3.3HG0282260.1		C-C motif chemokine 2		0	0	0.0465336	0.0268662	0.0155112		0.22258	0	0	0.128506	0.0741932		0.0556729	0.0370511	0.333868	0.166253	0.142197		0	0	0	0	0		1.98167	NA		2.87816	NA		-3.10033	NA		-3.99682	NA
	HORVU.MOREX.r3.1HG0036770.2		Tobamovirus multiplication protein 2A		0	0.100665	0	0.0581192	0.0335551		0.073034	0.0248199	0	0.0371362	0.032618		0	0	0	0	0		0	0	0	0	0		0.00182979	NA		-3.50783	NA		-3.09992	NA		0	NA
	HORVU.MOREX.r3.5HG0510600.1		Chaperone DnaJ-domain superfamily protein		0	0.322824	0.1741	0.161578	0.165641		0.312283	0.31838	0.175963	0.080522	0.268875		0.520734	0.207934	0.713787	0.255278	0.480818		0.0811613	0	0	0.0468585	0.0270538		0.689589	NA		1.4667	0.46869		-3.09964	0.176983		-3.87674	NA
	HORVU.MOREX.r3.3HG0266810.1		Membrane protein insertase YidC 2		0.0320347	0	0.0299539	0.0179248	0.0206629		0	0.0730363	0.0908234	0.048131	0.0546199		0.0418097	0.0795	0.102339	0.0305669	0.0745497		0.00930921	0	0.0114911	0.00610283	0.00693343		1.35759	NA		1.69997	0.387153		-3.09927	0.140706		-3.44165	NA
	HORVU.MOREX.r3.6HG0569270.1		D-tagatose-1,6-bisphosphate aldolase subunit GatZ		0.072968	0	0.272913	0.141294	0.115294		0.163175	0.332721	0.137917	0.105934	0.211271		0.204071	0.054325	0	0.105688	0.0861321		0	0.0821312	0	0.0474185	0.0273771		0.722554	NA		-0.552908	NA		-3.099	NA		-1.82354	NA
	HORVU.MOREX.r3.2HG0213710.1		3-hexulose-6-phosphate synthase		0.466635	0	0.124664	0.241603	0.1971		0.149073	0.303967	0.125998	0.0967794	0.193013		0.0372871	0.0992605	0.0638884	0.03109	0.066812		0.0581155	0	0	0.033553	0.0193718		-0.0589983	NA		-1.66533	NA		-3.09849	NA		-1.49215	NA
	HORVU.MOREX.r3.1HG0020810.1		Glyoxysomal fatty acid beta-oxidation multifunctional protein MFP-a		0	0	0	0	0		0.301874	0.102589	0	0.153496	0.134821		0	0.268003	0.0862493	0.136808	0.118084		0	0	0	0	0		2.94155	NA		2.70479	NA		-3.09842	NA		-2.86165	NA
	HORVU.MOREX.r3.3HG0232890.1		NADP-dependent alkenal double bond reductase		0.0696227	0.0536498	0.108501	0.0282112	0.0772577		0.103796	0	0	0.0599267	0.0345987		0	0	0.0222419	0.0128414	0.00741398		0	0	0	0	0		-1.238	NA		-3.78413	NA		-3.09813	NA		-0.552007	NA
	HORVU.MOREX.r3.3HG0233250.1		DUF674 family protein		0	0	0	0	0		0.0448883	0.228823	0.07588	0.0984751	0.11653		0.0224554	0	0	0.0129646	0.00748514		0.0349989	0	0	0.0202066	0.0116663		3.9021	NA		0.395136	NA		-3.09718	NA		0.409793	NA
	HORVU.MOREX.r3.3HG0297110.2		Transducin/WD40 repeat protein		0.0333139	0	0.03115	0.0186406	0.021488		0.0558738	0.0189882	0	0.0284106	0.024954		0	0.0248024	0	0.0143196	0.00826745		0	0	0	0	0		0.117367	NA		-1.52106	NA		-3.09578	NA		-1.45736	NA
	HORVU.MOREX.r3.3HG0275020.1		Serine/Threonine-kinase, putative (DUF1296)		0	0.237762	0	0.137272	0.079254		0.344999	0.117245	0	0.175424	0.154081		0.287643	0	0.197141	0.147079	0.161595		0	0	0	0	0		1.01605	NA		1.05149	NA		-3.09569	NA		-3.13114	NA
	HORVU.MOREX.r3.5HG0517760.1		Zinc finger A20 and AN1 domain-containing stress-associated protein		0.325279	0.375979	0.12166	0.134604	0.274306		0.290963	0	0	0.167987	0.0969875		0.0363886	0.145303	0	0.075608	0.0605639		0	0	0	0	0		-1.49997	NA		-2.21183	NA		-3.09492	NA		-2.38307	NA
	HORVU.MOREX.r3.3HG0307550.1		E3 ubiquitin-protein ligase MARCH11		0.0907501	0	0	0.0523946	0.03025		0.20294	0.206902	0	0.118328	0.136614		0	0	0	0	0		0	0	0	0	0		1.97602	NA		-1.52839	NA		-3.09467	NA		0	NA
	HORVU.MOREX.r3.2HG0129130.1		F-box/kelch-repeat protein		0.207678	0.240048	0.194188	0.0235689	0.213972		0.464421	0	0	0.268134	0.154807		0.0580818	0.309235	0.0995184	0.134645	0.155612		0	0	0	0	0		-0.507139	NA		-0.551507	NA		-3.09401	NA		-3.04964	NA
	HORVU.MOREX.r3.7HG0752640.1		UDP-N-acetylglucosamine 1-carboxyvinyltransferase		0	0.998601	0	0.576543	0.332867		0.321999	0.328285	0	0.187747	0.216761		0	0	0	0	0		0	0	0	0	0		-0.590993	NA		-4.09441	NA		-3.09368	NA		0	NA
	HORVU.MOREX.r3.4HG0364040.1		Retrovirus-related Pol polyprotein from transposon TNT 1-94		0.0430249	0	0.0201151	0.0215276	0.0210467		0.0721611	0.0245233	0	0.0366923	0.0322281		0.0360987	0	0.0412347	0.0224714	0.0257778		0	0	0	0	0		0.544292	NA		0.185367	NA		-3.09317	NA		-2.73424	NA
	HORVU.MOREX.r3.2HG0137170.1		DNAJ heat shock N-terminal domain-containing protein		0.104847	0	0	0.0605335	0.0349491		0.234465	0.239042	0	0.136709	0.157836		0.0586457	0	0	0.0338591	0.0195486		0	0	0	0	0		1.97449	NA		-0.566649	NA		-3.09315	NA		-0.552006	NA
	HORVU.MOREX.r3.1HG0010980.1		Germin-like protein 1		0.0999931	0	0.046749	0.0500317	0.0489141		0.111805	0.113988	0	0.0651899	0.0752643		0	0	0	0	0		0	0	0	0	0		0.551988	NA		-2.95035	NA		-3.09258	NA		0	NA
	HORVU.MOREX.r3.2HG0216580.1		Ferredoxin--NADP reductase		0.403489	0.685852	0.554823	0.141303	0.548055		0.849227	1.59633	0.583192	0.525259	1.00958		0	0.0530116	0	0.0306063	0.0176705		0.144842	0.240437	0	0.121056	0.128426		0.840773	0.75397		-5.07936	3.15117e-05		-3.09247	0.000395452		2.82766	0.103013
	HORVU.MOREX.r3.7HG0682050.1		Zinc finger MYM-type protein 5		0.589051	3.78258	0.795583	1.78715	1.7224		1.75636	1.26837	1.48449	0.244522	1.50307		0.292873	0	0.18818	0.148407	0.160351		0.285294	0.0736692	0.211297	0.107395	0.190087		-0.159407	0.990246		-3.4346	0.00116237		-3.09154	0.00552712		0.18365	0.981254
	HORVU.MOREX.r3.7HG0681190.1		SWI/SNF-related matrix-associated actin-dependent regulator of chromatin subfamily A member 5		0.152102	0	0.0711112	0.0761046	0.0744045		0.17007	0.17339	0	0.0991621	0.114487		0	0	0.145773	0.0841624	0.0485912		0	0	0	0	0		0.546871	NA		-0.777112	NA		-3.09084	NA		-1.76686	NA
	HORVU.MOREX.r3.3HG0300300.1		FRS (FAR1 Related Sequences) transcription factor family		0.184603	0	0.0863059	0.0923662	0.0903029		0.206409	0.210439	0	0.120351	0.138949		0.103257	0	0	0.0596152	0.0344189		0	0	0	0	0		0.545997	NA		-1.3434	NA		-3.09054	NA		-1.20114	NA
	HORVU.MOREX.r3.5HG0442110.1		Deoxyuridine 5'-triphosphate nucleotidohydrolase		0.713159	0.471038	0.190524	0.261552	0.45824		0.341744	0.232277	0.288845	0.0547437	0.287622		0.0569859	0	0.0976407	0.0490475	0.0515422		0	0	0.109635	0.0632979	0.036545		-0.639662	NA		-3.26555	NA		-3.09038	NA		-0.464496	NA
	HORVU.MOREX.r3.3HG0259250.1		Transposon Ty3-I Gag-Pol polyprotein		0.0257125	0	0	0.0148451	0.00857084		0.0574998	0.0586223	0	0.0335262	0.0387073		0.0287643	0.0574293	0	0.0287146	0.0287312		0	0	0	0	0		1.9717	NA		1.52153	NA		-3.09036	NA		-2.64019	NA
	HORVU.MOREX.r3.4HG0389930.1		Transposon protein, putative, CACTA, En/Spm sub-class, expressed		0.325279	0.526371	0	0.265616	0.283883		0.218222	0.148321	0.184443	0.0349568	0.183662		0	0.0484343	0	0.0279636	0.0161448		0	0	0.070008	0.0404191	0.023336		-0.551165	NA		-4.05121	NA		-3.09026	NA		0.40979	NA
	HORVU.MOREX.r3.4HG0358330.1		Nuclear cap-binding protein subunit 1		0.0899938	0	0	0.051958	0.0299979		0.201249	0.205178	0	0.117342	0.135476		0.20135	0.335004	0	0.168638	0.178785		0	0	0	0	0		1.97092	NA		2.34526	NA		-3.08957	NA		-3.46391	NA
	HORVU.MOREX.r3.1HG0014210.1		LINE-1 reverse transcriptase		0	0	0	0	0		0.0759431	0.232277	0	0.118434	0.10274		0	0	0	0	0		0	0	0	0	0		2.93215	NA		0	NA		-3.08901	NA		0	NA
	HORVU.MOREX.r3.5HG0447530.1		Laccase		0	0	0	0	0		0.115	0.351734	0	0.179343	0.155578		0	0	0	0	0		0	0	0	0	0		2.93215	NA		0	NA		-3.08901	NA		0	NA
	HORVU.MOREX.r3.6HG0569930.1		Zinc finger MYM-type protein 5		2.04986	1.50252	0.327243	0.880177	1.29321		0.111805	0.170982	0.141748	0.029589	0.141512		0.083896	0.0744453	0	0.0459528	0.0527804		0	0.0562751	0	0.0324904	0.0187584		-3.14599	0.0161731		-4.53655	0.000141579		-3.08887	0.139108		-1.69831	0.755002
	HORVU.MOREX.r3.3HG0244270.1		DNA ligase		0	0.118881	0	0.068636	0.039627		0.115	0.351734	0	0.179343	0.155578		0	0	0	0	0		0	0	0	0	0		1.97008	NA		-1.52839	NA		-3.08873	NA		0	NA
	HORVU.MOREX.r3.4HG0366550.1		Beta-galactosidase		0	0.0982875	0	0.0567463	0.0327625		0.0950783	0.290803	0	0.148276	0.128627		0	0	0	0	0		0	0	0	0	0		1.97008	NA		-1.52839	NA		-3.08873	NA		0	NA
	HORVU.MOREX.r3.5HG0477400.1		Glutamyl-tRNA(Gln) amidotransferase subunit A		0.377117	0.158508	0.320565	0.113468	0.285397		0.0766663	0.117245	0.0971987	0.0202896	0.0970365		0.134234	0.0255241	0	0.0712833	0.0532526		0.029888	0	0	0.0172558	0.00996266		-1.58783	NA		-2.41475	0.122374		-3.08843	0.170871		-2.2615	NA
	HORVU.MOREX.r3.3HG0295080.1		Isoleucine--tRNA ligase		0	0	0.100978	0.0582996	0.0336593		0.241499	0.18466	0	0.126261	0.142053		0	0	0	0	0		0.0235368	0	0.0290533	0.01543	0.01753		1.86279	NA		-3.45057	NA		-3.08779	NA		2.22557	NA
	HORVU.MOREX.r3.4HG0394320.1		ATP phosphoribosyltransferase		0.0765905	0	0	0.0442195	0.0255302		0.0856379	0.261929	0	0.133554	0.115856		0.0428405	0	0	0.024734	0.0142802		0	0	0	0	0		1.96888	NA		-0.566648	NA		-3.08753	NA		-0.552007	NA
	HORVU.MOREX.r3.1HG0015220.1		S-adenosyl-L-methionine-dependent methyltransferases superfamily protein		0.217435	0.418876	0.135541	0.145811	0.257284		0.24312	0.082622	0.753453	0.350289	0.359732		0.121621	0.215842	0.27785	0.0786661	0.205104		0.063186	0.08158	0	0.0427904	0.0482553		0.577295	NA		-0.398773	0.874615		-3.08596	0.115722		-2.10989	NA
	HORVU.MOREX.r3.6HG0622260.1		Retrovirus-related Pol polyprotein from transposon TNT 1-94		0	0.0938535	0.0759232	0.0498235	0.0565922		0.0907891	0.277684	0	0.141587	0.122825		0.0454174	0	0	0.0262217	0.0151391		0	0	0	0	0		1.02503	NA		-1.50875	NA		-3.08578	NA		-0.552004	NA
	HORVU.MOREX.r3.5HG0452300.1		Transposon protein, putative, CACTA, En/Spm sub-class		0.485967	0.24965	0.151467	0.171938	0.295695		0.0603747	0.246214	0.153088	0.0929195	0.153225		0	0.201002	0	0.116049	0.0670008		0	0	0.0581066	0.0335479	0.0193689		-0.935081	NA		-2.20451	0.323657		-3.08552	0.236355		-1.81609	NA
	HORVU.MOREX.r3.2HG0132580.1		calcium-dependent lipid-binding family protein		0	0	0	0	0		0	0.447661	0	0.258457	0.14922		0	0	0	0	0		0	0	0	0	0		2.92613	NA		0	NA		-3.083	NA		0	NA
	HORVU.MOREX.r3.2HG0154420.1		Auxin response factor		0	0	0	0	0		0	0.464554	0	0.26821	0.154851		0	0	0	0	0		0	0	0	0	0		2.92613	NA		0	NA		-3.083	NA		0	NA
	HORVU.MOREX.r3.3HG0311320.1		RNA polymerase I-specific transcription initiation factor RRN3		0	0	0	0	0		0	0.298441	0	0.172305	0.0994802		0	0	0	0	0		0	0	0	0	0		2.92613	NA		0	NA		-3.083	NA		0	NA
	HORVU.MOREX.r3.3HG0324040.1		Retrovirus-related Pol polyprotein from transposon TNT 1-94		0	0	0	0	0		0	0.234489	0	0.135382	0.078163		0	0	0	0	0		0	0	0	0	0		2.92613	NA		0	NA		-3.083	NA		0	NA
	HORVU.MOREX.r3.7HG0699060.1		RNA-binding (RRM/RBD/RNP motifs) family protein with retrovirus zinc finger-like domain-containing protein		0	0	0	0	0		0	0.286295	0	0.165292	0.0954316		0	0	0	0	0		0	0	0	0	0		2.92613	NA		0	NA		-3.083	NA		0	NA
	HORVU.MOREX.r3.7HG0715270.1		Transposon Ty3-G Gag-Pol polyprotein		0	0	0	0	0		0	0.359436	0	0.20752	0.119812		0	0	0	0	0		0	0	0	0	0		2.92613	NA		0	NA		-3.083	NA		0	NA
	HORVU.MOREX.r3.7HG0718750.1		Calcium-dependent lipid-binding (CaLB domain) family protein		0	0	0	0	0		0	0.455951	0	0.263243	0.151984		0	0	0	0	0		0	0	0	0	0		2.92613	NA		0	NA		-3.083	NA		0	NA
	HORVU.MOREX.r3.1HG0079980.1		Late embryogenesis abundant protein		0	0.0554778	0	0.0320301	0.0184926		0	0.218856	0	0.126357	0.0729522		0	0	0	0	0		0	0	0	0	0		1.96435	NA		-1.52838	NA		-3.083	NA		0	NA
	HORVU.MOREX.r3.4HG0340080.1		ACT domain-containing protein ACR4		0	0	0	0	0		0	0.162517	0	0.0938293	0.0541724		0	0.05307	0	0.03064	0.01769		0	0	0	0	0		2.92613	NA		1.30002	NA		-3.083	NA		-1.45688	NA
	HORVU.MOREX.r3.6HG0592030.1		Gag polyprotein		0	0	0	0	0		0	0.143985	0	0.0831295	0.0479948		0.158961	0	0	0.0917761	0.0529869		0	0	0	0	0		2.92613	NA		3.04663	NA		-3.08299	NA		-3.20349	NA
	HORVU.MOREX.r3.3HG0225760.1		ABC transporter G family member		0	0	0	0	0		0	0.0623589	0	0.0360029	0.0207863		0.00764944	0.0101816	0	0.00530081	0.00594369		0	0	0	0	0		2.92597	NA		1.15933	NA		-3.08284	NA		-1.31619	NA
	HORVU.MOREX.r3.5HG0432990.1		Genome polyprotein		0	0.0931531	0	0.053782	0.031051		0	0.367483	0	0.212166	0.122494		0	0	0.0772382	0.0445935	0.0257461		0	0	0	0	0		1.96405	NA		-0.566637	NA		-3.0827	NA		-0.552016	NA
	HORVU.MOREX.r3.1HG0076230.1		Retrotransposon protein, putative, unclassified		0.0452483	0	0	0.0261241	0.0150828		0	0.0687747	0	0.0397071	0.0229249		0.0253094	0	0	0.0146124	0.00843647		0	0	0	0	0		0.593188	NA		-0.834042	NA		-3.08248	NA		-1.65525	NA
	HORVU.MOREX.r3.4HG0373160.1		Retrovirus-related Pol polyprotein from transposon TNT 1-94		0.0559547	0	0.15696	0.0795505	0.0709717		0	0.255144	0	0.147307	0.0850479		0	0	0	0	0		0	0	0	0	0		0.0722034	NA		-3.41992	NA		-3.08239	NA		0	NA
	HORVU.MOREX.r3.1HG0012290.1		Receptor-like protein kinase		0.465868	0.323089	0.373377	0.0724215	0.387445		0.282774	0.834537	0.264162	0.324067	0.460491		0.0818968	0.109007	0	0.0567518	0.0636346		0.05802	0.0898922	0.0286475	0.0306309	0.0588532		0.205042	0.981553		-2.6495	0.00144541		-3.0816	0.000364804		-0.227059	0.970809
	HORVU.MOREX.r3.6HG0562740.1		Mediator of RNA polymerase II transcription subunit 12		0.436334	0	0.101998	0.228244	0.179444		0	0.497401	0	0.287175	0.1658		0	0.0812131	0	0.0468884	0.027071		0	0	0	0	0		-0.17364	NA		-2.70288	NA		-3.08125	NA		-0.552015	NA
	HORVU.MOREX.r3.3HG0305230.3		GDP-L-galactose phosphorylase 1		0	0.0455843	0	0.0263181	0.0151948		0	0.0899137	0	0.0519117	0.0299712		0.0220591	0.0880838	0	0.0458342	0.0367143		0	0	0	0	0		0.995127	NA		1.27808	NA		-3.08115	NA		-3.3641	NA
	HORVU.MOREX.r3.5HG0524000.1		Non-specific lipid-transfer protein		0.206027	0.11907	0	0.10343	0.108366		0	0.234862	0	0.135598	0.0782873		0	0.038347	0	0.0221397	0.0127823		0	0	0	0	0		-0.474193	NA		-3.00315	NA		-3.08097	NA		-0.552015	NA
	HORVU.MOREX.r3.7HG0643640.1		UDP-N-acetylglucosamine 1-carboxyvinyltransferase		0	0.202419	0.109165	0.101314	0.103861		0.26108	0	0.220667	0.140529	0.160582		0	0	0	0	0		0.0508903	0	0	0.0293816	0.0169634		0.649295	NA		-3.80252	NA		-3.08025	NA		1.37156	NA
	HORVU.MOREX.r3.5HG0432980.1		sequence-specific DNA binding transcription factor		0	0.179175	0	0.103447	0.0597249		0	0.235611	0	0.13603	0.078537		0.028902	0.0769387	0.0495211	0.0240984	0.0517873		0	0	0	0	0		0.407139	NA		-0.201063	NA		-3.08023	NA		-2.47203	NA
	HORVU.MOREX.r3.7HG0681250.1		Myb family transcription factor family protein		0.0314847	0	0.117758	0.0609665	0.0497477		0	0.143565	0	0.0828872	0.0478549		0	0.0234405	0.241397	0.133121	0.0882793		0	0	0	0	0		-0.25889	NA		0.635904	NA		-3.08005	NA		-3.97484	NA
	HORVU.MOREX.r3.2HG0139760.1		Cytochrome c oxidase subunit 6B		0.165295	0.0636863	0.0515193	0.0624729	0.0935001		0	0.251238	0	0.145053	0.0837461		0.0616379	0.0410209	0	0.0313767	0.0342196		0	0	0	0	0		-0.21991	NA		-1.46011	NA		-3.07827	NA		-1.83807	NA
	HORVU.MOREX.r3.7HG0635360.1		inter-alpha-trypsin inhibitor heavy chain-like protein		0.107634	0.393966	0.218059	0.144409	0.239886		0.160464	0.0408993	0.0847663	0.0604847	0.0953767		0.0301022	0.0133556	0.171926	0.0871194	0.0717945		0	0.0201917	0.0193045	0.0114102	0.0131654		-1.33098	0.726446		-1.86696	0.200926		-3.07825	0.110968		-2.54227	0.377357
	HORVU.MOREX.r3.4HG0400630.1		Protein upstream of flc		0.0268638	0.186306	0.0251189	0.0925619	0.0794296		0.0600744	0.0306236	0.304653	0.150431	0.131784		0.0751307	0.0200002	0.0257461	0.0303074	0.0402923		0.0234197	0.0302374	0	0.0158601	0.0178857		0.856972	NA		-0.95416	0.731682		-3.07736	0.173219		-1.26623	NA
	HORVU.MOREX.r3.6HG0587310.1		Src substrate cortactin		0	0	0	0	0		0.216915	0	0.0611129	0.111849	0.0926761		0	0.0481443	0	0.0277961	0.0160481		0	0	0	0	0		2.91752	NA		0.395146	NA		-3.07438	NA		-0.55201	NA
	HORVU.MOREX.r3.6HG0543580.1		High affinity nitrate transporter		0	0	0.039677	0.0229075	0.0132257		0.0711687	0	0.0200508	0.0366971	0.0304065		0	0	0	0	0		0	0	0	0	0		1.03101	NA		-2.45292	NA		-3.07419	NA		0	NA
	HORVU.MOREX.r3.4HG0404100.1		Dehydration responsive element binding transcription factor		0	0	0.0958651	0.0553477	0.031955		0.114636	0	0.032297	0.0591101	0.0489775		0	0	0	0	0		0	0	0	0	0		0.444877	NA		-3.03895	NA		-3.0741	NA		0	NA
	HORVU.MOREX.r3.4HG0406340.1		multiple organellar RNA editing factor		0.389163	0	0	0.224683	0.129721		0.32635	0	0.0919447	0.168278	0.139432		0.054419	0	0	0.0314188	0.0181397		0	0	0	0	0		0.167228	NA		-2.35402	NA		-3.07326	NA		-0.552014	NA
	HORVU.MOREX.r3.7HG0717490.1		Thymidylate synthase 2		0.0565406	0.0653535	0.052868	0.00641666	0.058254		0.189659	0	0.0534338	0.0977948	0.0810309		0	0	0	0	0		0	0	0	0	0		0.470975	NA		-3.01101	NA		-3.07221	NA		0	NA
	HORVU.MOREX.r3.1HG0030840.1		Retrotransposon protein, putative, Ty3-gypsy subclass		0.0448102	0.129487	0.0209498	0.0570375	0.0650822		0.0751553	0	0.021174	0.0387527	0.0321098		0	0	0	0	0		0	0	0	0	0		-0.972046	NA		-4.45291	NA		-3.07109	NA		0	NA
	HORVU.MOREX.r3.7HG0733190.1		GPI-anchored adhesin-like protein, putative (DUF3741)		0.143037	0.247997	0.334364	0.0958141	0.241799		0.2399	1.14139	0.87865	0.463629	0.753312		0	0.0532457	0.137085	0.0691091	0.0634436		0.0623491	0.241498	0	0.125368	0.101283		1.59711	NA		-2.21966	0.260068		-3.07095	0.0512459		0.745816	0.936051
	HORVU.MOREX.r3.1HG0033530.1		zinc finger MYM-type-like protein		0.0499195	0.0384669	0.062236	0.0118871	0.0502075		0.0558164	0	0.0157255	0.0287809	0.0238473		0	0	0	0	0		0	0	0	0	0		-1.11037	NA		-4.59058	NA		-3.07044	NA		0	NA
	HORVU.MOREX.r3.7HG0679700.1		D-cysteine desulfhydrase		0.0907501	0	0.254566	0.129019	0.115105		0.30441	1.03451	0.171527	0.464659	0.503483		0	0.0675638	0	0.039008	0.0225213		0	0.102146	0.0976582	0.0577223	0.0666015		1.96739	NA		-2.45924	NA		-3.06985	NA		1.35678	NA
	HORVU.MOREX.r3.2HG0113390.1		Universal stress protein		280.843	81.2798	464.208	191.521	275.444		255.17	74.9961	605.196	269.596	311.787		65.057	48.4716	19.9266	22.8278	44.4851		22.13	52.5338	51.1605	17.171	41.9414		0.150304	0.99053		-2.79259	0.00973584		-3.06951	0.00367961		-0.126612	0.985402
	HORVU.MOREX.r3.5HG0531450.1		Speckle-type POZ protein-like protein		0.599959	0.79254	0.440776	0.176146	0.611092		0.383332	0.635075	0.647991	0.149212	0.555466		0.359554	0.127621	0.287498	0.118706	0.258224		0.03736	0.0964716	0.0922327	0.0329726	0.0753548		-0.120544	0.990373		-1.29738	0.138334		-3.069	0.00298012		-1.89217	0.213228
	HORVU.MOREX.r3.3HG0233960.1		50S ribosomal protein L11		0	0	0	0	0		0.219545	0.111915	0.0927806	0.0683365	0.141413		0	0	0	0	0		0	0	0	0	0		2.91153	NA		0	NA		-3.06839	NA		0	NA
	HORVU.MOREX.r3.3HG0328810.1		B3 domain-containing protein		0	0	0	0	0		0.137999	0.0703467	0.0583192	0.0429544	0.0888885		0	0.0459434	0.0591424	0.0310452	0.0350286		0	0	0	0	0		2.91017	NA		1.46376	NA		-3.06704	NA		-1.62063	NA
	HORVU.MOREX.r3.7HG0683530.1		Ribosome-recycling factor		0.0201104	0	0	0.0116107	0.00670345		0.0449719	0.0229249	0.0190053	0.0139982	0.0289674		0	0.0149722	0	0.00864423	0.00499075		0	0	0	0	0		1.94829	NA		-0.566657	NA		-3.06695	NA		-0.552	NA
	HORVU.MOREX.r3.6HG0589650.1		Transposon Ty3-I Gag-Pol polyprotein		0	0.0998601	0	0.0576543	0.0332867		0.193199	0.0984854	0.0816469	0.0601362	0.124444		0	0.128642	0	0.0742712	0.0428805		0	0	0	0	0		1.94825	NA		0.338894	NA		-3.0669	NA		-1.45755	NA
	HORVU.MOREX.r3.2HG0096040.1		Cytochrome P450		0	0	0.039291	0.0226847	0.013097		0.0469842	0.0239507	0.0198558	0.0146246	0.0302636		0	0.0469266	0	0.0270931	0.0156422		0	0	0	0	0		1.02794	NA		0.00373712	NA		-3.06689	NA		-2.04269	NA
	HORVU.MOREX.r3.1HG0038420.1		Retrovirus-related Pol polyprotein from transposon TNT 1-94		0	0.196575	0.0795101	0.0988836	0.0920284		0.190157	0.0969345	0.0803611	0.0591891	0.122484		0.0951262	0.126616	0	0.0659193	0.073914		0	0	0	0	0		0.418096	NA		-0.338954	NA		-3.06478	NA		-2.30773	NA
	HORVU.MOREX.r3.UnG0753170.1		Retrotransposon protein, putative, Ty3-gypsy subclass		0.0288943	0.016699	0	0.0145056	0.0151978		0.0161538	0.00823457	0.00682666	0.00502811	0.010405		0.0242429	0.00537799	0	0.0127313	0.00987361		0	0	0	0	0		-0.495931	NA		-0.590081	NA		-3.06472	NA		-2.97056	NA
	HORVU.MOREX.r3.4HG0408650.1		Replicase polyprotein 1a		0.345576	0.0998601	0.323129	0.135849	0.256189		0.0965996	0.196971	0.408234	0.159072	0.233935		0	0.192962	0.248398	0.13039	0.14712		0	0.0972434	0	0.0561435	0.0324145		-0.136962	NA		-0.979044	NA		-3.06455	NA		-2.22247	NA
	HORVU.MOREX.r3.3HG0286680.1		3-isopropylmalate dehydrogenase		0	0	0	0	0		0.105	0.214099	0.0887466	0.0681664	0.135948		0	0	0	0	0		0	0	0	0	0		2.90544	NA		0	NA		-3.06231	NA		0	NA
	HORVU.MOREX.r3.3HG0265170.1		plastid transcriptionally active 4		0	0	0	0	0		0.0475392	0.0969345	0.0401806	0.0308627	0.0615514		0.0475631	0	0	0.0274606	0.0158544		0	0	0	0	0		2.90507	NA		1.01926	NA		-3.06193	NA		-1.17613	NA
	HORVU.MOREX.r3.5HG0432500.1		kxDL motif protein		0.072968	0	0	0.0421281	0.0243227		0.0815875	0.166361	0.0689585	0.0529671	0.105636		0	0	0	0	0		0	0	0	0	0		1.94327	NA		-1.52842	NA		-3.06193	NA		0	NA
	HORVU.MOREX.r3.4HG0336360.1		3-phosphoshikimate 1-carboxyvinyltransferase		0	0	0.165537	0.0955731	0.0551792		0.098975	0.201814	0.0836546	0.0642552	0.128148		0	0.131805	0	0.0760976	0.043935		0	0	0	0	0		1.02255	NA		-0.581342	NA		-3.06142	NA		-1.45752	NA
	HORVU.MOREX.r3.3HG0287770.1		Retrotransposon protein, putative, unclassified		0.220393	0	0	0.127244	0.0734644		0.0616069	0.125619	0.0520707	0.0399956	0.0797656		0.123276	0	0	0.0711733	0.0410919		0	0	0	0	0		0.149643	NA		-0.814238	NA		-3.06138	NA		-2.0975	NA
	HORVU.MOREX.r3.5HG0436060.1		Uracil-DNA glycosylase		0	0.192039	0.466052	0.234224	0.219363		0.185768	0.37879	0.157013	0.120602	0.240524		0	0.247388	0	0.142829	0.0824625		0	0	0	0	0		0.00880665	NA		-1.59591	NA		-3.06083	NA		-1.45611	NA
	HORVU.MOREX.r3.2HG0180030.1		Leucine-rich repeat protein kinase family protein		0.0643664	0.0495994	0.0200618	0.0225589	0.0446759		0.02399	0.0489166	0.0202765	0.0155744	0.031061		0	0	0	0	0		0	0	0	0	0		-0.520342	NA		-3.99047	NA		-3.06034	NA		0	NA
	HORVU.MOREX.r3.5HG0497280.1		Ethylene-responsive transcription factor		3.61409	2.48656	2.97704	0.565355	3.0259		4.04102	1.86377	3.09022	1.09153	2.99834		0.770105	0.384387	0.577286	0.192859	0.577259		0.262562	0.532708	0.416701	0.135521	0.40399		-0.0214557	0.998721		-2.47014	1.02346e-07		-3.05736	2.13751e-09		-0.608677	0.682758
	HORVU.MOREX.r3.1HG0087310.1		casein kinase II beta chain 3		0	0	0	0	0		0	0.0921765	0.0254722	0.0476004	0.0392162		0	0	0	0	0		0	0	0	0	0		2.89934	NA		0	NA		-3.0562	NA		0	NA
	HORVU.MOREX.r3.4HG0332390.1		Fatty acyl-CoA reductase		0	0	0	0	0		0	0.07116	0.0196645	0.0367474	0.0302748		0	0	0	0	0		0	0	0	0	0		2.89934	NA		0	NA		-3.0562	NA		0	NA
	HORVU.MOREX.r3.4HG0359900.1		evolutionarily conserved C-terminal region 2		0	0	0	0	0		0	0.323965	0.0895251	0.167297	0.13783		0	0	0	0	0		0	0	0	0	0		2.89934	NA		0	NA		-3.0562	NA		0	NA
	HORVU.MOREX.r3.1HG0025550.1		PHD finger alfin-like protein		0	0	0	0	0		0	0.0778063	0.0215011	0.0401796	0.0331025		0	0	0.0218046	0.0125889	0.0072682		0	0	0	0	0		2.89932	NA		0.395146	NA		-3.05619	NA		-0.552009	NA
	HORVU.MOREX.r3.7HG0697100.1		Formin-like protein 12		0.0939066	0	0.0439034	0.0469863	0.0459367		0	0.160574	0.0443733	0.0829213	0.0683158		0	0	0	0	0		0	0	0	0	0		0.515806	NA		-2.95002	NA		-3.05607	NA		0	NA
	HORVU.MOREX.r3.7HG0666110.1		Transcription factor protein		0.237346	0.274341	0	0.148865	0.170562		0	0.405847	0.112152	0.209581	0.172666		0	0.176705	0.227471	0.119405	0.134725		0	0	0	0	0		0.0518199	NA		-0.375662	NA		-3.05576	NA		-2.62828	NA
	HORVU.MOREX.r3.2HG0161320.1		LINE-1 reverse transcriptase-like protein		0	0.113477	0.367192	0.188006	0.160223		0	0.335746	0.0927806	0.173381	0.142842		0.329482	0	0.18818	0.165296	0.172554		0	0	0	0	0		-0.317225	NA		-0.0766638	NA		-3.05576	NA		-3.29632	NA
	HORVU.MOREX.r3.6HG0616410.1		WRKY transcription factor, putative		0.0972906	0	0.0909711	0.0544382	0.0627539		0	0.332721	0.459724	0.237409	0.264148		0	0	0	0	0		0	0	0.104697	0.0604466	0.0348989		2.03222	NA		-2.39472	NA		-3.05537	NA		1.37157	NA
	HORVU.MOREX.r3.7HG0711550.1		Late embryogenesis abundant D-like protein		0.0296683	0.411511	0.249671	0.191658	0.230283		0.0663459	2.50272	0.476647	1.30443	1.01524		0.630603	0.331323	0.113735	0.259507	0.358554		0.129323	0.133576	0.127707	0.00303174	0.130202		2.08102	0.349809		0.546853	0.808759		-3.05369	0.0239516		-1.51952	0.584665
	HORVU.MOREX.r3.7HG0729250.1		Transposon protein, putative, Mutator sub-class		0.0703535	0.162639	0.0328918	0.0667759	0.088628		0.0786642	0	0.199463	0.100471	0.0927091		0	0	0.0674262	0.0389285	0.0224754		0	0.0395942	0	0.0228597	0.0131981		0.172332	NA		-2.1591	NA		-3.05139	NA		-0.719954	NA
	HORVU.MOREX.r3.4HG0365210.1		NAC domain-containing protein 21/22		0.263397	0.710387	0.0820958	0.323373	0.35196		0.196341	0	0.497847	0.250768	0.231396		0	0	0	0	0		0	0.0988246	0	0.0570564	0.0329415		-0.486606	NA		-4.90944	NA		-3.05127	NA		1.37157	NA
	HORVU.MOREX.r3.3HG0219540.1		Disease resistance protein (TIR-NBS-LRR class) family		0.0904461	0.0209087	0.0338284	0.0369863	0.0483944		0.0606781	0.103105	0.119667	0.0304247	0.0944831		0.0303543	0.0134675	0.104019	0.0481513	0.0492804		0	0.0407217	0	0.0235107	0.0135739		0.968886	NA		-0.10138	0.974738		-3.0492	0.133274		-1.97893	NA
	HORVU.MOREX.r3.7HG0658630.1		HhH-GPD base excision DNA repair family protein		0.38115	0.195804	0.118797	0.134853	0.231917		0.0947055	0.193109	0.360207	0.134224	0.216007		0.0947531	0.189179	0.324703	0.115586	0.202878		0	0.0953367	0	0.0550426	0.0317789		-0.0507508	NA		-0.278361	0.903189		-3.04859	0.102314		-2.82098	0.252131
	HORVU.MOREX.r3.1HG0044220.1		nuclear pore complex Nup85-like protein		0.209694	0.121189	0.196074	0.0476555	0.175652		0.234465	0	0.198172	0.126203	0.144212		0.41052	0	0.100485	0.213988	0.170335		0	0	0	0	0		-0.280201	NA		-0.120211	NA		-3.0441	NA		-3.20409	NA
	HORVU.MOREX.r3.5HG0484440.1		Retrovirus-related Pol polyprotein from transposon TNT 1-94		0.0719951	0.0832167	0.47123	0.227328	0.208814		0.160999	0	0.136078	0.0866594	0.0990258		0.12081	0	0	0.0697498	0.0402701		0	0	0	0	0		-1.16093	NA		-2.46174	NA		-3.04354	NA		-1.74274	NA
	HORVU.MOREX.r3.2HG0098700.1		Myb/SANT-like DNA-binding domain protein		0.0749949	0	0.0350618	0.0375238	0.0366855		0.0838538	0	0.070874	0.0451351	0.051576		0.020974	0	0.0359372	0.0180522	0.0189704		0	0	0	0	0		0.494709	NA		-1.0861	NA		-3.04318	NA		-1.46238	NA
	HORVU.MOREX.r3.7HG0698830.1		C-repeat binding factor 3-like protein		0.0981751	0	0.275394	0.139575	0.124523		0.219545	0	0.185561	0.118172	0.135035		0	0	0.0940902	0.054323	0.0313634		0	0	0	0	0		0.0321253	NA		-2.45854	NA		-3.04267	NA		-0.552006	NA
	HORVU.MOREX.r3.7HG0717700.1		SAC3/GANP/Nin1/mts3/eIF-3 p25 family		0	0.104895	0.254566	0.127938	0.11982		0.20294	0	0.171527	0.109235	0.124822		0	0.135128	0	0.078016	0.0450426		0	0	0	0	0		-0.0117537	NA		-1.59702	NA		-3.04262	NA		-1.45736	NA
	HORVU.MOREX.r3.UnG0792520.1		nucleoside-triphosphatase/transmembrane receptor/nucleotide binding/ATP binding protein		0	0.164244	0.265731	0.134095	0.143325		0.317762	0	0.268575	0.171038	0.195446		0.0794804	0	0	0.045888	0.0264935		0	0	0	0	0		0.401196	NA		-2.08937	NA		-3.04258	NA		-0.552005	NA
	HORVU.MOREX.r3.5HG0527410.1		rRNA N-glycosidase		0	0.0810553	0	0.0467973	0.0270184		0.0784088	0	0.0662718	0.0422043	0.0482269		0.019612	0	0.100811	0.0534489	0.040141		0	0	0	0	0		0.961565	NA		0.575774	NA		-3.04253	NA		-2.65674	NA
	HORVU.MOREX.r3.7HG0649980.1		Sec14p-like phosphatidylinositol transfer family protein		4.36497	3.21406	4.414	0.679075	3.99768		4.08524	3.39097	4.0029	0.37931	3.82637		0.379793	0.553659	0.774694	0.19792	0.569382		0.535568	0.473115	0.521916	0.0328332	0.510199		-0.0846582	0.984724		-2.95426	1.14802e-17		-3.04243	3.6884e-16		-0.172826	0.94681
	HORVU.MOREX.r3.6HG0545700.1		Yellow stripe-like transporter 12		0.0121023	0	0	0.00698725	0.00403409		0.0270638	0	0.0228746	0.0145673	0.0166461		0	0.0360408	0	0.0208082	0.0120136		0	0	0	0	0		1.9233	NA		1.33818	NA		-3.04196	NA		-2.45684	NA
	HORVU.MOREX.r3.2HG0117110.1		P-loop containing nucleoside triphosphate hydrolases superfamily protein		0.0556663	0	0	0.0321389	0.0185554		0.124484	0	0.105215	0.0670047	0.0765664		0.0622733	0	0	0.0359535	0.0207578		0	0	0	0	0		1.92326	NA		0.0597983	NA		-3.04192	NA		-1.17845	NA
	HORVU.MOREX.r3.5HG0433980.1		2-oxoglutarate (2OG) and Fe(II)-dependent oxygenase superfamily protein		0.162395	0	0	0.0937587	0.0541316		0.181578	0	0.153472	0.0977362	0.111683		0	0	0	0	0		0	0	0	0	0		1.13283	NA		-2.31843	NA		-3.04152	NA		0	NA
	HORVU.MOREX.r3.UnG0791240.1		Kinase		0.0196708	0	0	0.0113569	0.00655693		0.0439889	0	0.0371798	0.0236774	0.0270562		0	0	0	0	0		0	0	0	0	0		1.9228	NA		-1.52839	NA		-3.04145	NA		0	NA
	HORVU.MOREX.r3.6HG0554950.1		Sodium channel protein type 9 subunit alpha		0	0	0	0	0		0.131249	0	0.110933	0.0706463	0.0807276		0	0	0	0	0		0	0	0	0	0		2.8845	NA		0	NA		-3.04137	NA		0	NA
	HORVU.MOREX.r3.6HG0603140.1		2-dehydro-3-deoxyphosphooctonate aldolase		0	0	0	0	0		0.180223	0	0.152326	0.0970068	0.11085		0	0	0	0	0		0	0	0	0	0		2.8845	NA		0	NA		-3.04137	NA		0	NA
	HORVU.MOREX.r3.4HG0344980.1		Serpin-like protein		0.0253504	0.0293017	0.142222	0.0663648	0.0656248		0.028345	0.0288983	0.0479148	0.0111424	0.0350527		0.0141796	0.0188735	0.0728867	0.0326241	0.0353133		0	0	0	0	0		-0.989739	NA		-1.13324	NA		-3.04124	NA		-2.89774	NA
	HORVU.MOREX.r3.3HG0269190.1		AT hook motif-containing protein, putative, expressed		0.172788	0.34951	0.242347	0.0890254	0.254882		0.434698	0.196971	0.326588	0.119026	0.319419		0.169134	0.0321604	0.165599	0.0780813	0.122298		0.0753177	0	0.0464853	0.0380021	0.040601		0.328707	NA		-1.13903	0.447989		-3.0407	0.0432627		-1.57296	0.637304
	HORVU.MOREX.r3.1HG0015470.1		2-oxoglutarate (2OG) and Fe(II)-dependent oxygenase superfamily protein		2.06012	0.765392	3.2105	1.22326	2.012		2.33089	1.31401	3.12897	0.909678	2.25796		0.521286	0.62081	0.376076	0.123076	0.506057		0.192428	0.552101	0.184745	0.20991	0.309758		0.121265	0.989687		-2.13296	0.00181727		-3.03923	7.70616e-06		-0.785005	0.656807
	HORVU.MOREX.r3.6HG0556930.1		Protein kinase superfamily protein		0.10285	0.475524	0.192339	0.194546	0.256904		0.115	0.117245	0.194397	0.0452062	0.142214		0	0	0	0	0		0	0	0	0	0		-0.819837	NA		-4.26881	NA		-3.0392	NA		0	NA
	HORVU.MOREX.r3.7HG0721060.1		Alpha-amylase		0	0.142494	0.0922172	0.0722686	0.0782372		0.192979	0.112426	0.0699032	0.0625093	0.125103		0.0137911	0.0367128	0.0708898	0.0287337	0.0404646		0.0214948	0.0277521	0	0.0145566	0.0164156		0.646706	NA		-1.10447	0.641515		-3.03914	0.148869		-1.28796	NA
	HORVU.MOREX.r3.7HG0695730.1		Amyloid beta A4 protein		0.427693	0.247178	0	0.214711	0.224957		0.119554	0.121888	0.202096	0.0469966	0.147846		0	0.15921	0	0.0919199	0.05307		0	0	0	0	0		-0.520343	NA		-2.10338	NA		-3.0385	NA		-1.45547	NA
	HORVU.MOREX.r3.2HG0172580.1		Sugar transporter, putative		2.07591	2.49781	2.06835	0.245798	2.21402		1.50303	1.66815	1.31861	0.174856	1.4966		0.190352	0.240696	0.244615	0.0302608	0.225221		0.385687	0.0957623	0.0915545	0.168616	0.191001		-0.581149	0.473177		-3.39981	3.49445e-18		-3.0385	3.32762e-12		-0.219837	0.941271
	HORVU.MOREX.r3.2HG0108090.1		Dirigent protein		0	0.0339506	0.109858	0.0562485	0.0479362		0.0328421	0.0334833	0.0555169	0.0129102	0.0406141		0.115005	0	0	0.0663983	0.0383351		0	0	0	0	0		-0.335542	NA		-0.481174	NA		-3.03798	NA		-2.89234	NA
	HORVU.MOREX.r3.5HG0448400.1		Retrotransposon protein, putative, Ty3-gypsy subclass		0.072968	0	0.136457	0.0682831	0.0698082		0.0815875	0.0831803	0.137917	0.032072	0.100895		0	0.2173	0	0.125458	0.0724333		0	0	0	0	0		0.451655	NA		-0.128499	NA		-3.0379	NA		-2.45775	NA
	HORVU.MOREX.r3.2HG0114010.1		transcriptional factor B3 family protein		0	0.0888435	0.0359352	0.0446912	0.0415929		0.0429713	0.0438102	0.0726396	0.016892	0.0531404		0	0	0	0	0		0	0	0	0	0		0.380593	NA		-3.06634	NA		-3.03716	NA		0	NA
	HORVU.MOREX.r3.1HG0014480.1		Retrotransposon protein, putative, Ty1-copia subclass		0.0323331	0	0	0.0186675	0.0107777		0.0361525	0.0368583	0.0611129	0.0142115	0.0447079		0	0	0.0309878	0.0178908	0.0103293		0	0	0	0	0		1.91825	NA		-0.566657	NA		-3.03691	NA		-0.552	NA
	HORVU.MOREX.r3.7HG0666210.1		Argonaute family protein		0.0461507	0	0	0.0266451	0.0153836		0.0516023	0.0526097	0.0872296	0.0202848	0.0638139		0	0.0343594	0	0.0198374	0.0114531		0	0	0	0	0		1.91822	NA		-0.566657	NA		-3.03688	NA		-0.552	NA
	HORVU.MOREX.r3.7HG0732160.1		Glutamate-1-semialdehyde 2,1-aminomutase		0.0590123	0	0	0.0340708	0.0196708		0.0659833	0.0672715	0.111539	0.025938	0.0815981		0	0	0	0	0		0	0	0	0	0		1.9173	NA		-1.52842	NA		-3.03596	NA		0	NA
	HORVU.MOREX.r3.7HG0683380.1		Senescence-associated protein, putative		0	0	0	0	0		0.185768	0.189395	0.314027	0.0730254	0.22973		0.185862	0	0	0.107307	0.061954		0	0	0	0	0		2.87908	NA		1.01899	NA		-3.03594	NA		-1.17585	NA
	HORVU.MOREX.r3.4HG0390180.1		alpha-1,2-Mannosidase		0	0	0	0	0		0.0638886	0.0651359	0.107999	0.0251146	0.0790077		0	0	0	0	0		0	0	0	0	0		2.87831	NA		0	NA		-3.03517	NA		0	NA
	HORVU.MOREX.r3.6HG0542020.1		NBS-LRR resistance-like protein		0.215769	0.199521	0.151315	0.0335213	0.188869		0.156818	0.245968	0.091761	0.0774164	0.164849		0.0965516	0.0642565	0.0413583	0.0277297	0.0673888		0.0282159	0.0242866	0.0116097	0.0086786	0.0213707		-0.224833	0.972748		-1.52719	0.0481278		-3.03258	0.00140291		-1.73022	0.230425
	HORVU.MOREX.r3.7HG0699420.1		Major facilitator superfamily protein		0	0	0.281799	0.162697	0.0939329		0	0.114518	0.0949383	0.0612522	0.0698187		0	0.0373958	0.192557	0.102104	0.0766508		0	0	0	0	0		-0.597201	NA		-0.55135	NA		-3.03158	NA		-3.07744	NA
	HORVU.MOREX.r3.7HG0728240.1		Sulfotransferase		0.201228	0	0	0.116179	0.0670761		0.149999	0.114696	0.253562	0.0721749	0.172752		0.056278	0.0749077	0	0.0389988	0.0437286		0	0	0.0721821	0.0416744	0.0240607		1.43207	NA		-0.621055	NA		-3.0308	NA		-0.977673	NA
	HORVU.MOREX.r3.7HG0745010.1		WD40 repeat-like protein		0.0210512	0	0.0098419	0.010533	0.0102977		0	0.0239974	0.0198945	0.0128355	0.0146306		0	0	0	0	0		0	0	0	0	0		0.489929	NA		-2.95027	NA		-3.03044	NA		0	NA
	HORVU.MOREX.r3.3HG0304130.1		Protein PB1-F2		0	0	0.208202	0.120205	0.0694006		0	0.253828	0.21043	0.135765	0.154753		0.18682	0	0	0.107861	0.0622733		0	0	0	0	0		0.989344	NA		-0.364717	NA		-3.03035	NA		-1.67629	NA
	HORVU.MOREX.r3.6HG0589340.1		HGPRTase-like protein 2		0.317625	0	0	0.183381	0.105875		0	0.362079	0.300172	0.193665	0.22075		0	0.118237	0	0.068264	0.0394122		0	0	0	0	0		1.11354	NA		-1.36474	NA		-3.03029	NA		-0.552009	NA
	HORVU.MOREX.r3.6HG0576870.1		1-deoxy-D-xylulose 5-phosphate reductoisomerase		0.174182	0	0	0.100564	0.0580605		0	0.132373	0.10974	0.0708023	0.0807044		0	0	0	0	0		0	0	0	0	0		0.540228	NA		-2.89891	NA		-3.0294	NA		0	NA
	HORVU.MOREX.r3.5HG0472520.1		Aspartyl/glutamyl-tRNA(Asn/Gln) amidotransferase subunit B		0	0	0.0999781	0.0577224	0.033326		0	0.243776	0.202096	0.130388	0.148624		0	0	0	0	0		0	0	0	0	0		1.91051	NA		-1.52839	NA		-3.02916	NA		0	NA
	HORVU.MOREX.r3.4HG0407450.1		ARM repeat superfamily protein		0.014999	0	0	0.00865966	0.00499966		0	0.0341963	0.0283496	0.0182906	0.0208486		0	0	0	0	0		0	0	0	0	0		1.91048	NA		-1.52839	NA		-3.02913	NA		0	NA
	HORVU.MOREX.r3.2HG0194930.1		NBS-LRR disease resistance protein-like protein		0	0	0	0	0		0	0.128908	0.106868	0.0689488	0.0785918		0	0	0	0	0		0	0	0	0	0		2.87209	NA		0	NA		-3.02896	NA		0	NA
	HORVU.MOREX.r3.5HG0517570.1		Cytochrome P450 family protein, expressed		2.178	1.36364	0.763698	0.709856	1.43511		2.53675	1.03451	0.600345	1.01611	1.39054		0.0507606	0	0	0.0293066	0.0169202		0.15823	0.204293	0.195316	0.0244189	0.185947		-0.0452329	0.998721		-5.96161	0.000210844		-3.028	0.0074102		2.88838	0.308685
	HORVU.MOREX.r3.5HG0456100.1		ARM repeat superfamily protein		0	0	0	0	0		0	0.112942	0.655422	0.350385	0.256121		0	0	0	0	0		0	0	0.106618	0.0615557	0.0355392		3.82945	NA		0	NA		-3.02453	NA		1.37154	NA
	HORVU.MOREX.r3.3HG0306180.1		GDSL esterase/lipase		0.696726	0.0805323	0.195441	0.327665	0.324233		0	0	0.526754	0.304122	0.175585		0.0779421	0.155615	0.0667737	0.0483917	0.10011		0	0	0.0749763	0.0432876	0.0249921		-0.773006	NA		-1.76139	NA		-3.0239	NA		-2.03551	NA
	HORVU.MOREX.r3.5HG0466860.1		WRKY transcription factor		0.0967098	0.0372612	0.180856	0.0721504	0.104942		0.180223	0.146993	0.152326	0.0178461	0.159848		0.144251	0.0240003	0	0.0772923	0.0560838		0.0281036	0.0362848	0	0.0190321	0.0214628		0.529038	NA		-0.964751	0.686968		-3.02348	0.150495		-1.52969	NA
	HORVU.MOREX.r3.5HG0436850.1		Cinnamoyl-CoA reductase		0.234389	0.180615	0.0730547	0.0821479	0.162686		0	0.0296881	0.0738366	0.0371536	0.0345083		0.0291343	0.0969465	0	0.0497426	0.0420269		0	0	0	0	0		-2.14415	NA		-1.98474	NA		-3.02025	NA		-3.17966	NA
	HORVU.MOREX.r3.5HG0464500.1		UDP-sugar pyrophosphorylase		0.749949	0.173368	0.560988	0.293939	0.494768		0.838538	0.512945	0.850489	0.191524	0.733991		0.41948	1.00501	0	0.504787	0.474831		0.13076	0.168825	0	0.0885524	0.0998617		0.543872	NA		-0.155957	0.957572		-3.01655	0.13952		-2.31672	NA
	HORVU.MOREX.r3.2HG0133590.1		Serine/threonine protein phosphatase 7 long form isogeny		0	0.22491	0.363884	0.183626	0.196265		0.108783	0	0.275834	0.138939	0.128206		0.054419	0.0724333	0	0.0377106	0.0422841		0	0	0	0	0		-0.627508	NA		-2.30175	NA		-3.01588	NA		-1.34163	NA
	HORVU.MOREX.r3.1HG0049090.1		Retrovirus-related Pol polyprotein from transposon TNT 1-94		0.0363611	0	0.0679986	0.0340266	0.0347866		0.0406564	0	0.10309	0.0519267	0.0479153		0.0610153	0.0812131	0	0.0422816	0.0474095		0	0	0	0	0		0.429062	NA		0.284671	NA		-3.01571	NA		-2.87132	NA
	HORVU.MOREX.r3.7HG0677660.1		Ulp1 protease family, C-terminal catalytic domain containing protein		0.0258355	0.0298625	0.0241574	0.00293202	0.0266185		0.0288874	0	0.0732478	0.0368953	0.0340451		0.014451	0	0	0.00834328	0.00481699		0	0	0	0	0		0.41386	NA		-2.04892	NA		-3.01478	NA		-0.552001	NA
	HORVU.MOREX.r3.6HG0550960.1		Werner Syndrome-like exonuclease		0.0995323	0	0.0465336	0.0498012	0.0486886		0.0556449	0	0.141095	0.0710702	0.0655799		0.0278365	0	0.0476955	0.0239587	0.0251773		0	0	0	0	0		0.466865	NA		-1.08423	NA		-3.01472	NA		-1.46362	NA
	HORVU.MOREX.r3.5HG0492510.1		N-methyl-L-tryptophan oxidase		2.67015	3.0349	3.01685	0.205578	2.9073		1.54254	2.30825	2.25006	0.426278	2.03362		0.261368	0.447286	0.234579	0.11585	0.314411		0.465563	0.175319	0.167615	0.16984	0.269499		-0.531726	0.586234		-3.30434	9.68572e-17		-3.0131	7.87607e-12		-0.240485	0.931243
	HORVU.MOREX.r3.2HG0099940.1		Tumor necrosis factor ligand superfamily member 11		0.0885185	0.511578	0	0.273413	0.200032		0.098975	0	0.250964	0.126412	0.116646		0.0495124	0	0	0.028586	0.0165041		0	0	0	0	0		-0.636569	NA		-3.09757	NA		-3.01301	NA		-0.552008	NA
	HORVU.MOREX.r3.5HG0446940.1		Ribonuclease H-like superfamily protein		3.2682	6.73399	4.78316	1.73746	4.92845		2.22433	8.09913	6.31152	3.01148	5.54499		0	0.211582	0.544732	0.274618	0.252105		0.123878	0.479819	1.68203	0.816483	0.76191		0.155655	0.990246		-4.53318	1.78966e-05		-3.01271	0.00217874		1.67612	0.428891
	HORVU.MOREX.r3.UnG0765950.1		Senescence-associated protein, putative		0.166142	0.384077	1.08745	0.481499	0.545891		0.928842	0.189395	1.25611	0.546467	0.791448		0	0.123694	0.796147	0.428436	0.306614		0.144842	0	0.17879	0.0949538	0.107877		0.480262	NA		-1.0753	0.699868		-3.01266	0.20692		-1.4571	NA
	HORVU.MOREX.r3.1HG0004280.2		Chymotrypsin inhibitor		0.186194	0	0	0.107499	0.0620647		0.0693963	0	0.175963	0.0886335	0.0817865		0.0694312	0.0924149	0	0.0481135	0.0539487		0	0	0	0	0		0.510069	NA		-0.216436	NA		-3.0126	NA		-2.28609	NA
	HORVU.MOREX.r3.6HG0630860.1		transcription regulator NOT2/NOT3/NOT5 family protein		0.103839	0	0.0970941	0.0581024	0.0669777		0.116105	0	0.2944	0.148291	0.136835		0	0.0773086	0	0.0446342	0.0257695		0	0	0	0	0		1.02968	NA		-1.43035	NA		-3.01204	NA		-0.552004	NA
	HORVU.MOREX.r3.6HG0599420.1		Transposon protein, putative, CACTA, En/Spm sub-class		0	0.374475	0.100978	0.193748	0.158484		0.120749	0	0.306176	0.154222	0.142308		0	0	0	0	0		0	0	0	0	0		-0.071567	NA		-3.49185	NA		-3.01052	NA		0	NA
	HORVU.MOREX.r3.5HG0537700.1		Adenosylhomocysteinase		0	0	0	0	0		0.182954	0	0.463903	0.23367	0.215619		0.183046	0.365459	0	0.18273	0.182835		0	0	0	0	0		2.85338	NA		2.47604	NA		-3.01024	NA		-2.63291	NA
	HORVU.MOREX.r3.6HG0620250.1		Tax1-binding protein 1 homolog		0	0.198135	0	0.114393	0.066045		0.0958329	0	0.242997	0.122399	0.112943		0.0479406	0	0	0.0276785	0.0159802		0	0	0	0	0		0.921445	NA		-1.53639	NA		-3.00985	NA		-0.552011	NA
	HORVU.MOREX.r3.3HG0280280.1		Multidrug resistance protein MdtC		0.0687851	0	0	0.0397131	0.0229284		0.0769105	0	0.195016	0.0982307	0.0906423		0.115424	0	0	0.0666399	0.0384746		0	0	0	0	0		1.89115	NA		0.553138	NA		-3.00981	NA		-1.67179	NA
	HORVU.MOREX.r3.2HG0132660.1		Plant invertase/pectin methylesterase inhibitor superfamily		0	0	0	0	0		0	0	0.816469	0.471389	0.272156		0	0	0	0	0		0.0941471	0	0	0.0543559	0.0313824		3.81364	NA		0	NA		-3.00872	NA		1.37151	NA
	HORVU.MOREX.r3.3HG0306430.1		Tropinone reductase-like protein		0	0	0	0	0		0	0	0.239903	0.138508	0.0799676		0	0	0	0	0		0	0	0.0341469	0.0197147	0.0113823		3.81364	NA		0	NA		-3.00872	NA		1.37151	NA
	HORVU.MOREX.r3.3HG0323430.1		Alpha/beta-Hydrolases superfamily protein		0	0	0	0	0		0.0223748	0	0.0567343	0.0285773	0.0263697		0	0	0	0	0		0	0	0	0	0		2.85071	NA		0	NA		-3.00757	NA		0	NA
	HORVU.MOREX.r3.5HG0420930.1		F-box/associated interaction domain protein		0	0.265585	0	0.153336	0.0885285		0	0.0654823	0.16286	0.0819486	0.0761139		0.0321304	0.085533	0	0.0432051	0.0392211		0	0	0	0	0		-0.0846844	NA		-1.15727	NA		-3.00675	NA		-1.93417	NA
	HORVU.MOREX.r3.5HG0435940.1		Senescence-associated protein, putative		0.166142	0	0.155351	0.0929638	0.107164		0	0.189395	0.47104	0.237021	0.220145		0.0929309	0	0	0.0536537	0.030977		0	0	0	0	0		1.02407	NA		-1.4302	NA		-3.00628	NA		-0.552004	NA
	HORVU.MOREX.r3.1HG0089470.1		Protein FAR1-RELATED SEQUENCE 5		0.0818126	0.283693	0	0.14602	0.121835		0	0.0932627	0.231951	0.116715	0.108405		0	0	0	0	0		0	0	0	0	0		-0.044866	NA		-3.45927	NA		-3.00464	NA		0	NA
	HORVU.MOREX.r3.5HG0524950.1		RNA-binding (RRM/RBD/RNP motifs) family protein		0.0484272	0.167926	0	0.0864334	0.0721178		0	0.0552048	0.137299	0.0690867	0.0641678		0	0	0	0	0		0	0	0	0	0		-0.044866	NA		-3.45927	NA		-3.00464	NA		0	NA
	HORVU.MOREX.r3.4HG0395510.1		60 kDa chaperonin		0.0421846	0	0.078889	0.0394762	0.0403579		0	0.0480886	0.1196	0.060181	0.0558962		0	0	0	0	0		0	0	0	0	0		0.419781	NA		-2.99425	NA		-3.00427	NA		0	NA
	HORVU.MOREX.r3.2HG0216600.1		Ferredoxin--NADP reductase		0.12725	0.117667	0.0475937	0.0434879	0.0975035		0.0569126	0.0580236	0.264567	0.11957	0.126501		0	0.0568428	0	0.0328182	0.0189476		0	0.0572919	0	0.0330775	0.0190973		0.456012	NA		-2.42563	0.312542		-3.00427	0.201359		-0.122627	NA
	HORVU.MOREX.r3.7HG0670710.1		Serine/threonine-protein phosphatase 7 long form-like protein		0.133324	0	0	0.0769748	0.0444414		0	0.0506612	0.125998	0.0634006	0.0588865		0.0745742	0	0	0.0430554	0.0248581		0	0	0	0	0		0.509376	NA		-0.819034	NA		-3.00423	NA		-1.67582	NA
	HORVU.MOREX.r3.4HG0360540.1		Clavata3/ESR (CLE) gene family member		0.0870908	0	0	0.0502819	0.0290303		0	0.0992797	0.246916	0.124245	0.115399		0	0	0.333868	0.192759	0.111289		0	0	0	0	0		1.88536	NA		1.71407	NA		-3.00401	NA		-2.83273	NA
	HORVU.MOREX.r3.7HG0649750.1		Anthocyanin 5-aromatic acyltransferase		0	0	0	0	0		0	0.0250727	0.0623576	0.0313775	0.0291434		0.0123025	0	0	0.00710283	0.00410082		0	0	0	0	0		2.84445	NA		0.395147	NA		-3.00131	NA		-0.552011	NA
	HORVU.MOREX.r3.1HG0033120.1		BTB/POZ domain containing protein, expressed		0	0	0	0	0		0	0.0580692	0.144423	0.0726714	0.0674973		0	0	0	0	0		0	0	0	0	0		2.84438	NA		0	NA		-3.00125	NA		0	NA
	HORVU.MOREX.r3.2HG0207030.1		Epoxide hydrolase 2		0.100614	0.174445	0.0470394	0.0639706	0.107366		0.0281249	0.14337	0.190171	0.0833975	0.120555		0	0	0.0241069	0.0139182	0.00803565		0.0219287	0.0283123	0	0.0148504	0.016747		0.227428	NA		-4.05624	0.0601323		-2.99854	0.155401		1.28513	NA
	HORVU.MOREX.r3.7HG0666800.1		Progesterone 5-beta-reductase		0.30304	0.191059	0.0257597	0.139492	0.173286		0.462052	0.125619	0.0520707	0.218587	0.213247		0.0462284	0.266636	0.290431	0.134648	0.201099		0	0.0310087	0.0592925	0.0296567	0.0301004		0.326599	0.984724		0.182481	0.946153		-2.9891	0.100102		-2.84499	0.225891
	HORVU.MOREX.r3.1HG0000430.1		Jasmonate-induced protein		7.8154	7.76012	7.9516	0.098552	7.84238		2.9642	5.65166	5.69403	1.56398	4.76996		1.34804	0.794611	0.461952	0.447605	0.868201		0.690346	1.24009	0.0740998	0.583309	0.668177		-0.730502	0.679998		-3.26187	2.34474e-08		-2.9848	1.34995e-06		-0.453431	0.864803
	HORVU.MOREX.r3.3HG0270050.2		Kinase family protein		0.0125719	0.0145314	0	0.00788517	0.00903445		0	0	0.0475244	0.0274382	0.0158415		0.00703203	0.0374393	0	0.0198987	0.0148238		0	0	0	0	0		0.97688	NA		0.705472	NA		-2.98117	NA		-2.70976	NA
	HORVU.MOREX.r3.1HG0061530.1		Metallothionein		40.2822	93.7845	69.7686	26.7977	67.9451		399.595	80.8093	51.1422	193.186	177.182		14.6736	11.7933	27.1342	8.15377	17.867		17.3714	23.2351	32.3186	7.53117	24.3084		1.34889	0.459819		-2.01243	0.0376722		-2.98107	0.000723072		0.380246	0.93889
	HORVU.MOREX.r3.6HG0599150.1		Peroxisome proliferator-activated receptor gamma coactivator-related protein 1		0.0799945	0.0924631	0	0.050173	0.0574859		0	0	0.302396	0.174588	0.100799		0.0447445	0	0.229998	0.121943	0.0915809		0	0	0	0	0		0.976684	NA		0.655452	NA		-2.98094	NA		-2.6597	NA
	HORVU.MOREX.r3.4HG0417290.1		2-oxoglutarate (2OG) and Fe(II)-dependent oxygenase superfamily protein		0.183557	0.318251	0.143028	0.0917316	0.214945		0.136827	0.383619	0.173471	0.133174	0.231305		0.0513358	0.0911059	0.0293199	0.0313153	0.0572539		0	0	0.0987648	0.0570219	0.0329216		0.101868	NA		-1.95248	0.168406		-2.97854	0.0549307		-0.924195	0.886724
	HORVU.MOREX.r3.5HG0524080.1		Serine/threonine-protein phosphatase 7 long form-like protein		0	0	0.0613847	0.0354405	0.0204616		0	0	0.124083	0.0716396	0.0413611		0	0.024438	0.157294	0.0846454	0.0605772		0	0	0	0	0		0.937141	NA		1.32847	NA		-2.97803	NA		-3.36937	NA
	HORVU.MOREX.r3.5HG0468810.1		ternary complex factor MIP1 leucine-zipper protein (Protein of unknown function, DUF547)		0	0.189129	0	0.109194	0.063043		0	0	0.309269	0.178556	0.10309		0.137284	0.0609098	0	0.0687872	0.0660647		0	0	0	0	0		0.889707	NA		0.0902029	NA		-2.97755	NA		-2.17805	NA
	HORVU.MOREX.r3.7HG0699430.1		Alpha-galactosidase		0	0.0580582	0.0469665	0.0308211	0.0350082		0	0	0.189877	0.109625	0.0632922		0	0.0373958	0	0.0215905	0.0124653		0	0	0	0	0		0.911729	NA		-1.51325	NA		-2.97699	NA		-0.552011	NA
	HORVU.MOREX.r3.7HG0717580.1		Werner Syndrome-like exonuclease		0.0837152	0	0	0.048333	0.0279051		0	0	0.316461	0.182709	0.105487		0	0.436284	0	0.251889	0.145428		0	0	0	0	0		1.85618	NA		2.14408	NA		-2.97484	NA		-3.26273	NA
	HORVU.MOREX.r3.7HG0709120.1		RING/FYVE/PHD zinc finger protein, putative		0.0143607	0.0331982	0	0.0166493	0.015853		0	0	0.0542865	0.0313423	0.0180955		0	0	0	0	0		0	0	0	0	0		0.3547	NA		-3.02946	NA		-2.97442	NA		0	NA
	HORVU.MOREX.r3.1HG0027110.1		Alg9-like mannosyltransferase family		0.0999931	0	0.046749	0.0500317	0.0489141		0	0	0.188997	0.109118	0.0629992		0	0	0	0	0		0	0	0	0	0		0.437506	NA		-2.94659	NA		-2.97437	NA		0	NA
	HORVU.MOREX.r3.6HG0591060.1		Retrovirus-related Pol polyprotein from transposon TNT 1-94		0	0	0.0814338	0.0470158	0.0271446		0	0	0.329221	0.190076	0.10974		0.194855	0	0	0.1125	0.0649517		0	0	0	0	0		1.8555	NA		0.937645	NA		-2.97416	NA		-2.0563	NA
	HORVU.MOREX.r3.2HG0124520.1		Calcium binding family protein		0.0683497	0.0790032	0	0.0428694	0.0491177		0	0	0.258376	0.149174	0.0861254		0	0	0	0	0		0	0	0	0	0		0.9707	NA		-2.41291	NA		-2.97388	NA		0	NA
	HORVU.MOREX.r3.2HG0158280.1		tRNA/tmRNA (uracil-C(5))-methyltransferase		0.0999931	0	0	0.0577311	0.033331		0	0	0.377995	0.218235	0.125998		0.0559307	0	0	0.0322916	0.0186436		0	0	0	0	0		1.85485	NA		-0.566634	NA		-2.9735	NA		-0.552018	NA
	HORVU.MOREX.r3.2HG0111380.1		NAC domain protein,		0	0	0	0	0		0	0	0.172981	0.0998705	0.0576602		0	0	0	0	0		0	0	0	0	0		2.8162	NA		0	NA		-2.97307	NA		0	NA
	HORVU.MOREX.r3.2HG0190310.1		Glutamyl-tRNA reductase		0	0	0	0	0		0	0	0.503993	0.290981	0.167998		0	0	0	0	0		0	0	0	0	0		2.8162	NA		0	NA		-2.97307	NA		0	NA
	HORVU.MOREX.r3.2HG0190790.1		transmembrane protein, putative (Protein of unknown function, DUF599)		0	0	0	0	0		0	0	0.154634	0.0892781	0.0515448		0	0	0	0	0		0	0	0	0	0		2.8162	NA		0	NA		-2.97307	NA		0	NA
	HORVU.MOREX.r3.3HG0241180.1		P-loop containing nucleoside triphosphate hydrolases superfamily protein		0	0	0	0	0		0	0	0.40023	0.231073	0.13341		0	0	0	0	0		0	0	0	0	0		2.8162	NA		0	NA		-2.97307	NA		0	NA
	HORVU.MOREX.r3.3HG0262650.1		chromosome-partitioning protein, putative (DUF639)		0	0	0	0	0		0	0	0.337384	0.194789	0.112461		0	0	0	0	0		0	0	0	0	0		2.8162	NA		0	NA		-2.97307	NA		0	NA
	HORVU.MOREX.r3.3HG0330800.1		Jasmonate-induced protein		0	0	0	0	0		0	0	0.104586	0.0603828	0.034862		0	0	0	0	0		0	0	0	0	0		2.8162	NA		0	NA		-2.97307	NA		0	NA
	HORVU.MOREX.r3.4HG0358830.1		Serine/threonine-protein kinase		0	0	0	0	0		0	0	0.241559	0.139464	0.0805196		0	0	0	0	0		0	0	0	0	0		2.8162	NA		0	NA		-2.97307	NA		0	NA
	HORVU.MOREX.r3.4HG0387450.1		Disease resistance protein (TIR-NBS-LRR class)		0	0	0	0	0		0	0	0.388795	0.224471	0.129598		0	0	0	0	0		0	0	0	0	0		2.8162	NA		0	NA		-2.97307	NA		0	NA
	HORVU.MOREX.r3.4HG0393700.1		Ribosomal RNA large subunit methyltransferase N 2		0	0	0	0	0		0	0	0.316461	0.182709	0.105487		0	0	0	0	0		0	0	0	0	0		2.8162	NA		0	NA		-2.97307	NA		0	NA
	HORVU.MOREX.r3.5HG0486900.1		Alpha/beta-Hydrolases superfamily protein		0	0	0	0	0		0	0	0.0741346	0.0428016	0.0247115		0	0	0	0	0		0	0	0	0	0		2.8162	NA		0	NA		-2.97307	NA		0	NA
	HORVU.MOREX.r3.5HG0523590.1		low-molecular-weight cysteine-rich 22		0	0	0	0	0		0	0	0.497847	0.287432	0.165949		0	0	0	0	0		0	0	0	0	0		2.8162	NA		0	NA		-2.97307	NA		0	NA
	HORVU.MOREX.r3.3HG0277800.1		Ankyrin repeat family protein		0	0	0.0795101	0.0459052	0.0265034		0	0	0.321444	0.185586	0.107148		0	0	0	0	0		0	0	0	0	0		1.85441	NA		-1.52838	NA		-2.97307	NA		0	NA
	HORVU.MOREX.r3.5HG0430820.1		Retrotransposon protein, putative, unclassified		0.0877989	0	0	0.0506907	0.0292663		0	0	0.331898	0.191621	0.110633		0	0	0	0	0		0	0	0	0	0		1.85441	NA		-1.52838	NA		-2.97307	NA		0	NA
	HORVU.MOREX.r3.5HG0440140.1		Phosphate-repressible acid phosphatase		0	0	0.0706139	0.040769	0.023538		0	0	0.285479	0.164821	0.0951596		0	0	0	0	0		0	0	0	0	0		1.85441	NA		-1.52838	NA		-2.97307	NA		0	NA
	HORVU.MOREX.r3.5HG0450660.1		Gag-pol polyprotein, putative		0.119992	0	0	0.0692773	0.0399973		0	0	0.226797	0.130941	0.075599		0	0	0	0	0		0	0	0	0	0		1.06727	NA		-2.31552	NA		-2.97307	NA		0	NA
	HORVU.MOREX.r3.5HG0499560.1		RNA-directed DNA polymerase (reverse transcriptase)-related family protein		0.0915191	0	0	0.0528386	0.0305064		0	0	0.172981	0.0998705	0.0576602		0	0	0	0	0		0	0	0	0	0		1.06727	NA		-2.31552	NA		-2.97307	NA		0	NA
	HORVU.MOREX.r3.7HG0715100.1		Werner Syndrome-like exonuclease		0.0995323	0	0	0.057465	0.0331774		0	0	0.188126	0.108615	0.0627088		0	0	0	0	0		0	0	0	0	0		1.06727	NA		-2.31552	NA		-2.97307	NA		0	NA
	HORVU.MOREX.r3.5HG0522280.1		Retrovirus-related Pol polyprotein from transposon TNT 1-94		0	0	0	0	0		0	0	0.116638	0.0673412	0.0388795		0.0345172	0	0	0.0199285	0.0115057		0	0	0	0	0		2.8162	NA		1.00176	NA		-2.97306	NA		-1.15862	NA
	HORVU.MOREX.r3.1HG0078210.1		Ketol-acid reductoisomerase		0	0	0	0	0		0	0	0.3581	0.206749	0.119367		0.211948	0	0	0.122368	0.0706492		0	0	0	0	0		2.8162	NA		1.89326	NA		-2.97306	NA		-2.05013	NA
	HORVU.MOREX.r3.4HG0401050.1		Expansin		0.996855	1.05621	0.699078	0.191372	0.917382		0.696632	0.899626	0.785066	0.101777	0.793775		0.0696982	0.123694	0.238844	0.0863959	0.144079		0.144842	0	0.17879	0.0949538	0.107877		-0.206107	0.975367		-2.83511	0.00010318		-2.97164	0.000440513		-0.342635	0.950515
	HORVU.MOREX.r3.4HG0341560.1		FLOWERING LOCUS T protein, putative		0.599959	0.485431	0.0560988	0.286713	0.380496		0.0670831	0.341963	0.396895	0.176707	0.268647		0.100675	0	0	0.0581248	0.0335584		0.104608	0	0	0.0603954	0.0348693		-0.429464	NA		-3.34305	0.117708		-2.97157	0.211741		-0.0579864	NA
	HORVU.MOREX.r3.3HG0328230.1		F-box family protein		0.396303	0.229037	0.463201	0.120614	0.362847		0.553897	0.225884	0.561791	0.191698	0.44719		0	0.0737624	0	0.0425867	0.0245875		0.172747	0	0	0.0997355	0.0575823		0.27966	NA		-3.91347	NA		-2.96848	NA		1.22465	NA
	HORVU.MOREX.r3.3HG0318580.1		Expansin protein		213.887	196.629	305.008	58.2333	238.508		245.268	236.03	253.668	8.82226	244.988		38.0466	25.3878	23.2379	8.00171	28.8907		42.0064	53.451	8.3829	23.4259	34.6134		0.000838899	0.999946		-3.16681	5.32053e-07		-2.96788	3.67878e-06		0.19977	0.962997
	HORVU.MOREX.r3.5HG0509210.1		Lipoxygenase		4.92466	8.66841	7.16429	1.88388	6.91912		3.00476	3.43388	3.49645	0.26765	3.3117		1.01374	0.390838	0.610933	0.315887	0.671838		0.403176	0.196963	0.793586	0.303013	0.464575		-1.08067	0.100341		-3.45713	1.96969e-15		-2.96389	1.37543e-10		-0.587433	0.612146
	HORVU.MOREX.r3.3HG0301700.1		Protein FAR1-RELATED SEQUENCE 5		0.0805915	0.0465765	0	0.0404586	0.0423893		0.540669	0	0.0380816	0.301764	0.192917		0.0676177	0.150002	0	0.075122	0.0725398		0.0351295	0.0453561	0	0.0237902	0.0268285		2.2271	NA		0.765049	NA		-2.96365	NA		-1.5016	NA
	HORVU.MOREX.r3.3HG0286360.1		GDSL esterase/lipase		0.175228	0.0675136	0.254872	0.094029	0.165871		0.130618	0.0221947	0.2392	0.108503	0.130671		0	0	0.0186597	0.0107732	0.0062199		0.0339473	0	0.0209519	0.0171283	0.0182997		-0.358111	NA		-5.15221	0.00805863		-2.95673	0.107852		1.83737	0.7743
	HORVU.MOREX.r3.6HG0543380.1		High affinity nitrate transporter		6.37752	4.25093	6.57946	1.29004	5.73597		2.47204	3.80468	6.54943	2.07905	4.27538		0.273488	0.838829	0.509346	0.28396	0.540554		0.759849	0.574272	0.503286	0.132478	0.612469		-0.431471	0.843069		-3.52179	8.75667e-14		-2.95558	1.94329e-09		0.134736	0.970586
	HORVU.MOREX.r3.6HG0622770.1		Dehydrin		5.01718	2.96703	2.43656	1.36285	3.47359		5.13149	7.58149	2.8302	2.37603	5.18106		1.93615	1.73736	0.782767	0.616585	1.48543		0.440785	1.7073	0.0418535	0.869573	0.729981		0.562046	0.893939		-1.29632	0.172969		-2.95532	0.000198536		-1.09695	0.48515
	HORVU.MOREX.r3.2HG0112650.1		Peroxidase		2.0329	4.878	1.29932	1.89031	2.73674		0.891954	1.90674	0.826845	0.605556	1.20851		0.115149	0.153266	0.0246622	0.0660553	0.0976924		0.269205	0.144822	0.0830754	0.0948053	0.165701		-1.17063	0.284294		-4.80737	2.76765e-12		-2.95463	4.68759e-05		0.682117	0.807692
	HORVU.MOREX.r3.2HG0199240.1		Cysteine-rich receptor-kinase-like protein		0	0	0	0	0		0.531602	0	0	0.30692	0.177201		0.0759813	0	0	0.0438678	0.0253271		0.059212	0	0	0.0341861	0.0197373		3.75793	NA		1.01226	NA		-2.95301	NA		-0.207334	NA
	HORVU.MOREX.r3.7HG0635050.1		NBS-LRR-like resistance protein		1.11356	1.15306	0.694155	0.254315	0.986926		0.466915	0.542146	0.559075	0.0490572	0.522712		0.434709	0.336803	0.266808	0.0843364	0.346107		0.0707873	0.0783379	0.0748957	0.00378017	0.0746736		-0.903857	0.0473776		-1.56328	4.49796e-06		-2.9516	1.0498e-09		-2.29218	5.69951e-06
	HORVU.MOREX.r3.3HG0313040.1		Hydroxycinnamoyl-CoA shikimate/quinate hydroxycinnamoyltransferase		0.0629083	0.993753	0.137251	0.5173	0.397971		0.0234465	0.549797	0.0198172	0.304942	0.197687		0.363604	0.312237	0.0803877	0.150888	0.252076		0.054843	0	0.0225657	0.0275644	0.0258029		-1.03175	0.898091		-0.697492	0.786551		-2.95087	0.136255		-3.28512	0.16033
	HORVU.MOREX.r3.6HG0611140.1		Nuclear transcription factor Y subunit B		0	0	0.246287	0.142194	0.0820958		0.515394	0	0	0.297563	0.171798		0.0368324	0.049025	0	0.0255236	0.0286191		0.0574068	0	0	0.0331438	0.0191356		0.869827	NA		-1.71157	NA		-2.95055	NA		-0.369151	NA
	HORVU.MOREX.r3.2HG0186570.1		phospholipase-like protein (PEARLI 4) family protein		0.533297	0.0770525	1.24664	0.589485	0.618997		0.298147	0.151984	0.818989	0.350603	0.42304		0	0.148891	0	0.0859621	0.0496302		0.174347	0	0	0.100659	0.0581155		-0.602023	NA		-3.82906	0.064601		-2.94971	0.192881		0.277332	0.984063
	HORVU.MOREX.r3.6HG0552250.1		Heat shock protein		3.36353	3.15425	3.05604	0.157053	3.19127		5.25101	4.30452	3.74848	0.759671	4.43467		0.461469	0.921343	1.82467	0.693516	1.06916		0.663917	0.464311	0.751231	0.147077	0.626487		0.457078	0.793026		-1.68473	0.000387713		-2.94815	2.90392e-10		-0.806338	0.36032
	HORVU.MOREX.r3.5HG0512930.1		Maternal effect embryo arrest 14-1		30.8938	10.0681	57.5398	23.7952	32.8339		47.1904	16.2158	108.346	46.8818	57.2507		8.25459	7.8146	6.51624	0.903802	7.52848		5.59966	9.80428	9.74438	2.41043	8.38277		0.765721	0.853136		-2.28251	0.0199685		-2.94616	0.00144039		0.102068	0.986949
	HORVU.MOREX.r3.6HG0592640.1		Expansin protein		54.9008	57.8821	96.6466	23.2891	69.8098		70.948	86.331	46.8071	19.923	68.0287		10.0726	7.61156	9.71947	1.33071	9.13455		14.7194	11.7852	2.47764	6.39143	9.66077		-0.101323	0.99053		-3.05847	1.96947e-06		-2.9436	6.07233e-06		0.0135531	0.998642
	HORVU.MOREX.r3.3HG0243250.1		Polypyrimidine tract-binding-like protein, putative		0	0	0	0	0		0	0.345428	0.0477281	0.187183	0.131052		0.367233	0.0375998	0.121004	0.171388	0.175279		0	0.0568453	0	0.0328197	0.0189484		4.71759	NA		5.1095	0.0577586		-2.93983	0.316209		-3.33174	NA
	HORVU.MOREX.r3.3HG0263770.1		Pentatricopeptide repeat-containing protein		0.144957	0.0837752	0	0.0727711	0.0762439		0.4052	0.165244	0	0.203745	0.190148		0.243242	0.161881	0	0.123822	0.135041		0.063186	0	0	0.0364804	0.021062		1.3339	NA		0.826855	NA		-2.9393	NA		-2.43225	NA
	HORVU.MOREX.r3.1HG0042360.1		Anti-adapter protein IraP		0	0.121189	0.0490184	0.0609622	0.0567359		0.234465	0.179282	0	0.122584	0.137916		0	0.0390296	0	0.0225338	0.0130099		0	0.0590069	0	0.0340677	0.019669		1.24972	NA		-2.09821	NA		-2.93814	NA		0.409788	NA
	HORVU.MOREX.r3.4HG0405450.1		Flavin-containing monooxygenase		0	0	0.0381049	0.0219998	0.0127016		0.0683488	0.0929108	0	0.0481443	0.0537532		0	0	0	0	0		0.0177636	0	0	0.0102558	0.0059212		1.85988	NA		-2.44961	NA		-2.93794	NA		1.37155	NA
	HORVU.MOREX.r3.3HG0301440.1		Rap guanine nucleotide exchange factor 2		0	0	0	0	0		0.40932	0.312983	0	0.214003	0.240768		0.102382	0.0681364	0.263133	0.104114	0.14455		0	0	0.0984858	0.0568608	0.0328286		3.74251	NA		2.96294	NA		-2.93758	NA		-2.15801	NA
	HORVU.MOREX.r3.4HG0391250.1		calcium-dependent protein kinase 15		0.168738	0.390079	0.157778	0.131069	0.238865		0.566013	0.384709	0.2392	0.163733	0.396641		0	0.251253	0	0.145061	0.083751		0.0735524	0	0.0907916	0.0482187	0.0547813		0.736077	NA		-1.57915	NA		-2.93691	NA		-0.621681	NA
	HORVU.MOREX.r3.4HG0390420.1		Maturase K		0	0.0656974	0.159439	0.0801294	0.0750454		0.127105	0.453551	0.268575	0.163706	0.283077		0	0.169265	0.272366	0.137516	0.14721		0	0.127952	0	0.073873	0.0426506		1.8112	NA		0.775693	0.825128		-2.93474	0.247551		-1.89923	NA
	HORVU.MOREX.r3.6HG0553660.1		RNA polymerase I specific transcription initiation factor RRN3 protein		0.186194	0.430431	0.0870499	0.176726	0.234558		0.416378	0.31838	0	0.217692	0.244919		0.104147	0	0.0892234	0.0563177	0.0644567		0	0.104788	0	0.0604995	0.0349294		0.0562117	NA		-1.88219	NA		-2.9337	NA		-0.995298	NA
	HORVU.MOREX.r3.5HG0523360.1		tRNA pseudouridine synthase A		0.202486	0	0.441778	0.221144	0.214755		0.0754684	0.46165	0	0.24764	0.17904		0	0	0	0	0		0.058842	0	0	0.0339724	0.019614		-0.433687	NA		-4.73501	NA		-2.92977	NA		1.37156	NA
	HORVU.MOREX.r3.2HG0175680.1		Pentatricopeptide repeat superfamily protein		0	0	0.175614	0.101391	0.0585379		0.524998	0.107049	0.0887466	0.246756	0.240265		0	0.349569	0.0899993	0.18151	0.146523		0	0.105699	0	0.0610255	0.0352331		1.85485	NA		1.06931	NA		-2.92697	NA		-2.14142	NA
	HORVU.MOREX.r3.6HG0586410.1		Retrotransposon protein, putative, LINE subclass		0	0	0.0378194	0.0218351	0.0126065		0.226123	0.0461074	0.0382242	0.106281	0.103485		0	0.0301127	0.0387637	0.020348	0.0229588		0.0352611	0	0	0.020358	0.0117537		2.7698	NA		0.455996	NA		-2.92666	NA		-0.612861	NA
	HORVU.MOREX.r3.4HG0350030.1		Retrotransposon protein, putative, unclassified		0.335977	0.0554778	0	0.18011	0.130485		0	0.382999	0	0.221125	0.127666		0.0805401	0.0714675	0	0.0441147	0.0506692		0.0418432	0	0	0.0241582	0.0139477		-0.0428597	NA		-1.35637	NA		-2.92644	NA		-1.61293	NA
	HORVU.MOREX.r3.6HG0612330.1		Basic blue protein		7.02809	7.52913	6.41129	0.559918	6.98951		4.88748	1.46556	17.7388	8.57984	8.0306		3.25996	1.40383	0.903564	1.24151	1.85578		0.821919	1.3506	1.47572	0.34704	1.21608		0.247601	0.979192		-1.99623	0.0243561		-2.91779	0.000518597		-0.673965	0.818081
	HORVU.MOREX.r3.2HG0194900.1		disease resistance family protein / LRR family protein		0.108864	0.0503327	0	0.0544832	0.0530654		0.0486893	0.0992797	0.0205763	0.039883	0.0561818		0.0243569	0	0	0.0140625	0.00811897		0	0.0245069	0	0.0141491	0.00816897		0.103738	NA		-2.52205	NA		-2.91688	NA		-0.291088	NA
	HORVU.MOREX.r3.3HG0229700.1		protein phosphatase 2A subunit A3		0.190575	0.146853	0.0593987	0.0667921	0.132276		0.142058	0.50691	0.240138	0.188814	0.296369		0.106597	0.425652	0.121764	0.179988	0.218004		0.0553807	0.0715025	0	0.0375045	0.0422944		1.16806	NA		0.661661	0.785701		-2.91532	0.143282		-2.40892	NA
	HORVU.MOREX.r3.5HG0533570.1		Ubiquitin carboxyl-terminal hydrolase 2		0.0146133	0.118238	0.0546565	0.0522558	0.0625025		0.130717	0.0333171	0.0276207	0.0579481	0.0638848		0	0	0	0	0		0.0254796	0	0	0.0147107	0.0084932		0.0182797	NA		-5.05437	0.0295619		-2.91205	0.249818		2.1606	NA
	HORVU.MOREX.r3.3HG0267820.1		Kinase, putative		0.0233666	0.0270087	0.0218488	0.00265182	0.0240747		0.0653171	0	0.0220826	0.0332244	0.0291332		0.00653499	0.00869827	0.0223943	0.0086002	0.0125425		0.0101854	0	0	0.00588055	0.00339514		0.272436	NA		-1.08315	NA		-2.91121	NA		-1.55562	NA
	HORVU.MOREX.r3.4HG0350060.1		histone acetyltransferase of the CBP family 12		0.212793	0.12298	0	0.106827	0.111925		0	0.363862	0.0502752	0.197172	0.138046		0.0595124	0.237638	0.0509848	0.105389	0.116045		0	0.0598789	0	0.0345711	0.0199596		0.310555	NA		0.0348047	NA		-2.91098	NA		-2.63523	NA
	HORVU.MOREX.r3.5HG0439600.1		Ribonuclease H-like superfamily protein		1.29591	0	0.403911	0.663098	0.566608		0.772797	0.196971	0.734822	0.322051	0.568197		0.0483241	0.0643208	0.413997	0.206658	0.175547		0.150635	0	0.0929706	0.0760042	0.081202		0.0258379	NA		-1.82749	0.388407		-2.91036	0.164508		-1.05703	0.900553
	HORVU.MOREX.r3.2HG0135420.1		Wound-responsive family protein		78.6803	24.2517	180.895	79.527	94.6089		180.779	67.8846	314.778	123.597	187.814		28.9082	18.9517	5.17496	11.9177	17.6783		15.198	46.8852	22.2465	16.6374	28.1099		0.931263	0.841454		-2.60312	0.0252337		-2.90942	0.0097198		0.62496	0.900613
	HORVU.MOREX.r3.7HG0658510.1		30S ribosomal protein S7		1.45375	0.720145	6.21402	2.98276	2.79597		3.25095	3.90627	4.61226	0.680816	3.92316		0.580818	0.618469	0.597111	0.0188821	0.598799		0.905261	0.350637	0.446974	0.296343	0.567624		0.379834	0.952359		-2.41813	0.00976138		-2.90908	0.00176515		-0.111118	0.986495
	HORVU.MOREX.r3.1HG0003410.1		TIR-NBS-LRR class disease resistance protein		0.76482	0.577567	0.390944	0.186938	0.577777		0.239447	0.62774	0.761344	0.271108	0.542843		0.102672	0.129067	0.127053	0.0146924	0.119597		0.0533411	0.0344346	0.153634	0.0640633	0.08047		-0.0656544	0.994643		-2.34595	0.000134947		-2.907	8.15359e-06		-0.626707	0.771037
	HORVU.MOREX.r3.2HG0159860.1		Retrovirus-related Pol polyprotein from transposon TNT 1-94		0.554903	1.0361	0.199561	0.419843	0.596854		0.238635	0.437929	0.201697	0.127075	0.292754		0	0.0953371	0	0.0550429	0.031779		0.0744246	0.0480452	0	0.0377342	0.0408233		-1.00497	0.81964		-4.28759	0.0032442		-2.90604	0.0785171		0.37659	0.973751
	HORVU.MOREX.r3.5HG0523400.1		Trehalose 6-phosphate phosphatase		0	0.0683973	0.0829955	0.0443087	0.0504643		0.0661641	0.101184	0.0559225	0.023734	0.0744234		0.0992961	0	0	0.0573286	0.0330987		0	0.0333025	0	0.0192272	0.0111008		0.487246	NA		-0.66785	NA		-2.904	NA		-1.74891	NA
	HORVU.MOREX.r3.5HG0455900.1		senescence-associated E3 ubiquitin ligase 1		0	0.193527	0	0.111733	0.0645091		0.468021	0	0.553806	0.298078	0.340609		0	0.186979	0.0802319	0.0938023	0.0890703		0.145965	0	0	0.0842727	0.0486548		2.54575	NA		0.471283	NA		-2.90383	NA		-0.829362	NA
	HORVU.MOREX.r3.2HG0195660.1		N-acetylmuramic acid 6-phosphate etherase		0.908349	0.699954	0.377487	0.267466	0.66193		0.56425	0	0.763055	0.395844	0.442435		0.112907	0	0.580369	0.307706	0.231092		0.087988	0	0.10861	0.0576822	0.0655328		-0.515034	NA		-1.62508	0.454465		-2.90153	0.212198		-1.79149	NA
	HORVU.MOREX.r3.6HG0570240.1		SsrA-binding		0	0.0580582	0	0.0335199	0.0193527		0.0561626	0.229036	0.0949383	0.090711	0.126712		0.0280954	0.186979	0.0481391	0.0865277	0.0877379		0	0	0.0540527	0.0312073	0.0180176		2.74406	NA		2.15148	NA		-2.90092	NA		-2.30835	NA
	HORVU.MOREX.r3.5HG0427500.1		Dirigent protein		2.62685	1.93985	1.43279	0.599282	1.99983		4.16096	4.15901	1.1723	1.72495	3.16409		0.857099	0.380275	1.11891	0.374497	0.785428		0.190839	0.574919	0.62818	0.238614	0.464646		0.638031	0.802021		-1.42737	0.0711116		-2.89929	8.14275e-05		-0.833893	0.665184
	HORVU.MOREX.r3.4HG0356300.1		Transposable element protein, putative, Retrotrans_gag		0.961358	0.259281	0.599275	0.351097	0.606638		1.14658	0.292242	1.21138	0.512983	0.883401		0	0.0954314	0.15356	0.0775313	0.082997		0.0838105	0.144278	0.172423	0.0452782	0.133504		0.548866	0.929078		-3.06464	0.00513486		-2.89916	0.00627817		0.714351	0.886724
	HORVU.MOREX.r3.2HG0136420.1		GPI-anchored protein LORELEI		1.17249	0.570629	1.38484	0.422348	1.04265		0.896996	0.844161	1.74958	0.508177	1.16358		0.276138	0.27566	0.709709	0.25046	0.420502		0	0.416757	0.132815	0.212897	0.183191		0.13837	0.99053		-1.45795	0.18009		-2.89693	0.00618984		-1.30061	0.556132
	HORVU.MOREX.r3.3HG0243110.1		tRNA dimethylallyltransferase		0.155609	0.0719453	0.0873008	0.0445372	0.104952		0.139192	0	0.0882351	0.0704233	0.0758092		0.0348156	0.0695109	0	0.0347555	0.0347755		0	0	0.0334908	0.0193359	0.0111636		-0.453476	NA		-1.64103	NA		-2.89685	NA		-1.7093	NA
	HORVU.MOREX.r3.6HG0614120.1		Stabilizer of iron transporter SufD / Polynucleotidyl transferase		0.0930971	0.430431	0.522299	0.225997	0.348609		0.312283	0.106127	0.263945	0.107814	0.227451		0.0520734	0.415867	0	0.22657	0.15598		0	0.104788	0	0.0604995	0.0349294		-0.650402	NA		-1.28348	NA		-2.89421	NA		-2.26114	NA
	HORVU.MOREX.r3.2HG0159960.1		Microtubule-actin cross-linking factor 1		0.0660505	0.152691	0.0308801	0.0626918	0.0832073		0.0738529	0.0752947	0.0936318	0.0110267	0.0809264		0.036945	0.147525	0	0.0767641	0.0614899		0.0287912	0	0	0.0166226	0.00959706		0.0158767	NA		-0.454268	NA		-2.8918	NA		-2.42166	NA
	HORVU.MOREX.r3.1HG0040930.1		F-box family protein		0.0293458	0.0678397	0.0823189	0.0273788	0.0598348		0.0328124	0.100359	0.0832	0.035109	0.0721237		0.164144	0.0655443	0.0281248	0.0702656	0.0859378		0	0	0.0315797	0.0182325	0.0105266		0.23644	NA		0.444795	NA		-2.89006	NA		-3.09841	NA
	HORVU.MOREX.r3.1HG0036760.1		Retrovirus-related Pol polyprotein from transposon TNT 1-94		0	0	0	0	0		0.0635524	0.194379	0.161145	0.0680006	0.139692		0	0.169265	0.108946	0.0857889	0.0927372		0	0.0639759	0	0.0369365	0.0213253		3.69226	NA		3.00619	NA		-2.88733	NA		-2.20126	NA
	HORVU.MOREX.r3.7HG0752920.1		Insulin-like growth factor 2 mRNA-binding protein 3		0.511208	0.590888	0.597502	0.0480269	0.566533		0.857393	0.728442	1.99286	0.695781	1.1929		0.107228	0.333022	0.489937	0.192385	0.310062		0.445667	0.0719256	0	0.239261	0.172531		1.08832	0.727776		-1.00205	0.49824		-2.88596	0.0121431		-0.795596	0.858388
	HORVU.MOREX.r3.3HG0230760.1		Cytochrome P450		3.31692	4.88155	2.68673	1.13008	3.6284		1.78968	3.01172	1.38508	0.84686	2.06216		0.366745	0.603007	0.887136	0.260562	0.618963		0.571608	0.238767	0.0830094	0.24959	0.297795		-0.828575	0.476122		-2.62804	7.63802e-07		-2.88462	4.2336e-07		-1.08515	0.243585
	HORVU.MOREX.r3.4HG0367160.1		Transposon protein, putative, Mutator sub-class		0.0624957	0.0144474	0.0233745	0.0255565	0.0334392		0.0419269	0	0.0472494	0.0258802	0.0297254		0.0279653	0.027917	0.0239581	0.00229973	0.0266135		0.0108967	0	0	0.00629119	0.00363222		-0.130757	NA		-0.40872	NA		-2.88353	NA		-2.60557	NA
	HORVU.MOREX.r3.1HG0091050.1		Avr9/Cf-9 rapidly elicited protein		0.198963	0.229975	0.961202	0.431405	0.46338		0.482009	1.24745	1.97432	0.746237	1.23459		0.352415	0.320946	1.23945	0.52145	0.637603		0.231272	0.0746495	0.249793	0.0962194	0.185238		1.33353	0.552485		0.283488	0.879409		-2.88051	0.00608833		-1.83047	0.230697
	HORVU.MOREX.r3.6HG0563050.1		Senescence-associated protein, putative		0	0	0.155351	0.0896917	0.0517835		0.557305	0	0.628053	0.344007	0.395119		0.0929309	0.371081	0	0.193091	0.154671		0.144842	0	0	0.0836244	0.0482806		2.72244	NA		1.26103	NA		-2.8793	NA		-1.4179	NA
	HORVU.MOREX.r3.5HG0524230.1		NHL domain-containing protein		0	0	0	0	0		0.177573	0	0.200115	0.10961	0.125896		0.0296103	0	0	0.0170955	0.00987012		0	0.0595854	0	0.0344017	0.0198618		3.68273	NA		0.395141	NA		-2.8778	NA		0.409786	NA
	HORVU.MOREX.r3.1HG0003280.1		disease resistance protein (TIR-NBS-LRR class)		0.883853	0.728049	0.332477	0.284244	0.648126		0.602044	1.08862	0.633666	0.272256	0.774777		0.102285	0.0831995	0.204467	0.0652062	0.129984		0.0797106	0.0571751	0.207719	0.0811966	0.114868		0.269019	0.94947		-2.39294	4.18978e-05		-2.87728	1.36102e-06		-0.215314	0.956899
	HORVU.MOREX.r3.2HG0127330.1		B12D protein		75.5576	45.182	162.364	60.8135	94.3679		173.019	52.5693	218.381	85.6925	147.99		27.0419	15.2776	0.374093	13.3647	14.2312		11.0351	35.9642	20.5823	12.5778	22.5272		0.599985	0.952996		-2.90485	0.0487248		-2.8766	0.0492514		0.628236	0.927653
	HORVU.MOREX.r3.1HG0046070.1		tonoplast monosaccharide transporter2		2.76117	1.70216	1.0901	0.84544	1.85115		0.960507	0.769417	1.27573	0.255681	1.00189		0.205926	0.137047	0.352838	0.110222	0.231937		0	0.483454	0	0.279122	0.161151		-0.852475	0.777173		-3.08494	0.000713561		-2.8751	0.00771601		-0.64264	0.899553
	HORVU.MOREX.r3.6HG0552050.1		3-ketoacyl-CoA thiolase		0	0.108544	0.0878068	0.057622	0.0654501		0.105	0.214099	0.354987	0.12533	0.224695		0	0.139828	0	0.0807296	0.0466093		0	0.105699	0	0.0610255	0.0352331		1.78791	NA		-0.59496	NA		-2.8743	NA		-0.491434	NA
	HORVU.MOREX.r3.5HG0522160.1		Calcium-binding EF-hand		3.13527	0.855656	10.2607	4.90615	4.75053		4.67417	2.28343	11.4404	4.74954	6.13268		0.828135	0.972592	2.79615	1.09691	1.53229		1.02499	0.441124	1.35895	0.464546	0.941686		0.296922	0.983528		-1.80847	0.207665		-2.87291	0.0221607		-0.767521	0.877345
	HORVU.MOREX.r3.2HG0112630.1		Peroxidase		0.0345024	0	0.0322613	0.0193056	0.0222546		0.115734	0.353981	0.0326066	0.16681	0.167441		0.0192988	0	0.0330668	0.0166103	0.0174552		0	0	0.0742577	0.0428727	0.0247526		2.78504	NA		-0.551841	NA		-2.87282	NA		0.46406	NA
	HORVU.MOREX.r3.7HG0668730.1		Pyrophosphate--fructose 6-phosphate 1-phosphotransferase subunit beta		0.402649	0.340107	0.76747	0.230812	0.503409		0.38095	0.388387	1.34647	0.55531	0.705269		0.0692984	0.196006	0.0593685	0.0761832	0.108224		0.121509	0.122019	0.0833269	0.0221932	0.108952		0.468442	0.923817		-2.35496	0.00530254		-2.86964	0.000575697		-0.0462446	0.994788
	HORVU.MOREX.r3.2HG0121690.1		DNA repair-scaffolding protein		0.761181	0.329934	0.177935	0.30256	0.423017		0.212774	0.433856	0.269758	0.114784	0.305463		0	0.0354189	0	0.0204491	0.0118063		0.124424	0	0	0.071836	0.0414745		-0.453241	NA		-5.12389	0.0057496		-2.86867	0.100403		1.80198	0.769882
	HORVU.MOREX.r3.1HG0092570.1		Glucan endo-1,3-beta-glucosidase 3		1.95293	0.302321	0.782606	0.849006	1.01262		3.74336	1.76908	1.53253	1.21392	2.34832		0.282844	0.714002	0.284094	0.248569	0.42698		0.197618	0.255146	0.600456	0.217879	0.351073		1.20648	0.384487		-1.32396	0.136674		-2.86715	0.000109496		-0.336712	0.937276
	HORVU.MOREX.r3.3HG0321670.1		F-box protein-like		0	0	0	0	0		0.0965996	0	0.204117	0.102107	0.100239		0.024162	0	0	0.01395	0.00805401		0	0	0.0464853	0.0268383	0.0154951		3.66374	NA		0.395142	NA		-2.85881	NA		0.409786	NA
	HORVU.MOREX.r3.1HG0015560.1		Retrotransposon protein, putative, unclassified		0.119461	0.165697	0.134041	0.0236378	0.139733		0.187001	0.13618	0.135476	0.0295471	0.152886		0.0668198	0.0355757	0.137388	0.0521567	0.0799279		0.062487	0	0	0.0360769	0.020829		0.117749	NA		-0.929604	0.555841		-2.85222	0.0666467		-1.80486	0.530558
	HORVU.MOREX.r3.6HG0563470.1		Transport protein particle subunit trs120		0.311517	0	0.0970941	0.159399	0.136204		0.116105	0	0.5888	0.311878	0.234968		0.290409	0.231926	0.398074	0.0842784	0.306803		0	0	0.111743	0.0645151	0.0372478		0.850346	NA		1.07067	NA		-2.8512	NA		-3.07152	NA
	HORVU.MOREX.r3.3HG0237570.1		Histone-lysine N-methyltransferase CLF		0.469533	0	0.219517	0.234932	0.229683		0.699997	0.356831	0	0.350021	0.352276		0.0875436	0.291308	0	0.149468	0.126284		0.0682226	0.0880828	0	0.0462012	0.0521018		0.551751	NA		-0.952817	0.780036		-2.84752	0.295104		-1.34296	NA
	HORVU.MOREX.r3.7HG0646970.1		Non-canonical purine NTP phosphatase		0.425168	0	0	0.245471	0.141723		0.760627	0.290803	0.0803611	0.348277	0.377264		0.285378	0.189924	0.162991	0.0643114	0.212764		0.0741316	0	0.0915065	0.0485984	0.0552127		1.41094	NA		0.548431	NA		-2.8424	NA		-1.9799	NA
	HORVU.MOREX.r3.1HG0015180.1		E3 ubiquitin-protein ligase SINA-like 10		0.0337477	0.175535	0.078889	0.0724362	0.0960573		0.188671	0.0384709	0.19136	0.0875047	0.139501		0.0094383	0.100501	0.129374	0.0625975	0.0797712		0.0441315	0.0189928	0	0.0221369	0.0210414		0.574382	0.953109		-0.360443	0.885749		-2.83716	0.0962443		-1.90234	0.539611
	HORVU.MOREX.r3.7HG0649490.1		Early nodulin 93		510.369	151.831	766.655	308.826	476.285		393.713	274.86	871.129	315.592	513.234		87.4132	69.3458	32.5425	27.9634	63.1005		27.9726	163.864	50.8433	72.7593	80.8934		0.072481	0.99768		-3.07025	0.00217346		-2.83313	0.0054569		0.309605	0.959607
	HORVU.MOREX.r3.3HG0218760.1		Beta-glucosidase		12.2236	11.0573	11.0917	0.663637	11.4575		14.3093	5.42833	8.31738	4.52992	9.35167		2.43761	2.13664	2.91346	0.391678	2.4959		0.963711	1.57925	1.80725	0.436355	1.45007		-0.303043	0.872352		-2.28794	1.5043e-10		-2.82995	7.20749e-15		-0.845047	0.122086
	HORVU.MOREX.r3.4HG0346620.1		Uridine kinase		0.031919	0	0.119383	0.0618074	0.0504339		0.0356895	0.0545794	0.12066	0.0446161	0.0703098		0.0267806	0.0831734	0.0305909	0.0315161	0.0468483		0	0	0.0343487	0.0198313	0.0114496		0.386755	NA		-0.314943	0.921756		-2.82899	0.222116		-2.12729	NA
	HORVU.MOREX.r3.6HG0573730.1		Adhesion G protein-coupled receptor B2		0.350625	0.810553	0.983551	0.327123	0.71491		0.862496	0.399697	0.994078	0.312192	0.75209		0.392241	0	0.537658	0.278111	0.309966		0.122269	0.0789313	0.150926	0.0362461	0.117376		0.0514242	0.998721		-1.33695	0.350841		-2.82895	0.0407741		-1.44058	0.635218
	HORVU.MOREX.r3.3HG0318560.1		Expansin protein		55.181	54.4596	69.3211	8.37981	59.6539		61.1645	63.735	58.0055	2.86981	60.9683		9.78716	7.87048	5.10945	2.35152	7.58903		10.8845	15.1815	2.30465	6.55604	9.45688		-0.000839892	0.999946		-3.08771	6.06748e-07		-2.82863	7.14134e-06		0.258243	0.945156
	HORVU.MOREX.r3.1HG0092760.1		Protein kinase superfamily protein		0.284191	0.591277	0.531462	0.1628	0.468977		0.317762	0.194379	0.859441	0.353777	0.457194		0	0.0423163	0.435786	0.240319	0.159367		0.148653	0	0.0611649	0.0747141	0.0699394		-0.0165448	0.999155		-1.72267	0.369287		-2.82662	0.13019		-1.1205	0.864803
	HORVU.MOREX.r3.5HG0517740.1		Peroxidase		9.1027	12.03	8.23687	1.98772	9.78985		6.74884	10.2279	4.90251	2.70409	7.29309		0.638725	0.194323	1.15694	0.48178	0.663329		2.33235	0.734467	0.280878	1.07761	1.1159		-0.44565	0.943115		-3.96051	2.15501e-06		-2.82654	0.00144496		0.688316	0.825989
	HORVU.MOREX.r3.3HG0280500.1		Cell division cycle 20.1, cofactor of apc complex		0	0	0	0	0		0.471678	0	0.4784	0.274284	0.316693		0	0	0	0	0		0.147105	0	0	0.084931	0.049035		4.3376	NA		0	NA		-2.82512	NA		2.0791	NA
	HORVU.MOREX.r3.5HG0474460.1		Protein kinase, putative		50.7506	37.332	49.0528	7.30658	45.7118		70.2772	62.8655	57.6257	6.35675	63.5895		6.57045	3.70318	4.51168	1.47837	4.92844		11.6151	6.92334	11.016	2.55348	9.85148		0.451089	0.46156		-3.31382	1.70673e-37		-2.82073	4.49966e-27		0.944178	0.00320064
	HORVU.MOREX.r3.5HG0444840.1		alpha/beta-Hydrolases superfamily protein		0	0	0.0863059	0.0498287	0.0287686		0	0	0.610607	0.352534	0.203536		0	0.137438	0	0.0793496	0.0458125		0.0804676	0	0	0.046458	0.0268225		2.66274	NA		0.339114	NA		-2.8196	NA		-0.495979	NA
	HORVU.MOREX.r3.7HG0739330.1		Zinc finger, PHD-finger		0.0142596	0	0.133333	0.0732117	0.0491977		0.015944	0.0650212	0.188665	0.0890025	0.0898766		0.0398801	0.0212327	0.0409988	0.0111032	0.0340372		0.0124314	0	0.0306901	0.015437	0.0143738		0.766439	NA		-0.760699	0.797457		-2.81878	0.195698		-1.29164	NA
	HORVU.MOREX.r3.6HG0564910.1		Myosin-related family protein		0.259776	0.471848	0.277602	0.117632	0.336409		0.373452	0.634571	0.140287	0.247274	0.38277		0.0830311	0.0276292	0	0.0422826	0.0368868		0.161765	0	0	0.093395	0.0539216		0.151197	0.99152		-3.12471	0.0372169		-2.816	0.0626367		0.459906	0.963231
	HORVU.MOREX.r3.4HG0342420.1		RNI-like superfamily protein		1.15706	1.33741	2.34413	0.639678	1.61287		0.53906	1.53883	2.82484	1.14587	1.63424		0.377532	0.43072	0.55446	0.0907782	0.454237		0.25218	0.434122	0.103762	0.165463	0.263355		-0.000921484	0.999946		-1.97424	0.042284		-2.81382	0.00644722		-0.840494	0.806621
	HORVU.MOREX.r3.6HG0555820.2		Plant regulator RWP-RK family protein		0.0503658	0.0582161	0.0235471	0.0181788	0.044043		0.084473	0.0287074	0.0475983	0.028362	0.0535929		0.0704296	0.0187488	0.0241351	0.028411	0.0377711		0.0109771	0	0.0135499	0.00719626	0.00817568		0.309205	NA		-0.233213	0.926644		-2.80696	0.150592		-2.26455	NA
	HORVU.MOREX.r3.5HG0427470.1		Dirigent protein		16.1259	13.9163	8.46031	3.94571	12.8342		13.7067	20.7951	5.03397	7.89381	13.1786		2.44886	1.46677	3.14693	0.844071	2.35419		1.27226	2.79246	2.04158	0.76012	2.03543		0.018946	0.99874		-2.51229	7.37757e-07		-2.80588	5.65755e-08		-0.274635	0.924542
	HORVU.MOREX.r3.6HG0560720.1		Mitogen activated protein kinase kinase kinase-like protein		0.0937029	0.243693	0.262849	0.0926233	0.200082		0.104772	0.320451	0.177108	0.109771	0.200777		0.0393092	0.0697622	0.022451	0.0239789	0.0438408		0.0408447	0.052735	0	0.0276606	0.0311933		-0.0441902	0.998721		-2.2852	0.0668884		-2.79938	0.0433134		-0.558366	0.942837
	HORVU.MOREX.r3.4HG0403630.1		3-ketoacyl-CoA synthase 19		27.29	37.6162	23.0612	7.48736	29.3225		28.5556	28.9467	14.4813	8.24104	23.9945		2.36723	3.58545	2.09796	0.792591	2.68354		3.81678	3.44951	3.92612	0.249665	3.7308		-0.305166	0.826842		-3.5224	3.12167e-25		-2.79932	1.10651e-15		0.417906	0.718392
	HORVU.MOREX.r3.7HG0748760.1		GDSL esterase/lipase		578.69	551.896	344.271	128.308	491.619		448.536	500.527	204.473	158.07	384.512		81.2903	87.5652	53.08	18.3686	73.9785		87.9322	80.4271	13.0139	41.2586	60.4577		-0.365961	0.945909		-2.80427	6.77749e-05		-2.79149	7.93935e-05		-0.353178	0.923998
	HORVU.MOREX.r3.3HG0219900.1		Transcription elongation factor SPT5		1.68185	1.84168	2.15199	0.239048	1.89184		7.32415	10.1916	7.77988	1.54092	8.43189		0.792198	0.329512	0	0.39796	0.373903		2.39226	1.19562	0.381027	1.01165	1.32297		2.12332	0.00607402		-2.3418	0.00373029		-2.78798	3.97617e-05		1.67714	0.115598
	HORVU.MOREX.r3.2HG0189730.1		Carotenoid cleavage dioxygenase		4.4395	3.40062	4.31586	0.567483	4.05199		3.56536	3.33372	3.57954	0.138012	3.49288		1.33029	1.36406	0.438985	0.524617	1.04445		0.752563	0.753517	0.170623	0.336259	0.558901		-0.234057	0.951367		-2.05483	3.21078e-05		-2.78121	2.09156e-08		-0.960443	0.2344
	HORVU.MOREX.r3.3HG0240530.1		Carboxyl methyltransferase		3.62878	5.77148	4.28884	1.09735	4.56304		6.52437	5.49347	4.38962	1.06758	5.46915		1.70498	0.842913	0.222579	0.74448	0.923492		0.885793	0.718869	0.999684	0.141239	0.868115		0.243759	0.95081		-2.37796	3.30044e-06		-2.78064	6.13278e-08		-0.15892	0.967055
	HORVU.MOREX.r3.6HG0623330.1		F-box protein (DUF295)		0	0.0386455	0.187575	0.0990436	0.0754068		0.112151	0.0381136	0.252777	0.109039	0.134347		0	0.0497839	0.0640862	0.0336403	0.0379567		0.0291477	0.0376329	0	0.0197392	0.0222602		0.752843	NA		-1.26243	NA		-2.7726	NA		-0.757325	NA
	HORVU.MOREX.r3.1HG0025730.1		Ring finger protein, putative		2.33798	0.386057	1.92587	1.02882	1.54997		1.80502	0.4442	1.3678	0.694745	1.20567		0.28023	0.290107	0.640201	0.205038	0.403513		0.0485294	0.438598	0.119807	0.20771	0.202312		-0.385409	0.960952		-2.07274	0.0530265		-2.77015	0.0128115		-1.08281	0.70574
	HORVU.MOREX.r3.7HG0649520.1		Early nodulin 93		4.3197	2.34047	9.97156	3.9601	5.54391		5.13185	3.6932	8.80256	2.63468	5.87587		0.302026	1.30652	0.258748	0.592831	0.62243		0.117684	1.51943	1.3074	0.755564	0.981504		0.0259793	0.99874		-3.31641	0.000690586		-2.76295	0.00592152		0.579441	0.907358
	HORVU.MOREX.r3.1HG0017700.1		Lecithin-cholesterol acyltransferase-like 1		0.31378	0.392912	0.244498	0.0742612	0.317063		0.555506	0.387503	0.222404	0.166553	0.388471		0.0731297	0.0584026	0.0250603	0.0246281	0.0521975		0.0455918	0.029432	0.112555	0.0440732	0.0625263		0.278919	0.966561		-2.60911	0.00580253		-2.75976	0.00471703		0.128266	0.986262
	HORVU.MOREX.r3.2HG0182550.1		cotton fiber protein		2.13545	0.564181	0.513447	0.922165	1.07102		1.91016	0.139104	0.749583	0.899655	0.932949		0.0341272	0	0	0.0197033	0.0113757		0.372333	0.0686747	0	0.19814	0.147003		-0.16637	0.99152		-6.10671	0.00120914		-2.75972	0.0799952		3.18062	0.320622
	HORVU.MOREX.r3.2HG0215500.1		Peroxidase		188.433	176.845	185.84	6.0815	183.706		39.3514	69.7147	72.5573	18.4058	60.5411		48.1218	34.7985	12.2443	18.1356	31.7216		21.9186	7.29868	0.59663	10.9033	9.93798		-1.6142	0.5032		-2.6416	0.027462		-2.75867	0.019374		-1.73128	0.350516
	HORVU.MOREX.r3.6HG0597280.1		UDP-glycosyltransferase		1.11253	0.665143	2.0626	0.713639	1.28009		0.707768	0.655986	0.797616	0.0716625	0.720457		0.289687	0.128527	0.220602	0.0808527	0.212939		0.083612	0.0431809	0.22706	0.0966292	0.117951		-0.890415	0.555549		-2.72407	2.66184e-05		-2.75405	0.000200872		-0.920394	0.590035
	HORVU.MOREX.r3.2HG0103700.1		Kelch repeat and BTB domain-containing protein 1		1.37133	0.990676	0.761341	0.308109	1.04112		0.81458	1.36785	0.931487	0.291603	1.03797		0.287643	0.0957154	0	0.146479	0.127786		0	0.385886	0.138349	0.195501	0.174745		-0.00753168	0.999679		-3.00158	0.00262274		-2.75071	0.00778408		0.243341	0.97357
	HORVU.MOREX.r3.7HG0681860.1		Arginine biosynthesis bifunctional protein ArgJ, mitochondrial		1.11992	0.647241	0.0747984	0.523355	0.613988		0.626108	1.45904	0.453594	0.53766	0.846249		0.984379	0.297781	0.459996	0.358866	0.580719		0.139477	0.270121	0	0.135084	0.136533		0.484495	0.955094		-0.0925783	0.969729		-2.75055	0.0533613		-2.17347	0.281004
	HORVU.MOREX.r3.2HG0098120.1		transmembrane protein, putative (DUF594)		0.106266	0.0614146	0.0248408	0.0407825	0.0641737		0.044557	0.302846	0.03766	0.151153	0.128354		0	0	0	0	0		0.0579011	0	0	0.0334292	0.0193004		0.98262	NA		-5.20043	0.0227119		-2.74943	0.192946		3.43362	0.362782
	HORVU.MOREX.r3.1HG0089570.1		WRKY family transcription factor		0	0	0.0510849	0.0294939	0.0170283		0.0814499	0.16608	0	0.0830451	0.08251		0.0203727	0.0135583	0	0.0103707	0.0113104		0	0.0204982	0.0195975	0.0115834	0.0133652		2.05259	NA		-0.764666	NA		-2.74834	NA		0.0689195	NA
	HORVU.MOREX.r3.3HG0260170.1		Retrovirus-related Pol polyprotein from transposon TNT 1-94		0.134991	0.117024	0.157778	0.0204246	0.136597		0.0754684	0.115413	0.414613	0.185354	0.201831		0.0188766	0	0.064687	0.0332649	0.0278545		0.029421	0	0.0726333	0.0365342	0.0340181		0.586806	NA		-2.51831	0.197789		-2.74792	0.138013		0.357189	NA
	HORVU.MOREX.r3.1HG0082090.1		Zn-dependent exopeptidases superfamily protein		0.112297	0.0649004	0.105003	0.0255209	0.0940669		0.502251	0.320035	0.265317	0.124053	0.362534		0.219845	0.0836059	0	0.110968	0.10115		0	0.0631998	0.120846	0.0604441	0.0613485		1.90476	NA		0.0837373	0.980336		-2.74769	0.123079		-0.926675	NA
	HORVU.MOREX.r3.3HG0318870.1		Expansin protein		39.5856	31.2063	45.0794	6.9864	38.6238		56.1015	44.4463	31.7773	12.1656	44.1084		10.9827	4.59434	4.23406	3.79663	6.60371		7.24444	10.8531	3.50904	3.67219	7.20218		0.151599	0.977116		-2.66116	1.36973e-09		-2.74462	5.55734e-10		0.0681431	0.982783
	HORVU.MOREX.r3.1HG0058540.1		nucleoporin		1.9635	3.198	4.423	1.22975	3.19483		1.69648	1.01741	2.10865	0.551032	1.60751		1.34788	1.92697	1.53966	0.294992	1.60484		0.389038	0.301374	0.096044	0.150383	0.262152		-1.0155	0.375074		-1.11943	0.109182		-2.74268	0.000967		-2.63875	0.0023616
	HORVU.MOREX.r3.2HG0166860.1		Copper transporter family protein		0.227695	0.639165	0.912451	0.344694	0.593104		0.436444	0.407884	0.737773	0.182776	0.527367		0.363886	0.484343	0.374093	0.0667946	0.407441		0.0850727	0.146451	0.035004	0.055819	0.0888425		-0.202869	0.981553		-0.675683	0.534478		-2.74017	0.00436073		-2.26736	0.0445933
	HORVU.MOREX.r3.1HG0010940.1		Receptor-like kinase		0.223433	1.20521	1.0446	0.526623	0.824413		0.499653	0.424506	1.12616	0.385246	0.683441		0.166635	0	0	0.0962066	0.0555449		0.324645	0	0	0.187434	0.108215		-0.273391	0.988039		-3.82812	0.0270646		-2.73794	0.126289		0.816782	0.9309
	HORVU.MOREX.r3.1HG0037510.1		Retrovirus-related pol polyprotein		0	0	0	0	0		0.388818	0	0	0.224484	0.129606		0	0	0	0	0		0.0505262	0	0	0.0291713	0.0168421		3.53604	NA		0	NA		-2.73112	NA		1.37151	NA
	HORVU.MOREX.r3.5HG0468830.1		GDSL esterase/lipase		0.155013	0.153578	0.165651	0.00659483	0.158081		0.123803	0.631101	0.292991	0.258294	0.349299		0.0495462	0.0989212	0.06367	0.0254297	0.0707125		0.115834	0	0.0476609	0.0582188	0.0544982		1.10515	0.698412		-1.26947	0.355005		-2.72811	0.0162636		-0.353493	0.960653
	HORVU.MOREX.r3.6HG0610010.1		Serine/threonine-protein kinase		0.399392	0.339445	0.131806	0.140422	0.290214		0.722395	0.334772	0.155419	0.289793	0.404196		0.0788464	0.0174911	0.0675484	0.0326544	0.0546287		0.0921672	0.079332	0.0252821	0.0354959	0.0655938		0.486418	0.922641		-2.44836	0.00611611		-2.72731	0.00195554		0.20747	0.973717
	HORVU.MOREX.r3.7HG0738500.1		Cortical cell-delineating protein		0	0.0938535	0.22777	0.114471	0.107208		0.544735	0	0	0.314503	0.181578		0.136252	0.362711	0	0.183216	0.166321		0	0.0913942	0	0.0527664	0.0304647		0.634579	NA		0.455406	NA		-2.7251	NA		-2.54593	NA
	HORVU.MOREX.r3.7HG0711050.1		50S ribosomal protein L14		0	0.213376	0.258918	0.138228	0.157431		0.619228	0	0	0.357512	0.206409		0.103257	0.206156	0	0.103078	0.103138		0	0	0.0993275	0.0573468	0.0331092		0.303848	NA		-0.736683	NA		-2.72487	NA		-1.68434	NA
	HORVU.MOREX.r3.7HG0690950.1		ARF-GAP domain 8		0.461507	0.213376	0.863059	0.327846	0.512647		0.309614	0.736536	1.13398	0.412273	0.726712		0.0516283	0.137438	0.0884608	0.0430476	0.0925089		0.160935	0	0.198655	0.105504	0.119863		0.454712	NA		-2.65806	0.0939973		-2.72475	0.0765919		0.388021	0.970219
	HORVU.MOREX.r3.2HG0136200.1		Transposon protein, putative, CACTA, En/Spm sub-class		0.051795	0.239473	0.0726459	0.102866	0.121305		0.231654	0.088566	0.122372	0.0747879	0.147531		0	0.0192808	0.0496399	0.0250251	0.0229736		0.0677317	0	0	0.0391049	0.0225772		0.310095	NA		-2.59786	0.195558		-2.72415	0.172423		0.183801	NA
	HORVU.MOREX.r3.7HG0703570.1		Glutathione S-transferase T3		31.7807	11.8406	19.6763	10.0459	21.0992		24.1499	10.6224	18.9537	6.82406	17.9087		3.03751	2.06745	1.06456	0.986521	2.05651		3.65829	3.47298	1.85941	0.989435	2.99689		-0.237774	0.949818		-3.43789	3.57131e-13		-2.7241	2.49907e-08		0.476021	0.77146
	HORVU.MOREX.r3.2HG0099950.1		LOW protein: M-phase inducer phosphatase-like protein		4.00923	4.52491	4.37992	0.265947	4.30468		1.14712	0.846359	1.47985	0.31688	1.15778		2.76353	2.17083	1.55249	0.605568	2.16228		0.211831	0.258303	0.116213	0.0724475	0.195449		-1.89519	8.49145e-09		-1.08791	0.00126362		-2.71914	6.72646e-12		-3.52642	3.74954e-21
	HORVU.MOREX.r3.6HG0616170.1		Glycine cleavage system h protein, putative		0.253674	4.27254	1.35541	2.07665	1.96054		0.52676	0.82622	7.19205	3.76474	2.84834		0.283782	0.242822	0.798819	0.309858	0.441808		1.01098	0.24474	0.233986	0.445523	0.496567		0.613159	0.957586		-2.20903	0.215173		-2.7191	0.099518		0.103084	0.991795
	HORVU.MOREX.r3.3HG0310640.1		Sulfotransferase		14.0209	7.86713	16.8523	4.59381	12.9134		13.9116	12.0727	17.1356	2.5628	14.3733		3.48725	1.96611	1.25243	1.14147	2.23526		1.96997	3.86113	1.43558	1.27446	2.42223		0.122234	0.984724		-2.65085	1.11869e-08		-2.71885	6.60369e-09		0.0542388	0.987352
	HORVU.MOREX.r3.3HG0283160.1		Retrotransposon protein, putative, LINE subclass		0	0	0	0	0		0.407021	0.414967	0	0.237321	0.273996		0.0678709	0	0	0.0391853	0.0226236		0	0	0.130577	0.0753885	0.0435256		3.52197	NA		0.395142	NA		-2.71704	NA		0.409786	NA
	HORVU.MOREX.r3.4HG0405640.1		Trypsin inhibitor		50.7666	30.098	134.291	55.166	71.7186		81.4213	38.4277	190.287	78.2745	103.379		17.5288	11.459	3.33712	7.12051	10.775		7.12703	29.7637	16.2916	11.3865	17.7274		0.477875	0.952459		-2.91533	0.00798211		-2.71652	0.0146548		0.676679	0.880074
	HORVU.MOREX.r3.2HG0186940.1		lipid phosphate phosphatase 3		0.538739	0.50949	0.320565	0.118426	0.456265		0.355951	0.223323	0.300853	0.0666294	0.293376		0.369827	0.382862	0.164284	0.122606	0.305658		0.0640457	0.0275633	0.0527044	0.0186711	0.0481045		-0.623317	0.798088		-0.628352	0.474656		-2.71606	0.00444771		-2.71102	0.00677227
	HORVU.MOREX.r3.4HG0356270.1		Retrovirus-related Pol polyprotein from transposon TNT 1-94		0.0266648	0.0924631	0.0249328	0.0384984	0.0480202		0.119259	0.0607935	0	0.0596332	0.0600174		0.0596594	0	0	0.0344443	0.0198865		0	0.0300134	0	0.0173282	0.0100045		0.311638	NA		-1.21647	NA		-2.71532	NA		-1.18721	NA
	HORVU.MOREX.r3.7HG0718950.1		Peroxidase		10.4628	5.05522	15.1624	5.05772	10.2268		8.95277	9.43435	15.7698	3.80443	11.3856		4.234	1.90357	1.87008	1.35525	2.66922		0.791892	2.34778	2.64286	0.994478	1.92751		0.114655	0.988978		-2.07431	0.000424816		-2.714	2.1344e-06		-0.525031	0.778531
	HORVU.MOREX.r3.4HG0394350.1		Erythronate-4-phosphate dehydrogenase family protein		0	0.0497973	0.0201419	0.0250496	0.023313		0.072257	0.0736676	0	0.0421307	0.0486415		0.0240978	0	0	0.0139129	0.00803259		0	0.0242462	0	0.0139985	0.00808206		1.02447	NA		-1.42612	NA		-2.71359	NA		-0.263001	NA
	HORVU.MOREX.r3.4HG0350510.1		2-oxoglutarate (2OG) and Fe(II)-dependent oxygenase superfamily protein		0	0	0.0820958	0.047398	0.0273653		0.196341	0.400347	0	0.200186	0.198896		0	0.1961	0	0.113218	0.0653666		0	0	0.0944823	0.0545494	0.0314941		2.55508	NA		0.924065	NA		-2.71195	NA		-1.08093	NA
	HORVU.MOREX.r3.2HG0136880.1		Transposase		0.0646662	0.0747456	0	0.040559	0.0464706		0.216915	0.22115	0	0.126476	0.146022		0.0723414	0	0.0619756	0.0391188	0.0447723		0	0.072787	0	0.0420236	0.0242623		1.66776	NA		-0.0523669	NA		-2.71185	NA		-0.991722	NA
	HORVU.MOREX.r3.7HG0671990.1		Exodeoxyribonuclease 7 small subunit		0.503965	0.0832167	0.134637	0.22952	0.240606		0.241499	0.246214	0	0.14081	0.162571		0.0402701	0	0	0.0232499	0.0134234		0.0627648	0	0	0.0362372	0.0209216		-0.607324	NA		-3.72729	NA		-2.71017	NA		0.40979	NA
	HORVU.MOREX.r3.3HG0271790.1		Retrovirus-related Pol polyprotein from transposon TNT 1-94		0	0.374475	0.100978	0.193748	0.158484		0.120749	0.615534	0	0.326158	0.245428		0	0	0	0	0		0	0.121554	0	0.0701794	0.0405181		0.59182	NA		-3.48776	NA		-2.70802	NA		1.37156	NA
	HORVU.MOREX.r3.6HG0597730.1		TCP transcription factor		0	0.063043	0	0.0363979	0.0210143		0	0.373051	0	0.215381	0.12435		0.0610153	0	0	0.0352272	0.0203384		0	0	0.0586936	0.0338867	0.0195645		2.54868	NA		0.0638866	NA		-2.70554	NA		-0.220751	NA
	HORVU.MOREX.r3.7HG0696660.1		Diacylglycerol kinase		0.116659	0.115579	0.093498	0.0130712	0.108579		0.149073	0.0759918	0.173248	0.050636	0.132771		0.0279653	0.0868529	0.0159721	0.0379378	0.0435968		0.0145289	0.0187584	0.0358683	0.011299	0.0230518		0.307483	NA		-1.38976	0.300342		-2.70506	0.045492		-1.00782	0.819832
	HORVU.MOREX.r3.1HG0001410.1		Transmembrane protein, putative (DUF247)		0.355287	0.872664	0.145342	0.374333	0.457764		0.148971	0.15188	0.230839	0.0464493	0.17723		0.0372615	0.0165321	0.0212815	0.0108599	0.025025		0.0193586	0	0.0716874	0.0370858	0.0303487		-1.30553	0.568527		-4.17623	0.000370006		-2.70453	0.0539074		0.16616	0.986495
	HORVU.MOREX.r3.5HG0446950.1		Copia protein		3.63539	4.94357	2.59943	1.1747	3.72613		0.717324	5.48496	3.73878	2.41208	3.31369		0.239228	0.398025	0.819795	0.300046	0.485683		0.18643	0.481403	1.03556	0.431109	0.567799		-0.164037	0.98848		-3.0531	0.000662504		-2.6929	0.00427312		0.196166	0.976235
	HORVU.MOREX.r3.1HG0050210.1		Transposase InsD for insertion element IS2A		0.207678	1.56031	0.679659	0.68653	0.815884		0.928842	1.18372	0.981333	0.134584	1.0313		0.116164	0.309235	1.29374	0.63156	0.573046		0.181052	0.116879	0.223487	0.0536721	0.173806		0.342771	0.979088		-0.615725	0.750105		-2.69289	0.0650926		-1.73439	0.506065
	HORVU.MOREX.r3.1HG0042240.1		Retrovirus-related Pol polyprotein from transposon TNT 1-94		0	0.0526688	0.0426067	0.02796	0.0317585		0.101898	0.155831	0.0430627	0.0564021	0.100264		0	0.0678489	0.0873411	0.0458474	0.05173		0	0	0.0490351	0.0283104	0.016345		1.60933	NA		0.553522	NA		-2.69235	NA		-1.63654	NA
	HORVU.MOREX.r3.3HG0318550.1		Pleiotropic drug resistance ABC transporter		0.00746321	0.00862648	0	0.00468097	0.00536323		0.0166896	0.0255232	0.00705312	0.00923794	0.016422		0.00834901	0.0222256	0	0.0112268	0.0101915		0	0.00840043	0	0.00484999	0.00280014		1.64718	NA		0.935363	NA		-2.69207	NA		-1.98025	NA
	HORVU.MOREX.r3.2HG0143190.1		PAS domain-containing serine/threonine-protein kinase		0	0	0	0	0		0.0600744	0.244989	0.0507754	0.109543	0.118613		0.0601046	0	0	0.0347014	0.0200349		0	0.0604747	0	0.0349151	0.0201582		3.49632	NA		1.04728	NA		-2.69139	NA		-0.242351	NA
	HORVU.MOREX.r3.1HG0000280.1		Fatty acyl-CoA reductase		0	0	0	0	0		0.0693963	0	0	0.0400659	0.0231321		0	0	0	0	0		0	0	0	0	0		2.53405	NA		0	NA		-2.69091	NA		0	NA
	HORVU.MOREX.r3.1HG0040920.1		C2H2 type master regulator of conidiophore development brlA		0	0	0	0	0		0.344999	0	0	0.199185	0.115		0	0	0	0	0		0	0	0	0	0		2.53405	NA		0	NA		-2.69091	NA		0	NA
	HORVU.MOREX.r3.1HG0084370.1		Glycosyltransferase		0	0	0	0	0		0.072692	0	0	0.0419687	0.0242307		0	0	0	0	0		0	0	0	0	0		2.53405	NA		0	NA		-2.69091	NA		0	NA
	HORVU.MOREX.r3.2HG0157220.1		Strictosidine synthase 1		0	0	0	0	0		0.249827	0	0	0.144237	0.0832755		0	0	0	0	0		0	0	0	0	0		2.53405	NA		0	NA		-2.69091	NA		0	NA
	HORVU.MOREX.r3.3HG0249770.1		tRNA (guanine-N(1)-)-methyltransferase		0	0	0	0	0		0.162443	0	0	0.0937867	0.0541478		0	0	0	0	0		0	0	0	0	0		2.53405	NA		0	NA		-2.69091	NA		0	NA
	HORVU.MOREX.r3.3HG0255740.1		Kelch repeat-containing protein		0	0	0	0	0		0.0995188	0	0	0.0574572	0.0331729		0	0	0	0	0		0	0	0	0	0		2.53405	NA		0	NA		-2.69091	NA		0	NA
	HORVU.MOREX.r3.3HG0312550.1		transcription regulator NOT2/NOT3/NOT5 family protein		0	0	0	0	0		0.344999	0	0	0.199185	0.115		0	0	0	0	0		0	0	0	0	0		2.53405	NA		0	NA		-2.69091	NA		0	NA
	HORVU.MOREX.r3.4HG0385510.1		GTPase Der		0	0	0	0	0		0.21061	0	0	0.121595	0.0702032		0	0	0	0	0		0	0	0	0	0		2.53405	NA		0	NA		-2.69091	NA		0	NA
	HORVU.MOREX.r3.4HG0387840.1		Transposon protein, putative, CACTA, En/Spm sub-class		0	0	0	0	0		0.176707	0	0	0.102022	0.0589022		0	0	0	0	0		0	0	0	0	0		2.53405	NA		0	NA		-2.69091	NA		0	NA
	HORVU.MOREX.r3.4HG0392100.1		Pinene synthase		0	0	0	0	0		0.283007	0	0	0.163394	0.0943355		0	0	0	0	0		0	0	0	0	0		2.53405	NA		0	NA		-2.69091	NA		0	NA
	HORVU.MOREX.r3.5HG0445960.1		Glutaredoxin family protein		0	0	0	0	0		0.13253	0	0	0.0765162	0.0441766		0	0	0	0	0		0	0	0	0	0		2.53405	NA		0	NA		-2.69091	NA		0	NA
	HORVU.MOREX.r3.5HG0501280.1		Outer arm dynein light chain 1 protein		0	0	0	0	0		0.142058	0	0	0.0820174	0.0473527		0	0	0	0	0		0	0	0	0	0		2.53405	NA		0	NA		-2.69091	NA		0	NA
	HORVU.MOREX.r3.7HG0634670.1		Werner Syndrome-like exonuclease		0	0	0	0	0		0.201249	0	0	0.116191	0.0670831		0	0	0	0	0		0	0	0	0	0		2.53405	NA		0	NA		-2.69091	NA		0	NA
	HORVU.MOREX.r3.7HG0703560.1		Retrotransposon protein, putative, unclassified		0	0	0	0	0		0.294511	0	0	0.170036	0.0981703		0	0	0	0	0		0	0	0	0	0		2.53405	NA		0	NA		-2.69091	NA		0	NA
	HORVU.MOREX.r3.7HG0664340.1		Non-specific serine/threonine protein kinase		0	0	0.0615719	0.0355485	0.020524		0.220883	0	0	0.127527	0.0736277		0	0	0	0	0		0	0	0	0	0		1.57226	NA		-1.52838	NA		-2.69091	NA		0	NA
	HORVU.MOREX.r3.7HG0731010.1		Transposon protein, putative, CACTA, En/Spm sub-class		0	0	0.0814338	0.0470158	0.0271446		0.292136	0	0	0.168665	0.0973786		0	0	0	0	0		0	0	0	0	0		1.57226	NA		-1.52838	NA		-2.69091	NA		0	NA
	HORVU.MOREX.r3.5HG0470100.1		Myb/SANT-like DNA-binding domain protein		0	0	0.0635081	0.0366664	0.0211694		0.113915	0	0	0.0657686	0.0379715		0	0	0	0	0		0	0	0	0	0		0.647042	NA		-2.4536	NA		-2.69091	NA		0	NA
	HORVU.MOREX.r3.6HG0568000.1		Retrotransposon protein, putative, unclassified		0	0	0	0	0		0.0588066	0	0	0.033952	0.0196022		0	0.0130521	0	0.00753564	0.0043507		0	0	0	0	0		2.53405	NA		0.395144	NA		-2.69091	NA		-0.552008	NA
	HORVU.MOREX.r3.3HG0264210.1		nucleic acid/nucleotide binding protein		0	0	0	0	0		0.312283	0	0	0.180297	0.104094		0	0	0.0892234	0.0515132	0.0297411		0	0	0	0	0		2.53405	NA		0.395144	NA		-2.69091	NA		-0.552008	NA
	HORVU.MOREX.r3.6HG0561750.1		UBX domain-containing protein 1		0	0	0	0	0		0.187694	0	0	0.108365	0.0625645		0	0	0.0536265	0.0309613	0.0178755		0	0	0	0	0		2.53405	NA		0.395144	NA		-2.69091	NA		-0.552008	NA
	HORVU.MOREX.r3.6HG0604560.1		RNA-directed DNA polymerase (reverse transcriptase)-related family protein		0	0	0	0	0		0.181124	0	0	0.104572	0.0603747		0	0	0.0517496	0.0298776	0.0172499		0	0	0	0	0		2.53405	NA		0.395144	NA		-2.69091	NA		-0.552008	NA
	HORVU.MOREX.r3.5HG0519580.1		Endo-1,4-beta-xylanase		0	0	0	0	0		0.0650356	0	0	0.0375483	0.0216785		0	0	0.0371631	0.0214561	0.0123877		0	0	0	0	0		2.53405	NA		1.67464	NA		-2.69091	NA		-1.83151	NA
	HORVU.MOREX.r3.2HG0215720.1		Zinc finger (C3HC4-type RING finger) family protein		0	0	0.200951	0.116019	0.0669837		0.180223	0	0	0.104052	0.0600744		0	0	0	0	0		0	0	0	0	0		-0.354553	NA		-3.45518	NA		-2.69091	NA		0	NA
	HORVU.MOREX.r3.5HG0528770.1		Chaperone protein dnaJ 49		0	0	0.214847	0.124042	0.0716155		0.192685	0	0	0.111247	0.0642285		0	0	0	0	0		0	0	0	0	0		-0.354553	NA		-3.45518	NA		-2.69091	NA		0	NA
	HORVU.MOREX.r3.7HG0671340.1		RNA-directed DNA polymerase (reverse transcriptase)-related family protein		0	0	0.0673186	0.0388664	0.0224395		0.241499	0	0	0.13943	0.0804997		0.0402701	0	0	0.0232499	0.0134234		0	0	0	0	0		1.57219	NA		-0.566634	NA		-2.69084	NA		-0.552017	NA
	HORVU.MOREX.r3.6HG0581150.1		Glycosyltransferase		0.0776925	0	0	0.0448558	0.0258975		0.26061	0	0	0.150463	0.0868701		0	0.0578424	0	0.0333953	0.0192808		0	0	0	0	0		1.57215	NA		-0.566635	NA		-2.6908	NA		-0.552017	NA
	HORVU.MOREX.r3.4HG0361350.1		Cullin-5		0	0.0982875	0	0.0567463	0.0327625		0.285235	0	0	0.164681	0.0950783		0	0	0.0814954	0.0470514	0.0271651		0	0	0	0	0		1.57197	NA		-0.566637	NA		-2.69062	NA		-0.552015	NA
	HORVU.MOREX.r3.6HG0629610.1		Polyamine oxidase		0.0580605	0	0.0542892	0.0324873	0.0374499		0.194757	0	0	0.112443	0.0649191		0	0	0	0	0		0	0	0	0	0		0.714145	NA		-2.38619	NA		-2.6906	NA		0	NA
	HORVU.MOREX.r3.1HG0045400.1		sugar-dependent 1-like protein		0.0521703	0.060302	0	0.0327215	0.0374908		0.174999	0	0	0.101036	0.0583331		0	0	0	0	0		0	0	0	0	0		0.687474	NA		-2.41284	NA		-2.69059	NA		0	NA
	HORVU.MOREX.r3.1HG0070870.1		WRKY transcription factor		0.0372388	0	0	0.0214998	0.0124129		0.124913	0	0	0.0721187	0.0416378		0	0	0.0713787	0.0412105	0.0237929		0	0	0	0	0		1.57186	NA		0.70899	NA		-2.69051	NA		-1.82764	NA
	HORVU.MOREX.r3.2HG0169150.1		zinc finger homeodomain 1		0	0.0264087	0	0.0152471	0.0088029		0.0766393	0	0	0.0442477	0.0255464		0	0.0340202	0	0.0196415	0.0113401		0	0	0	0	0		1.57185	NA		0.338404	NA		-2.69051	NA		-1.45706	NA
	HORVU.MOREX.r3.4HG0406590.1		Chaperone protein HscA homolog		0	0	0	0	0		0.30699	0	0	0.177241	0.10233		0.0511908	0.204409	0	0.106364	0.0852		0	0	0	0	0		2.53355	NA		2.20734	NA		-2.69041	NA		-2.36421	NA
	HORVU.MOREX.r3.1HG0091980.1		RADIALIS-like transcription factor		0.655446	0.649379	0.875531	0.128853	0.726785		1.09931	1.01403	0.17698	0.509676	0.76344		0.314246	0.243991	0.493565	0.128698	0.350601		0.122446	0.105394	0.151144	0.023121	0.126328		-0.000886569	0.999946		-1.17671	0.243025		-2.69016	0.00692815		-1.51434	0.35947
	HORVU.MOREX.r3.3HG0231680.1		Glycosyltransferase		0.262118	0	0.147055	0.131384	0.136391		0.0586163	0.239042	0.049543	0.106885	0.115734		0	0	0.0502423	0.0290074	0.0167474		0.0457025	0	0	0.0263863	0.0152342		-0.311893	NA		-3.41128	NA		-2.68959	NA		0.40979	NA
	HORVU.MOREX.r3.7HG0735530.1		partner of Y14-MAGO		0.10285	0	0	0.0593805	0.0342834		0.344999	0	0	0.199185	0.115		0.632815	0	0	0.365356	0.210938		0	0	0	0	0		1.57078	NA		2.37631	NA		-2.68944	NA		-3.49496	NA
	HORVU.MOREX.r3.7HG0734500.1		MYB-related transcription factor		0.220957	0	0	0.127569	0.0736522		0.123529	0.157426	0.208816	0.0429413	0.163257		0.0926933	0	0.238233	0.12009	0.110309		0.0240785	0	0.0594441	0.0299001	0.0278409		1.20825	NA		0.551724	0.877043		-2.68875	0.284807		-2.03222	NA
	HORVU.MOREX.r3.3HG0271300.1		GTP cyclohydrolase I		1.42931	1.28496	1.55922	0.13719	1.4245		1.24301	2.08195	1.87608	0.437223	1.73368		0.177662	0.236473	0.98933	0.452596	0.467822		0.276903	0.357512	0.256353	0.0534688	0.296923		0.260289	0.967715		-1.78444	0.0352196		-2.68864	0.00194383		-0.643908	0.852737
	HORVU.MOREX.r3.7HG0634450.1		Plastid division protein CDP1, chloroplastic		0	0.183566	0.148497	0.097449	0.110688		0.532718	0	0	0.307565	0.177573		0.088831	0	0	0.0512866	0.0296103		0	0	0	0	0		0.622412	NA		-1.51389	NA		-2.68831	NA		-0.552011	NA
	HORVU.MOREX.r3.5HG0528450.1		Transposon TX1 uncharacterized		0	0.193527	0	0.111733	0.0645091		0.280813	0	0	0.162127	0.0936043		0.0468257	0.0623263	0	0.0324486	0.036384		0	0	0	0	0		0.598866	NA		-0.766929	NA		-2.68808	NA		-1.32228	NA
	HORVU.MOREX.r3.3HG0242470.1		Transposon protein, putative, CACTA, En/Spm sub-class, expressed		0.0438994	0.0507419	0	0.027534	0.0315471		0.147255	0	0	0.085018	0.0490852		0.122775	0	0	0.070884	0.0409249		0	0	0	0	0		0.684143	NA		0.381344	NA		-2.68781	NA		-2.38501	NA
	HORVU.MOREX.r3.3HG0290970.1		lipase, putative (DUF620)		0	0	0.0411595	0.0237634	0.0137198		0.0738278	0	0	0.0426245	0.0246093		0.0123108	0.0655443	0	0.0348363	0.0259517		0	0	0	0	0		0.646274	NA		0.665657	NA		-2.68749	NA		-2.70687	NA
	HORVU.MOREX.r3.6HG0565720.1		electron protein, putative (Protein of unknown function, DUF547)		0.109083	0	0	0.0629793	0.0363611		0.365908	0	0	0.211257	0.121969		0	0.162426	0.418178	0.210818	0.193535		0	0	0	0	0		1.56835	NA		2.18972	NA		-2.687	NA		-3.30837	NA
	HORVU.MOREX.r3.1HG0043600.1		Transporter-related family protein		0.0211336	0	0	0.0122015	0.00704453		0.0708901	0	0	0.0409284	0.02363		0.011821	0.015734	0.0202542	0.00422028	0.0159364		0	0	0	0	0		1.56682	NA		0.941261	NA		-2.68548	NA		-2.05992	NA
	HORVU.MOREX.r3.7HG0642400.1		Calcineurin-like metallo-phosphoesterase superfamily protein		0.504638	0.116659	0.0943718	0.230703	0.238556		0.4514	0	0.190764	0.226599	0.214055		0.112907	0	0	0.0651867	0.0376356		0.087988	0	0	0.0507999	0.0293293		-0.120443	NA		-2.52076	NA		-2.68482	NA		-0.284505	NA
	HORVU.MOREX.r3.1HG0045730.1		Protease inhibitor/seed storage/lipid transfer family protein		0.0978785	0.0565673	0	0.049137	0.0514819		0.164161	0	0	0.0947784	0.0547203		0	0.0364355	0.281418	0.153047	0.105951		0	0	0	0	0		0.124286	NA		1.03504	NA		-2.6843	NA		-3.59505	NA
	HORVU.MOREX.r3.7HG0698980.1		Retrotransposon protein, putative, unclassified		0.10285	0.039627	0.0320565	0.038872	0.0581779		0.115	0	0	0.066395	0.0383332		0	0.0255241	0	0.0147364	0.00850804		0	0	0	0	0		-0.61257	NA		-2.74421	NA		-2.68365	NA		-0.552006	NA
	HORVU.MOREX.r3.2HG0105250.1		Glutathione S-transferase T3		0	0	0	0	0		0.0432794	0.0220621	0	0.0216411	0.0217805		0	0	0	0	0		0	0	0	0	0		2.52626	NA		0	NA		-2.68312	NA		0	NA
	HORVU.MOREX.r3.4HG0337100.1		Neurogenic locus notch homolog protein 1		0	0	0	0	0		0.108783	0.0554535	0	0.0543951	0.0547456		0	0	0	0	0		0	0	0	0	0		2.52626	NA		0	NA		-2.68312	NA		0	NA
	HORVU.MOREX.r3.4HG0387830.1		Serine/threonine-protein phosphatase 2A activator		0	0	0	0	0		0.178888	0.0911902	0	0.0894497	0.0900261		0	0	0	0	0		0	0	0	0	0		2.52626	NA		0	NA		-2.68312	NA		0	NA
	HORVU.MOREX.r3.5HG0521730.1		PHD finger family protein		0	0	0	0	0		0.0501035	0.0255408	0	0.0250534	0.0252148		0	0	0	0	0		0	0	0	0	0		2.52626	NA		0	NA		-2.68312	NA		0	NA
	HORVU.MOREX.r3.6HG0561820.1		DNA-binding storekeeper protein-related transcriptional regulator		0	0	0	0	0		0.0659833	0.0336357	0	0.0329938	0.0332064		0	0	0	0	0		0	0	0	0	0		2.52626	NA		0	NA		-2.68312	NA		0	NA
	HORVU.MOREX.r3.7HG0702470.1		Retrovirus-related Pol polyprotein LINE-1		0.0475738	0	0	0.0274668	0.0158579		0.106387	0.0542321	0	0.053197	0.0535398		0	0	0	0	0		0	0	0	0	0		1.56447	NA		-1.52838	NA		-2.68312	NA		0	NA
	HORVU.MOREX.r3.7HG0731040.1		Transposon protein, putative, CACTA, En/Spm sub-class		0.0475738	0	0	0.0274668	0.0158579		0.106387	0.0542321	0	0.053197	0.0535398		0	0	0	0	0		0	0	0	0	0		1.56447	NA		-1.52838	NA		-2.68312	NA		0	NA
	HORVU.MOREX.r3.7HG0720530.1		F-box family protein		0	0	0	0	0		0.0523859	0.0267043	0	0.0261946	0.0263634		0.0262061	0	0	0.0151301	0.00873537		0	0	0	0	0		2.52626	NA		1.00175	NA		-2.68312	NA		-1.15862	NA
	HORVU.MOREX.r3.1HG0001190.1		Dirigent protein		0	0	0.212585	0.122736	0.0708617		0.127105	0.064793	0	0.0635564	0.0639659		0	0	0	0	0		0	0	0	0	0		-0.362819	NA		-3.4547	NA		-2.68215	NA		0	NA
	HORVU.MOREX.r3.1HG0021860.1		SNF2 domain-containing protein / helicase domain-containing protein / zinc finger protein-like protein		0	0.0678397	0	0.0391673	0.0226132		0.131249	0.0669059	0	0.0656289	0.0660518		0.0328289	0	0	0.0189538	0.010943		0	0	0	0	0		1.5625	NA		-0.566649	NA		-2.68115	NA		-0.552006	NA
	HORVU.MOREX.r3.1HG0077540.1		Multidrug resistance protein MdtK		0	0	0.0807823	0.0466397	0.0269274		0.193199	0.0984854	0	0.0966057	0.0972282		0	0	0.0827993	0.0478042	0.0275998		0	0	0	0	0		1.56229	NA		-0.56665	NA		-2.68095	NA		-0.552005	NA
	HORVU.MOREX.r3.2HG0113950.1		Multidrug resistance protein MdtB		2.10102	1.96709	1.86632	0.11774	1.97814		1.1981	1.05383	2.16428	0.603794	1.47207		0.246791	0.218991	0.523537	0.168379	0.329773		0.348015	0.0472974	0.361753	0.177718	0.252355		-0.414668	0.893885		-2.69123	2.27613e-06		-2.68081	1.03931e-05		-0.40425	0.890439
	HORVU.MOREX.r3.3HG0225600.1		Retrovirus-related Pol polyprotein LINE-1		0	0.0611888	0.197996	0.101376	0.0863949		0.177573	0	0	0.102522	0.0591909		0.0592207	0.0394122	0.0507349	0.00993802	0.0497893		0	0	0	0	0		-0.692745	NA		-0.984948	NA		-2.68071	NA		-2.38851	NA
	HORVU.MOREX.r3.4HG0373650.1		Transaldolase		0.21175	0.122378	0	0.106303	0.111376		0.236764	0.120693	0	0.118389	0.119152		0	0	0	0	0		0	0	0	0	0		0.1231	NA		-2.96703	NA		-2.68038	NA		0	NA
	HORVU.MOREX.r3.2HG0114640.1		F-box/RNI-like superfamily protein		0.369205	0.213376	0	0.185349	0.194194		0.206409	0.105219	0	0.103211	0.103876		0	0	0	0	0		0	0	0	0	0		-0.876274	NA		-3.965	NA		-2.67897	NA		0	NA
	HORVU.MOREX.r3.5HG0436470.1		Senescence-associated protein, putative		0.166142	0	0	0.0959224	0.0553808		0.371537	0.189395	0	0.18578	0.186977		0.0929309	0	0.159229	0.0799851	0.0840535		0	0	0	0	0		1.55993	NA		0.356971	NA		-2.67859	NA		-1.47563	NA
	HORVU.MOREX.r3.2HG0206650.1		basic helix-loop-helix (bHLH) DNA-binding superfamily protein		0.534617	0	0.049989	0.29529	0.194869		0.119554	0.060944	0	0.0597808	0.060166		0	0	0	0	0		0	0	0	0	0		-1.69403	NA		-4.782	NA		-2.67821	NA		0	NA
	HORVU.MOREX.r3.6HG0610320.1		Aspartic proteinase nepenthesin-2		0.0590123	0.0682104	0	0.0370129	0.0424076		0.131967	0.134543	0.111539	0.0126033	0.126016		0	0.131805	0	0.0760976	0.043935		0	0	0.0635045	0.0366643	0.0211682		1.63397	NA		0.0351572	NA		-2.67814	NA		-1.07933	NA
	HORVU.MOREX.r3.5HG0494190.1		MADS-box transcription factor		0.0244512	0.0847869	0	0.0436407	0.0364127		0.054679	0.0557465	0.0462152	0.00522206	0.0522136		0.0820598	0.018204	0	0.0430944	0.0334213		0	0	0.0263124	0.0151915	0.00877081		0.600085	NA		-0.0530745	NA		-2.67802	NA		-2.02486	NA
	HORVU.MOREX.r3.6HG0572600.1		Myb/SANT-like DNA-binding domain protein		0.132506	0.0765798	0.123899	0.0301136	0.110995		0.148159	0.151051	0.125225	0.0141498	0.141478		0	0	0	0	0		0	0.0745732	0	0.0430548	0.0248577		0.314682	NA		-3.73489	NA		-2.67799	NA		1.37158	NA
	HORVU.MOREX.r3.6HG0563230.1		Pumilio homolog 1		0.175598	0	0.164192	0.0982544	0.113263		0.196341	0.100087	0	0.0981766	0.0988092		0.0491098	0	0	0.0283536	0.0163699		0	0	0	0	0		-0.301059	NA		-2.42622	NA		-2.67717	NA		-0.552005	NA
	HORVU.MOREX.r3.7HG0728760.1		Xyloglucan endotransglucosylase/hydrolase		0	0.0888084	0	0.0512735	0.0296028		0.0572725	0.0291953	0	0.0286381	0.0288226		0.042976	0.0762697	0	0.0382371	0.0397486		0	0	0	0	0		0.00529255	NA		0.437479	NA		-2.67689	NA		-3.10907	NA
	HORVU.MOREX.r3.1HG0025050.1		Peroxidase		134.991	133.817	134.98	0.674468	134.596		167.447	136.934	154.225	15.3014	152.869		29.0145	28.369	42.3071	7.86748	33.2302		25.7454	29.4092	23.7659	2.86325	26.3068		0.169513	0.884023		-2.1062	3.79272e-26		-2.67645	1.09871e-41		-0.400737	0.248982
	HORVU.MOREX.r3.2HG0163570.1		mediator of RNA polymerase II transcription subunit-like protein		0	0	0	0	0		0.0766663	0.0390815	0	0.0383356	0.0385826		0.0575287	0.0255241	0.0985706	0.0366163	0.0605411		0	0	0	0	0		2.5195	NA		3.13775	NA		-2.67636	NA		-3.29462	NA
	HORVU.MOREX.r3.6HG0588030.1		Retrovirus-related Pol polyprotein from transposon TNT 1-94		2.22186	1.73202	0.644197	0.807498	1.53269		1.02069	1.76708	0.455764	0.657749	1.08118		0.125242	0.0384694	0.148563	0.0580144	0.104092		0.0750775	0.34896	0.129744	0.144946	0.184594		-0.502029	0.898062		-3.93132	6.37143e-08		-2.67581	0.000445921		0.753475	0.759319
	HORVU.MOREX.r3.7HG0649550.1		Early nodulin 93		272.319	91.2784	382.915	147.23	248.838		276.767	130.444	571.886	224.862	326.366		97.7623	59.4551	20.1161	38.8243	59.1112		31.5163	91.7772	49.1072	30.988	57.4669		0.365952	0.96238		-2.22716	0.024313		-2.67578	0.00462007		-0.0826647	0.988634
	HORVU.MOREX.r3.1HG0060650.1		Late embryogenesis abundant protein		0	0	0	0	0		0.127105	0.259172	0	0.129594	0.128759		0	0	0	0	0		0	0	0	0	0		2.51843	NA		0	NA		-2.67529	NA		0	NA
	HORVU.MOREX.r3.1HG0084360.2		Sulfhydryl oxidase		0	0	0	0	0		0.0149442	0.030472	0	0.0152369	0.0151387		0	0	0	0	0		0	0	0	0	0		2.51843	NA		0	NA		-2.67529	NA		0	NA
	HORVU.MOREX.r3.4HG0393650.1		Anaphase promoting complex/cyclosome subunit		0	0	0	0	0		0.0642285	0.130965	0	0.0654863	0.0650644		0	0	0	0	0		0	0	0	0	0		2.51843	NA		0	NA		-2.67529	NA		0	NA
	HORVU.MOREX.r3.7HG0641080.2		Growth-regulating factor		0	0	0	0	0		0.0228404	0.0465726	0	0.0232877	0.0231376		0	0	0	0	0		0	0	0	0	0		2.51843	NA		0	NA		-2.67529	NA		0	NA
	HORVU.MOREX.r3.7HG0660690.1		RING/FYVE/PHD zinc finger superfamily protein		0	0	0	0	0		0.0764237	0.155831	0	0.0779204	0.0774184		0	0	0	0	0		0	0	0	0	0		2.51843	NA		0	NA		-2.67529	NA		0	NA
	HORVU.MOREX.r3.7HG0665370.1		Leucine-rich repeat receptor-like protein kinase family protein		0	0	0	0	0		0.0374998	0.0764638	0	0.0382343	0.0379879		0	0	0	0	0		0	0	0	0	0		2.51843	NA		0	NA		-2.67529	NA		0	NA
	HORVU.MOREX.r3.3HG0291700.1		VAMP-like protein YKT61		0.0739675	0	0	0.0427052	0.0246558		0.0827051	0.168639	0	0.0843249	0.0837815		0	0	0	0	0		0	0	0	0	0		1.55664	NA		-1.52838	NA		-2.67529	NA		0	NA
	HORVU.MOREX.r3.4HG0333160.1		WEB family protein, chloroplastic		0.0214697	0	0	0.0123955	0.00715657		0.0240059	0.048949	0	0.024476	0.0243183		0	0	0	0	0		0	0	0	0	0		1.55664	NA		-1.52838	NA		-2.67529	NA		0	NA
	HORVU.MOREX.r3.4HG0408360.1		Werner syndrome-like exonuclease		0	0	0.0795101	0.0459052	0.0265034		0.0950783	0.193869	0	0.0969404	0.0963158		0	0	0	0	0		0	0	0	0	0		1.55664	NA		-1.52838	NA		-2.67529	NA		0	NA
	HORVU.MOREX.r3.2HG0170940.1		Copalyl diphosphate synthase		0.0837152	0	0.0391387	0.041887	0.0409513		0.0936043	0.0477158	0	0.0468051	0.0471067		0	0.0311632	0.040116	0.0210578	0.0237597		0	0	0	0	0		0.12801	NA		-0.945836	NA		-2.67517	NA		-1.60132	NA
	HORVU.MOREX.r3.5HG0514010.1		NBS-LRR-like resistance protein		0.072968	0.0210853	0.0341141	0.0269913	0.0427225		0.0407937	0.0207951	0	0.0203982	0.0205296		0	0	0	0	0		0	0	0	0	0		-1.10686	NA		-4.19171	NA		-2.67508	NA		0	NA
	HORVU.MOREX.r3.2HG0132810.1		phosphotransferases/inositol or phosphatidylinositol kinase		0.20376	0	0	0.117641	0.0679199		0.113915	0.232277	0	0.116146	0.115397		0	0	0	0	0		0	0	0	0	0		0.768124	NA		-2.31666	NA		-2.67505	NA		0	NA
	HORVU.MOREX.r3.3HG0256120.1		2-isopropylmalate synthase 2		0.0559869	0	0.122151	0.0611459	0.0593792		0.0208668	0.0638226	0.0352737	0.0218624	0.0399877		0.0104387	0.0138942	0.0536574	0.0240171	0.0259968		0.0162697	0	0	0.0093933	0.00542322		-0.689832	NA		-1.43277	NA		-2.67493	NA		-1.932	NA
	HORVU.MOREX.r3.3HG0298050.1		Retrotransposon protein, putative, Ty3-gypsy subclass		0.0687851	0.0397532	0	0.0345315	0.0361794		0.0769105	0.039206	0	0.0384577	0.0387055		0.0192373	0.0256054	0	0.0133308	0.0149476		0	0	0	0	0		0.112461	NA		-1.2247	NA		-2.67492	NA		-1.33775	NA
	HORVU.MOREX.r3.5HG0486650.1		Calmodulin		0	0.360072	0	0.207888	0.120024		0.116105	0.236744	0	0.118379	0.117616		0	0	0	0	0		0	0	0	0	0		-0.00735371	NA		-3.0918	NA		-2.67472	NA		0	NA
	HORVU.MOREX.r3.7HG0709760.1		PAS domain-containing protein tyrosine kinase family protein		0	0.0682104	0	0.0393813	0.0227368		0.0659833	0.134543	0	0.0672756	0.0668421		0	0.043935	0	0.0253659	0.014645		0	0	0	0	0		1.55493	NA		-0.566649	NA		-2.67358	NA		-0.552006	NA
	HORVU.MOREX.r3.3HG0239650.1		Rotundifolia-like protein		0.14025	0	0	0.0809734	0.04675		0.156818	0.319758	0	0.159889	0.158858		0	0	0.134415	0.0776043	0.0448048		0	0	0	0	0		1.55492	NA		-0.566649	NA		-2.67358	NA		-0.552006	NA
	HORVU.MOREX.r3.2HG0114060.1		Calcium-dependent lipid-binding (CaLB domain) family protein		0.0428542	0.0495338	0	0.0268784	0.030796		0.0479165	0.0977038	0	0.0488549	0.0485401		0	0	0	0	0		0	0	0	0	0		0.669879	NA		-2.41334	NA		-2.67346	NA		0	NA
	HORVU.MOREX.r3.1HG0089510.1		Protein kinase superfamily protein		0.0401459	0	0	0.0231783	0.013382		0.0224441	0.0457646	0	0.0228837	0.0227362		0.0112277	0	0	0.00648232	0.00374257		0	0	0	0	0		0.759116	NA		-1.36228	NA		-2.67341	NA		-0.55201	NA
	HORVU.MOREX.r3.6HG0591800.1		Retrovirus-related Pol polyprotein LINE-1		0	0.141847	0	0.0818952	0.0472822		0.0686077	0.139894	0	0.0699513	0.0695006		0.0343211	0	0	0.0198153	0.0114404		0	0	0	0	0		0.584016	NA		-1.53734	NA		-2.67337	NA		-0.552011	NA
	HORVU.MOREX.r3.4HG0335460.1		Germin-like protein		0.187	0.0540368	0.0437134	0.0799134	0.0949168		0.104545	0.053293	0	0.0522758	0.0526127		0	0.0348056	0	0.020095	0.0116019		0	0	0	0	0		-0.877031	NA		-2.99826	NA		-2.67324	NA		-0.552002	NA
	HORVU.MOREX.r3.1HG0078090.1		Retrovirus-related Pol polyprotein from transposon TNT 1-94		0.388463	0	0	0.224279	0.129488		0.0868701	0.177132	0	0.0885714	0.0880007		0	0.0578424	0	0.0333953	0.0192808		0	0	0	0	0		-0.552684	NA		-2.67336	NA		-2.67269	NA		-0.552014	NA
	HORVU.MOREX.r3.2HG0133510.1		Retrovirus-related Pol polyprotein from transposon TNT 1-94		0.091133	0.316013	0	0.162655	0.135715		0.0509492	0.103888	0	0.051947	0.0516122		0	0	0	0	0		0	0	0	0	0		-1.37999	NA		-4.46107	NA		-2.67131	NA		0	NA
	HORVU.MOREX.r3.6HG0562710.1		T-box transcription factor TBX1		0.218167	0	0	0.125959	0.0727223		0.121969	0.248701	0	0.124358	0.123557		0.0610153	0.0812131	0	0.0422816	0.0474095		0	0	0	0	0		0.748012	NA		-0.593989	NA		-2.67125	NA		-1.32925	NA
	HORVU.MOREX.r3.2HG0114090.1		Transposon protein, putative, Pong sub-class		0.174182	0	0.570036	0.292113	0.248073		0.0973786	0.198559	0	0.0992857	0.098646		0	0	0	0	0		0	0	0	0	0		-1.51287	NA		-4.59376	NA		-2.67112	NA		0	NA
	HORVU.MOREX.r3.7HG0716950.1		Triple functional domain protein		0.0343925	0	0	0.0198565	0.0114642		0.0384553	0.078412	0	0.0392084	0.0389557		0.0577119	0.0256054	0	0.0289169	0.0277724		0	0	0	0	0		1.55246	NA		1.07118	NA		-2.67112	NA		-2.18983	NA
	HORVU.MOREX.r3.7HG0745760.1		Transposase		0	0.0860863	0	0.0497019	0.0286954		0	0.339605	0.140771	0.170628	0.160125		0	0.0554489	0	0.0320135	0.018483		0.0649291	0	0	0.0374868	0.021643		2.51391	NA		-0.566653	NA		-2.67077	NA		0.409789	NA
	HORVU.MOREX.r3.5HG0535410.1		RING/U-box superfamily protein, putative		0.255604	0	0.0597502	0.133705	0.105118		0.0714494	0.145688	0	0.0728487	0.0723793		0.0357427	0	0	0.020636	0.0119142		0	0	0	0	0		-0.587771	NA		-2.70619	NA		-2.67043	NA		-0.552006	NA
	HORVU.MOREX.r3.2HG0112810.1		SHV3-like 2		1.18891	0	1.20432	0.69091	0.797744		0.443117	0.56471	0.655422	0.106526	0.554417		0.498758	0	0	0.287958	0.166253		0.172747	0	0.106618	0.0871607	0.0931216		-0.579038	NA		-2.3301	0.296975		-2.66866	0.263399		-0.917602	0.930643
	HORVU.MOREX.r3.1HG0027120.1		Lactoylglutathione lyase		2.34984	1.21358	3.08543	0.943048	2.21628		2.51561	1.19687	3.3547	1.08777	2.35573		0.810994	0.260559	0.287498	0.31031	0.453017		0.26152	0.619026	0.376617	0.182492	0.419054		0.062855	0.995974		-2.38709	0.00101483		-2.66782	0.000356636		-0.217876	0.967334
	HORVU.MOREX.r3.1HG0015870.1		N-terminal nucleophile aminohydrolases (Ntn hydrolases) superfamily protein		0.45375	0	0.169711	0.229263	0.20782		0.10147	0.206902	0	0.103457	0.102791		0	0.0675638	0.0869741	0.0456547	0.0515126		0	0	0	0	0		-1.08853	NA		-2.16442	NA		-2.66751	NA		-1.59162	NA
	HORVU.MOREX.r3.3HG0299720.1		Prelamin-A/C		0.0224517	0	0	0.0129625	0.00748389		0	0.0767818	0	0.04433	0.0255939		0	0	0	0	0		0	0	0	0	0		1.54878	NA		-1.52838	NA		-2.66743	NA		0	NA
	HORVU.MOREX.r3.7HG0751160.1		Flavin-containing monooxygenase		0.0206882	0	0	0.0119444	0.00689608		0	0.070751	0	0.0408481	0.0235837		0	0	0	0	0		0	0	0	0	0		1.54878	NA		-1.52838	NA		-2.66743	NA		0	NA
	HORVU.MOREX.r3.3HG0323860.1		Polyubiquitin		0	0	0	0	0		0	0.129586	0	0.0748166	0.0431954		0	0	0.0363155	0.0209668	0.0121052		0	0	0	0	0		2.51057	NA		0.395144	NA		-2.66743	NA		-0.552008	NA
	HORVU.MOREX.r3.5HG0470420.1		Glycine-rich family protein		0	0	0	0	0		0	0.323965	0	0.187041	0.107988		0	0.0705272	0	0.0407189	0.0235091		0	0	0	0	0		2.51057	NA		0.395144	NA		-2.66743	NA		-0.552008	NA
	HORVU.MOREX.r3.3HG0314460.1		RING/U-box superfamily protein		0.0341749	0	0	0.0197309	0.0113916		0	0.116874	0	0.067477	0.0389578		0.0191155	0	0	0.0110364	0.00637185		0	0	0	0	0		1.54878	NA		-0.566634	NA		-2.66743	NA		-0.552017	NA
	HORVU.MOREX.r3.1HG0034110.1		Yellow stripe-like transporter 11		0	0	0	0	0		0	0.219834	0	0.126921	0.0732778		0	0	0	0	0		0	0	0	0	0		2.51057	NA		0	NA		-2.66743	NA		0	NA
	HORVU.MOREX.r3.1HG0040980.1		Leucine-rich repeat protein kinase family protein		0	0	0	0	0		0	0.577063	0	0.333167	0.192354		0	0	0	0	0		0	0	0	0	0		2.51057	NA		0	NA		-2.66743	NA		0	NA
	HORVU.MOREX.r3.1HG0049740.1		Phosphatidylserine decarboxylase proenzyme		0	0	0	0	0		0	0.157829	0	0.0911227	0.0526097		0	0	0	0	0		0	0	0	0	0		2.51057	NA		0	NA		-2.66743	NA		0	NA
	HORVU.MOREX.r3.1HG0091490.1		Retrovirus-related Pol polyprotein from transposon TNT 1-94		0	0	0	0	0		0	0.103162	0	0.0595607	0.0343874		0	0	0	0	0		0	0	0	0	0		2.51057	NA		0	NA		-2.66743	NA		0	NA
	HORVU.MOREX.r3.2HG0143360.1		Acetyl-coenzyme A carboxylase carboxyl transferase subunits beta/alpha		0	0	0	0	0		0	0.198559	0	0.114638	0.0661864		0	0	0	0	0		0	0	0	0	0		2.51057	NA		0	NA		-2.66743	NA		0	NA
	HORVU.MOREX.r3.2HG0147810.1		Retrotransposon protein, putative, Ty1-copia subclass		0	0	0	0	0		0	0.114341	0	0.0660146	0.0381136		0	0	0	0	0		0	0	0	0	0		2.51057	NA		0	NA		-2.66743	NA		0	NA
	HORVU.MOREX.r3.2HG0169660.1		Leucine-rich repeat receptor-like protein kinase family protein		0	0	0	0	0		0	0.187472	0	0.108237	0.0624908		0	0	0	0	0		0	0	0	0	0		2.51057	NA		0	NA		-2.66743	NA		0	NA
	HORVU.MOREX.r3.3HG0244510.1		Retrotransposon protein, putative, LINE subclass		0	0	0	0	0		0	0.137806	0	0.0795624	0.0459354		0	0	0	0	0		0	0	0	0	0		2.51057	NA		0	NA		-2.66743	NA		0	NA
	HORVU.MOREX.r3.3HG0276020.1		Transposon Ty3-I Gag-Pol polyprotein		0	0	0	0	0		0	0.21348	0	0.123253	0.07116		0	0	0	0	0		0	0	0	0	0		2.51057	NA		0	NA		-2.66743	NA		0	NA
	HORVU.MOREX.r3.3HG0278700.1		Histidinol-phosphate aminotransferase		0	0	0	0	0		0	0.348415	0	0.201158	0.116138		0	0	0	0	0		0	0	0	0	0		2.51057	NA		0	NA		-2.66743	NA		0	NA
	HORVU.MOREX.r3.3HG0307930.1		Peroxidase		0	0	0	0	0		0	0.114696	0	0.0662196	0.0382319		0	0	0	0	0		0	0	0	0	0		2.51057	NA		0	NA		-2.66743	NA		0	NA
	HORVU.MOREX.r3.3HG0318350.1		CASP-like protein		0	0	0	0	0		0	0.219834	0	0.126921	0.0732778		0	0	0	0	0		0	0	0	0	0		2.51057	NA		0	NA		-2.66743	NA		0	NA
	HORVU.MOREX.r3.3HG0327100.1		Retrovirus-related Pol polyprotein from transposon TNT 1-94		0	0	0	0	0		0	0.151984	0	0.0877478	0.0506612		0	0	0	0	0		0	0	0	0	0		2.51057	NA		0	NA		-2.66743	NA		0	NA
	HORVU.MOREX.r3.4HG0362110.1		Elongation factor Tu		0	0	0	0	0		0	0.520169	0	0.30032	0.17339		0	0	0	0	0		0	0	0	0	0		2.51057	NA		0	NA		-2.66743	NA		0	NA
	HORVU.MOREX.r3.4HG0373240.1		Retrotransposon protein, putative, unclassified		0	0	0	0	0		0	0.241386	0	0.139364	0.0804619		0	0	0	0	0		0	0	0	0	0		2.51057	NA		0	NA		-2.66743	NA		0	NA
	HORVU.MOREX.r3.4HG0382330.1		Retrovirus-related Pol polyprotein from transposon TNT 1-94		0	0	0	0	0		0	0.341963	0	0.197433	0.113988		0	0	0	0	0		0	0	0	0	0		2.51057	NA		0	NA		-2.66743	NA		0	NA
	HORVU.MOREX.r3.4HG0387540.1		Cysteine-rich receptor-kinase-like protein		0	0	0	0	0		0	0.126914	0	0.073274	0.0423047		0	0	0	0	0		0	0	0	0	0		2.51057	NA		0	NA		-2.66743	NA		0	NA
	HORVU.MOREX.r3.5HG0536600.1		Retrovirus-related Pol polyprotein from transposon TNT 1-94		0	0	0	0	0		0	0.10552	0	0.0609221	0.0351734		0	0	0	0	0		0	0	0	0	0		2.51057	NA		0	NA		-2.66743	NA		0	NA
	HORVU.MOREX.r3.6HG0605170.1		Cortactin-binding protein 2		0	0	0	0	0		0	0.191358	0	0.11048	0.0637859		0	0	0	0	0		0	0	0	0	0		2.51057	NA		0	NA		-2.66743	NA		0	NA
	HORVU.MOREX.r3.6HG0632960.1		ATP synthase subunit B		0	0	0	0	0		0	0.260085	0	0.15016	0.0866949		0	0	0	0	0		0	0	0	0	0		2.51057	NA		0	NA		-2.66743	NA		0	NA
	HORVU.MOREX.r3.7HG0663350.1		Glucose-6-phosphate isomerase		0	0	0	0	0		0	0.271559	0	0.156785	0.0905197		0	0	0	0	0		0	0	0	0	0		2.51057	NA		0	NA		-2.66743	NA		0	NA
	HORVU.MOREX.r3.7HG0710290.1		kinase superfamily with octicosapeptide/Phox/Bem1p domain-containing protein		0	0	0	0	0		0	0.348415	0	0.201158	0.116138		0	0	0	0	0		0	0	0	0	0		2.51057	NA		0	NA		-2.66743	NA		0	NA
	HORVU.MOREX.r3.7HG0712670.1		F-box family protein		0	0	0	0	0		0	0.122292	0	0.070605	0.0407638		0	0	0	0	0		0	0	0	0	0		2.51057	NA		0	NA		-2.66743	NA		0	NA
	HORVU.MOREX.r3.3HG0223320.1		Werner Syndrome-like exonuclease		0	0	0	0	0		0	0.170194	0	0.0982614	0.0567312		0.0278365	0.0370511	0	0.0192897	0.0216292		0	0	0	0	0		2.51057	NA		1.15837	NA		-2.66743	NA		-1.31524	NA
	HORVU.MOREX.r3.7HG0646300.1		Transposon protein, putative, Pong sub-class, expressed		0	0	0	0	0		0	0.072558	0	0.0418914	0.024186		0.0356022	0	0	0.020555	0.0118674		0	0	0	0	0		2.51057	NA		1.48731	NA		-2.66743	NA		-1.64418	NA
	HORVU.MOREX.r3.7HG0665240.1		Transposon protein, putative, Pong sub-class		0	0	0	0	0		0	0.307767	0	0.177689	0.102589		0	0	0.172499	0.0995921	0.0574995		0	0	0	0	0		2.51057	NA		1.67462	NA		-2.66743	NA		-1.83149	NA
	HORVU.MOREX.r3.UnG0753750.1		NADH-ubiquinone oxidoreductase chain 4		0.05355	0	0	0.0309171	0.01785		0	0.183134	0	0.105732	0.0610447		0	0.0398683	0	0.0230179	0.0132894		0	0	0	0	0		1.54873	NA		-0.566635	NA		-2.66738	NA		-0.552016	NA
	HORVU.MOREX.r3.3HG0260270.1		Dentin sialophosphoprotein-related, putative isoform 1		0.0134263	0	0	0.00775171	0.00447545		0	0.0459163	0	0.0265098	0.0153054		0	0	0.0128677	0.00742917	0.00428923		0	0	0	0	0		1.54868	NA		-0.566636	NA		-2.66733	NA		-0.552016	NA
	HORVU.MOREX.r3.2HG0154200.1		Epidermal patterning factor-like protein, putative		0	0	0.072127	0.0416426	0.0240423		0	0.2638	0	0.152305	0.0879334		0.12944	0	0	0.0747319	0.0431465		0	0	0	0	0		1.54853	NA		0.529682	NA		-2.66718	NA		-1.64833	NA
	HORVU.MOREX.r3.7HG0717620.1		Histone-lysine N-methyltransferase, H3 lysine-9 specific SUVH1		0	0	0.0551792	0.0318577	0.0183931		0	0.201814	0	0.116518	0.0672715		0.0990248	0	0	0.057172	0.0330083		0	0	0	0	0		1.54853	NA		0.529682	NA		-2.66718	NA		-1.64833	NA
	HORVU.MOREX.r3.2HG0135820.1		purple acid phosphatase 3		0.0448102	0	0.167598	0.0867698	0.0708028		0.150311	0	0.127044	0.0809061	0.0924515		0.150386	0.100084	0.0429457	0.0537565	0.0978054		0.0390652	0	0	0.0225543	0.0130217		0.290626	NA		0.279015	NA		-2.66706	NA		-2.65545	NA
	HORVU.MOREX.r3.7HG0739790.1		Omega-hydroxypalmitate O-feruloyl transferase		0.0771376	0	0	0.0445354	0.0257125		0	0.1319	0	0.0761526	0.0439667		0.0647198	0	0	0.037366	0.0215733		0	0	0	0	0		0.758894	NA		-0.257359	NA		-2.66704	NA		-1.65078	NA
	HORVU.MOREX.r3.4HG0361270.1		Paired amphipathic helix protein Sin3		4.43419	2.84412	5.46431	1.32003	4.24754		4.41347	4.17823	4.84455	0.337926	4.47875		0.544793	3.74017	2.21082	1.59818	2.16526		1.22898	0.259649	0.827468	0.487036	0.772031		0.0403023	0.998721		-1.08652	0.189346		-2.66691	8.9404e-05		-1.54009	0.0869019
	HORVU.MOREX.r3.7HG0752760.1		UDP-N-acetylglucosamine 1-carboxyvinyltransferase		0.14399	0.4993	0	0.256995	0.21443		0	0.492427	0	0.284303	0.164142		0	0	0	0	0		0	0	0	0	0		-0.384536	NA		-3.46106	NA		-2.66679	NA		0	NA
	HORVU.MOREX.r3.4HG0400380.1		Protein FAR1-RELATED SEQUENCE 5		0.0534617	0.0617946	0.049989	0.00606724	0.0550818		0.119554	0.060944	0.151572	0.0459597	0.11069		0.209325	0.119407	0.409898	0.148716	0.24621		0	0.0601754	0	0.0347423	0.0200585		1.02941	NA		2.06602	NA		-2.66658	NA		-3.70318	NA
	HORVU.MOREX.r3.2HG0117000.1		Holliday junction ATP-dependent DNA helicase RuvB		0.5355	0.103161	0.500717	0.2402	0.379793		0.199586	0.101741	0	0.0997993	0.100442		0.0998431	0.132894	0	0.069188	0.0775791		0	0	0	0	0		-2.02074	NA		-2.36672	NA		-2.6664	NA		-2.32042	NA
	HORVU.MOREX.r3.2HG0193450.1		phosphoinositide 4-kinase gamma 7		0.30855	0.356643	0	0.193525	0.221731		0	0.351734	0	0.203074	0.117245		0	0	0	0	0		0	0	0	0	0		-0.921294	NA		-3.99736	NA		-2.66633	NA		0	NA
	HORVU.MOREX.r3.7HG0685760.1		Pol polyprotein		0.00978194	0	0	0.0056476	0.00326065		0	0.0334529	0	0.0193141	0.011151		0.00547148	0.0072827	0	0.00379155	0.00425139		0	0	0	0	0		1.5475	NA		0.202492	NA		-2.66615	NA		-1.32115	NA
	HORVU.MOREX.r3.4HG0405650.2		Ethylene-responsive transcription factor		0.0399479	0.0461745	0	0.0250556	0.0287075		0.0670003	0	0.0566293	0.0360636	0.0412099		0.033517	0	0	0.0193511	0.0111723		0	0	0.0214944	0.0124098	0.00716481		0.62357	NA		-1.26434	NA		-2.66587	NA		-0.777956	NA
	HORVU.MOREX.r3.4HG0387640.1		dessication-induced 1VOC superfamily protein		0.0603873	0.0348998	0	0.0303157	0.0317624		0	0.103258	0	0.0596162	0.0344194		0	0.0224793	0	0.0129784	0.0074931		0	0	0	0	0		0.108489	NA		-2.00522	NA		-2.66572	NA		-0.552012	NA
	HORVU.MOREX.r3.4HG0373500.1		Transposon protein, putative, CACTA, En/Spm sub-class, expressed		0	0.0640129	0.103567	0.0522627	0.05586		0	0.189395	0	0.109347	0.0631317		0	0.0824625	0	0.0476098	0.0274875		0	0	0	0	0		0.0207818	NA		-1.18716	NA		-2.66567	NA		-1.45773	NA
	HORVU.MOREX.r3.4HG0351010.1		Elongation factor G		0	0.120024	0.0485471	0.060376	0.0561904		0	0.177558	0	0.102513	0.059186		0	0.154617	0	0.0892683	0.0515391		0	0	0	0	0		0.00414196	NA		-0.204665	NA		-2.66562	NA		-2.45681	NA
	HORVU.MOREX.r3.7HG0668300.1		Transposon protein, putative, Mutator sub-class		0	0	0.0706139	0.040769	0.023538		0	0.258266	0	0.14911	0.0860887		0.0844827	0	0.217131	0.109452	0.100538		0	0	0	0	0		1.54683	NA		1.77264	NA		-2.66548	NA		-2.8913	NA
	HORVU.MOREX.r3.3HG0298970.1		Werner Syndrome-like exonuclease		0	0	0	0	0		0	0.279788	0	0.161536	0.0932627		0.0457614	0.12182	0.235225	0.0953435	0.134269		0	0	0	0	0		2.50842	NA		3.03543	NA		-2.66528	NA		-3.19229	NA
	HORVU.MOREX.r3.5HG0425870.1		Cerebral cavernous malformations protein 2 homolog		0	0.123998	0.100309	0.0658264	0.0747692		0	0.122292	0	0.070605	0.0407638		0	0.0532457	0	0.0307414	0.0177486		0	0	0	0	0		-0.991272	NA		-2.19844	NA		-2.66494	NA		-1.45777	NA
	HORVU.MOREX.r3.2HG0176310.1		Replication factor C / DNA polymerase III gamma-tau subunit, putative		0	0.00932226	0.00754129	0.00494886	0.00562118		0	0.0275818	0	0.0159244	0.00919393		0.00451121	0.00600455	0	0.00312612	0.00350525		0	0	0	0	0		0.602751	NA		-0.733169	NA		-2.66446	NA		-1.32854	NA
	HORVU.MOREX.r3.3HG0268850.1		Retrotransposon protein, putative, Ty1-copia subclass		0.0892501	0.103161	0	0.0559782	0.0641371		0	0.152612	0	0.0881104	0.0508706		0	0.0332235	0.0855365	0.0431218	0.0395867		0	0	0	0	0		-0.33957	NA		-0.728699	NA		-2.66384	NA		-2.27471	NA
	HORVU.MOREX.r3.5HG0527450.1		Pectin acetylesterase		0.0829118	0.0479175	0.0387631	0.0233006	0.0565308		0.046353	0.0945158	0.0979449	0.0288477	0.0796046		0.0347822	0.0771602	0.139058	0.0524417	0.0836669		0.0180705	0.0233309	0	0.0122376	0.0138005		0.504783	NA		0.452606	0.844038		-2.66282	0.177027		-2.61064	NA
	HORVU.MOREX.r3.6HG0562570.1		Senescence-associated protein, putative		0	0	0.466052	0.269075	0.155351		0.371537	0.189395	0.47104	0.142829	0.343991		0	0.123694	0.318459	0.160546	0.147384		0	0.187007	0	0.107968	0.0623355		1.00281	NA		-0.389053	NA		-2.66271	NA		-1.27085	NA
	HORVU.MOREX.r3.2HG0160680.1		Na(+)-translocating NADH-quinone reductase subunit C		0.101085	0.175261	0.378076	0.143388	0.218141		0	0.172849	0	0.0997943	0.0576163		0	0	0	0	0		0	0	0	0	0		-2.07427	NA		-5.14675	NA		-2.66271	NA		0	NA
	HORVU.MOREX.r3.7HG0732370.1		E3 ubiquitin-protein ligase		0.0683497	0.23701	0.223685	0.0937664	0.176348		0	0.116874	0	0.067477	0.0389578		0	0	0	0	0		0	0	0	0	0		-2.29362	NA		-5.36544	NA		-2.66204	NA		0	NA
	HORVU.MOREX.r3.7HG0696630.1		Pre-mRNA-splicing factor cdc5		0.0425168	0.0491437	0.0397551	0.00482513	0.0438052		0.0475392	0.0969345	0.120542	0.0372527	0.0883384		0.118908	0.15827	0	0.0823991	0.0923924		0	0.047856	0	0.0276297	0.015952		1.02416	NA		1.02042	NA		-2.66196	NA		-2.65822	NA
	HORVU.MOREX.r3.7HG0663320.1		Homeobox-leucine zipper family protein		0.0356411	0.0411964	0.0111087	0.0160103	0.0293154		0	0.0406293	0	0.0234573	0.0135431		0.00664523	0	0.0455442	0.024602	0.0173965		0	0	0	0	0		-1.15504	NA		-0.815074	NA		-2.66132	NA		-3.00129	NA
	HORVU.MOREX.r3.1HG0019350.1		Cyclic nucleotide-gated channel		0.0125573	0.0145145	0.0234832	0.00582587	0.0168517		0.0140406	0.0286295	0.0356018	0.0110025	0.0260907		0	0	0.0120348	0.00694829	0.0040116		0	0	0.0135132	0.00780183	0.00450439		0.602458	NA		-2.46834	NA		-2.66101	NA		0.409795	NA
	HORVU.MOREX.r3.7HG0700470.1		DnaJ/Hsp40 cysteine-rich domain protein		0	0.277389	0	0.160151	0.0924631		0.0894441	0.18238	0.226797	0.0700902	0.166207		0.0447445	0.238225	0	0.126615	0.0943232		0	0	0.0860839	0.0497005	0.0286946		0.960697	NA		0.0569717	NA		-2.65926	NA		-1.75553	NA
	HORVU.MOREX.r3.4HG0407830.1		MYB transcription factor		0.0847001	0.146853	0.47519	0.209822	0.235581		0.189411	0.482772	0.520299	0.181179	0.397494		0	0.157649	0.0811758	0.0788362	0.0796083		0.110761	0.0953367	0	0.0599932	0.0686993		0.668685	NA		-1.78441	0.331244		-2.65833	0.11174		-0.205234	0.984063
	HORVU.MOREX.r3.4HG0404370.1		Ribosome maturation factor RimP		0.837874	0.322824	0.1741	0.348327	0.444932		1.24913	0	0.439908	0.6336	0.563014		0.0520734	0.138622	0.178447	0.0646103	0.123048		0	0.104788	0.200368	0.100219	0.101719		0.374917	NA		-1.95058	0.363354		-2.65787	0.197271		-0.332375	NA
	HORVU.MOREX.r3.5HG0504310.1		Ring finger protein		16.1426	12.3525	17.04	2.48809	15.1784		22.0745	12.0542	30.5644	9.26565	21.5644		3.36633	3.47567	7.70853	2.47601	4.85018		3.77569	4.05181	3.63166	0.213505	3.81972		0.502345	0.739889		-1.74667	0.000133269		-2.65464	1.35076e-09		-0.405631	0.78633
	HORVU.MOREX.r3.1HG0072330.1		Cytochrome P450 family protein		0.112557	0.30357	0.0701641	0.124339	0.162097		0.251707	0.0641552	0.230474	0.102704	0.182112		0.0104931	0.0837995	0.215748	0.104014	0.103347		0.0163545	0	0.0807504	0.0426906	0.0323683		0.226959	0.990246		-0.711375	0.742233		-2.65317	0.108061		-1.71484	0.588272
	HORVU.MOREX.r3.2HG0216320.1		DCD (Development and Cell Death) domain protein		0.376718	0.145145	0.234832	0.116763	0.252232		0.280813	1.14518	0.712037	0.432184	0.712676		0.0702385	0.186979	0.120348	0.0585648	0.125855		0.218947	0	0.135132	0.110471	0.118026		1.46632	NA		-1.13773	0.639487		-2.65302	0.138944		-0.0489741	NA
	HORVU.MOREX.r3.1HG0021040.1		40S ribosomal protein S3a		5.00693	5.56039	11.2912	3.47945	7.28616		4.17135	5.1481	12.0615	4.30122	7.12697		0.988447	1.24256	1.78771	0.408369	1.33957		1.11265	1.87857	0.845187	0.536351	1.2788		-0.0628141	0.995367		-2.59498	4.27855e-05		-2.65296	5.18681e-05		-0.120791	0.978884
	HORVU.MOREX.r3.2HG0186010.1		Retrovirus-related pol polyprotein from transposon tnt 1-94		0	0.188415	0.0381049	0.0996205	0.0755067		0.136698	0.232277	0.0770254	0.0783148	0.148667		0	0	0.0390563	0.0225492	0.0130188		0.0710544	0	0	0.0410233	0.0236848		0.995884	NA		-2.84117	NA		-2.65099	NA		1.18606	NA
	HORVU.MOREX.r3.1HG0028610.1		Senescence-associated protein, putative		0	0	0	0	0		0.371537	0	0.157013	0.186509	0.176183		0	0	0	0	0		0	0	0	0	0		2.49141	NA		0	NA		-2.64827	NA		0	NA
	HORVU.MOREX.r3.2HG0133760.1		aluminum induced protein with YGL and LRDR motifs		0	0	0	0	0		0.241499	0	0.102059	0.121231	0.114519		0	0	0	0	0		0	0	0	0	0		2.49141	NA		0	NA		-2.64827	NA		0	NA
	HORVU.MOREX.r3.2HG0134580.1		Retrotransposon protein, putative, LINE subclass		0	0	0	0	0		0.0725222	0	0.0306482	0.0364056	0.0343902		0	0	0	0	0		0	0	0	0	0		2.49141	NA		0	NA		-2.64827	NA		0	NA
	HORVU.MOREX.r3.2HG0153530.1		Retrovirus-related Pol polyprotein from transposon TNT 1-94		0	0	0	0	0		0.0813128	0	0.0343632	0.0408184	0.0385587		0	0	0	0	0		0	0	0	0	0		2.49141	NA		0	NA		-2.64827	NA		0	NA
	HORVU.MOREX.r3.1HG0015440.1		Retrovirus-related Pol polyprotein from transposon TNT 1-94		0	0.0756516	0	0.0436775	0.0252172		0.146363	0	0.0618537	0.0734732	0.0694056		0	0	0	0	0		0	0	0	0	0		1.52962	NA		-1.52838	NA		-2.64827	NA		0	NA
	HORVU.MOREX.r3.2HG0164500.1		Pumilio family protein		0	0	0.0587081	0.0338951	0.0195694		0.140406	0	0.0593364	0.070483	0.0665809		0	0	0	0	0		0	0	0	0	0		1.52962	NA		-1.52838	NA		-2.64827	NA		0	NA
	HORVU.MOREX.r3.5HG0460640.1		acyl-CoA-binding domain 3		0.0843692	0	0	0.0487106	0.0281231		0.188671	0	0.0797333	0.0947115	0.0894681		0	0	0	0	0		0	0	0	0	0		1.52962	NA		-1.52838	NA		-2.64827	NA		0	NA
	HORVU.MOREX.r3.6HG0543010.1		Transposon protein, putative, Mutator sub-class		0	0.100665	0	0.0581192	0.0335551		0.194757	0	0.0823053	0.0977667	0.0923542		0	0	0	0	0		0	0	0	0	0		1.52962	NA		-1.52838	NA		-2.64827	NA		0	NA
	HORVU.MOREX.r3.2HG0095580.1		Disease resistance protein (NBS-LRR class) family		0.0238922	0	0	0.0137941	0.00796406		0.0267145	0	0.0112897	0.0134105	0.0126681		0	0	0	0	0		0	0	0	0	0		0.741361	NA		-2.31657	NA		-2.6482	NA		0	NA
	HORVU.MOREX.r3.3HG0272940.1		40S ribosomal protein S5-1		0	0	0	0	0		0.115	0	0.0485993	0.0577289	0.054533		0	0	0.197141	0.11382	0.0657138		0	0	0	0	0		2.49125	NA		2.68981	NA		-2.64811	NA		-2.84667	NA
	HORVU.MOREX.r3.7HG0723330.1		ATP synthase subunit b, chloroplastic		0	0	0.286462	0.165389	0.0954873		0.171276	0	0.072382	0.0859792	0.0812193		0	0	0	0	0		0	0	0	0	0		-0.396942	NA		-3.45471	NA		-2.64803	NA		0	NA
	HORVU.MOREX.r3.1HG0046660.1		Ripening-related protein		0	0	0	0	0		0.139595	0	0.0589934	0.0700756	0.0661961		0	0.0464746	0.179478	0.0931507	0.0753176		0	0	0	0	0		2.49077	NA		2.5904	NA		-2.64763	NA		-2.74727	NA
	HORVU.MOREX.r3.2HG0116120.1		2-isopropylmalate synthase		0	0.231158	0.186996	0.122714	0.139385		0.22361	0	0.0944987	0.112251	0.106036		0	0	0	0	0		0	0	0	0	0		-0.422058	NA		-3.47925	NA		-2.64743	NA		0	NA
	HORVU.MOREX.r3.2HG0121020.1		Transposon protein, putative, CACTA, En/Spm sub-class		0.139796	0.080793	0	0.0701806	0.0735297		0.078155	0	0.0330287	0.0392332	0.0370612		0	0	0	0	0		0	0	0	0	0		-0.907996	NA		-3.965	NA		-2.64725	NA		0	NA
	HORVU.MOREX.r3.UnG0800740.1		Senescence-associated protein, putative		0	0.192039	0.310701	0.156788	0.16758		0.185768	0.189395	0.628053	0.254313	0.334406		0.0929309	0.123694	0.159229	0.0331779	0.125285		0	0	0.17879	0.103224	0.0595965		0.98057	NA		-0.591101	NA		-2.64723	NA		-1.07556	NA
	HORVU.MOREX.r3.3HG0222930.1		30S ribosomal protein S12		0.0857084	0.0990676	0.240423	0.085729	0.141733		0.0958329	0.0977038	0.323996	0.131193	0.172511		0	0.191431	0.0821422	0.0960357	0.091191		0	0.0964716	0	0.0556979	0.0321572		0.262933	NA		-0.82352	NA		-2.64721	NA		-1.56076	NA
	HORVU.MOREX.r3.7HG0642190.1		Lectin protein kinase family protein		0.0305064	0.0352613	0	0.0191338	0.0219226		0.0682201	0	0.0288301	0.034246	0.0323501		0	0.0227121	0	0.0131129	0.00757071		0	0	0	0	0		0.64289	NA		-1.45218	NA		-2.64707	NA		-0.552003	NA
	HORVU.MOREX.r3.3HG0280390.1		Myb family transcription factor-related protein		0	0.123589	0	0.0713543	0.0411964		0.239108	0	0.101048	0.12003	0.113385		0	0.238815	0.102474	0.119807	0.113763		0	0	0	0	0		1.52834	NA		1.43472	NA		-2.647	NA		-2.55338	NA
	HORVU.MOREX.r3.7HG0674500.1		Protein FATTY ACID EXPORT 1, chloroplastic		0	0.0626213	0	0.0361544	0.0208738		0.0605767	0	0.0256	0.030409	0.0287256		0.0303036	0	0.0259613	0.0163867	0.018755		0	0	0	0	0		0.564628	NA		-0.133161	NA		-2.64699	NA		-1.94921	NA
	HORVU.MOREX.r3.2HG0151150.1		NADPH-dependent 7-cyano-7-deazaguanine reductase		0.122719	0.0709234	0	0.0616074	0.0645474		0.137215	0	0.0579879	0.0688811	0.0650677		0	0.0913647	0	0.0527495	0.0304549		0	0	0	0	0		0.0872169	NA		-1.10216	NA		-2.64696	NA		-1.45758	NA
	HORVU.MOREX.r3.4HG0350080.1		Pol polyprotein		0	0.0586033	0.142222	0.0714769	0.0669419		0.11338	0	0.0479148	0.0569158	0.0537649		0.113437	0	0	0.0654928	0.0378123		0	0	0	0	0		-0.407946	NA		-0.958178	NA		-2.64688	NA		-2.09664	NA
	HORVU.MOREX.r3.4HG0377960.1		Hexose transporter family protein		0.335381	0	0.0627192	0.178306	0.1327		0.149999	0	0.0633905	0.0752986	0.0711299		0.0375187	0	0	0.0216614	0.0125062		0	0	0	0	0		-0.868357	NA		-2.96309	NA		-2.64674	NA		-0.552007	NA
	HORVU.MOREX.r3.2HG0098110.1		Embryogenesis transmembrane protein-like		1.21083	1.39955	1.37697	0.103063	1.32912		1.5734	1.79064	1.05151	0.379885	1.47185		0.109827	0.292367	0.0940902	0.110214	0.165428		0.599118	0.147338	0	0.312185	0.248819		0.114212	0.99053		-3.10209	0.000158857		-2.64672	0.0015507		0.569581	0.883089
	HORVU.MOREX.r3.5HG0529440.1		Cytochrome P450		0.0212584	0.0491437	0	0.0246462	0.0234674		0.0475392	0	0.0803611	0.0404045	0.0426334		0.0118908	0	0.101869	0.0556999	0.03792		0	0	0.0228766	0.0132078	0.00762554		0.994518	NA		0.671927	NA		-2.64671	NA		-2.32412	NA
	HORVU.MOREX.r3.5HG0502790.1		Flavin-containing monooxygenase		0.0631536	0.0729971	0.236206	0.0971947	0.124119		0.141227	0	0.0596834	0.0708952	0.0669703		0	0	0	0	0		0	0	0	0	0		-0.968481	NA		-4.02479	NA		-2.64653	NA		0	NA
	HORVU.MOREX.r3.2HG0131280.1		Homeobox-leucine zipper family protein		1.573	1.22378	2.12138	0.452471	1.63939		1.92793	1.96557	2.91596	0.559889	2.26982		0.439925	0.788245	1.0147	0.289532	0.747623		0.527435	0.510732	0.162764	0.205891	0.40031		0.442052	0.852416		-1.26363	0.0320769		-2.64626	1.47623e-06		-0.940574	0.336238
	HORVU.MOREX.r3.6HG0594610.1		Protein disulfide-isomerase		0	0.0717386	0.0580333	0.0380835	0.0432573		0.138793	0	0.0586544	0.0696728	0.0658156		0	0.0924149	0.118965	0.0624473	0.0704598		0	0	0	0	0		0.590317	NA		0.576775	NA		-2.64625	NA		-2.63271	NA
	HORVU.MOREX.r3.7HG0678400.1		DNA mismatch repair protein MutS		0	0.466636	0	0.269412	0.155545		0.2257	0	0.0953819	0.1133	0.107027		0.282267	0.0751411	0.193456	0.103913	0.183621		0	0	0	0	0		-0.439483	NA		0.256904	NA		-2.64596	NA		-3.34235	NA
	HORVU.MOREX.r3.5HG0435740.1		T-box transcription factor TBX1		0	0.126086	0.611987	0.323142	0.246024		0.243938	0	0.10309	0.122455	0.115676		0.183046	0.324852	0	0.162862	0.169299		0	0	0	0	0		-1.21145	NA		-0.741207	NA		-2.64589	NA		-3.11613	NA
	HORVU.MOREX.r3.2HG0173330.1		Amino acid transporter, putative		0.0592281	0.251019	0.0553809	0.111858	0.121876		0.154524	0.157541	0.391816	0.136138	0.234627		0.0441719	0	0.0946062	0.0473376	0.0462594		0	0.022222	0.106228	0.0560285	0.0428166		1.01605	0.874565		-1.46881	0.45154		-2.6458	0.103272		-0.160929	0.987066
	HORVU.MOREX.r3.1HG0051520.1		Protein DETOXIFICATION		13.0646	10.2478	14.3889	2.11487	12.5671		5.45884	10.975	10.6672	3.09973	9.03369		1.47463	1.71561	0.842217	0.451078	1.34415		1.46413	1.42876	1.87034	0.245374	1.58774		-0.501659	0.572443		-3.32773	3.18367e-23		-2.64508	2.50346e-14		0.180985	0.931603
	HORVU.MOREX.r3.4HG0337790.1		Tryptophan synthase beta chain		0.304204	0.35162	0	0.190799	0.218608		0.17007	0	0.0718723	0.0853738	0.0806473		0.0850776	0.113241	0.291547	0.111964	0.163288		0	0	0	0	0		-1.35918	NA		-0.445125	NA		-2.64458	NA		-3.55864	NA
	HORVU.MOREX.r3.4HG0404400.1		Cytochrome P450 family protein		0.0896204	0.129487	0	0.0663173	0.0730357		0.0501035	0.178786	0.021174	0.0839022	0.0833544		0.0125322	0.0166807	0.0644186	0.0288338	0.0312105		0.0390652	0	0	0.0225543	0.0130217		0.212443	NA		-1.28783	NA		-2.64408	NA		-1.14381	NA
	HORVU.MOREX.r3.6HG0553620.1		Plant invertase/pectin methylesterase inhibitor superfamily		0.205049	0.0790032	0.06391	0.077498	0.115988		0.152847	0	0.0645941	0.0767283	0.0724805		0.229386	0.203547	0.0655058	0.0881097	0.166146		0	0	0	0	0		-0.660926	NA		0.465492	NA		-2.6439	NA		-3.77032	NA
	HORVU.MOREX.r3.3HG0223890.1		Serine/threonine protein phosphatase 7 long form isogeny		0.0776925	0	0.508522	0.273936	0.195405		0.434351	0.531396	0.440541	0.0543305	0.468763		0.0434569	0.404897	0.14892	0.18587	0.199091		0	0.0874491	0.167213	0.0836361	0.0848875		1.11539	NA		-0.208485	0.94913		-2.64373	0.198433		-1.31986	NA
	HORVU.MOREX.r3.7HG0670790.1		Gibberellin-regulated family protein		0.06067	0.140253	0.0567291	0.0471261	0.085884		0	0.138322	0.229345	0.115483	0.122556		0.101806	0	0.0581456	0.0510746	0.0533173		0.0528916	0	0	0.030537	0.0176305		0.574031	NA		-0.710498	NA		-2.64267	NA		-1.35814	NA
	HORVU.MOREX.r3.5HG0438920.1		ubiquitin-specific protease 13		0.180993	0	0.112824	0.0914101	0.0979392		0	0.137549	0.228064	0.114837	0.121871		0	0.13475	0.115642	0.0729106	0.0834639		0.0525962	0	0	0.0303664	0.0175321		0.310711	NA		-0.379561	NA		-2.64072	NA		-1.95045	NA
	HORVU.MOREX.r3.3HG0246270.1		Argonaute		0	0	0	0	0		0.120749	0.123107	0.102059	0.0115321	0.115305		0	0	0	0	0		0	0	0	0	0		2.48342	NA		0	NA		-2.64028	NA		0	NA
	HORVU.MOREX.r3.6HG0603640.1		Glycosyltransferase family 61 protein		0	0	0	0	0		0.098975	0.100907	0.0836546	0.00945251	0.0945123		0	0	0	0	0		0	0	0	0	0		2.48342	NA		0	NA		-2.64028	NA		0	NA
	HORVU.MOREX.r3.7HG0706300.1		nuclear factor Y, subunit B6		0	0	0	0	0		0.177573	0.181039	0.150086	0.0169589	0.169566		0.088831	0	0	0.0512866	0.0296103		0	0	0	0	0		2.48335	NA		0.395137	NA		-2.64021	NA		-0.552002	NA
	HORVU.MOREX.r3.7HG0739970.1		UDP-glycosyltransferase		0	0	0	0	0		0.0659833	0.0672715	0.0557697	0.00630167	0.0630082		0.0330083	0	0	0.0190573	0.0110028		0	0	0	0	0		2.48335	NA		0.395137	NA		-2.64021	NA		-0.552002	NA
	HORVU.MOREX.r3.2HG0167560.1		Sec14p-like phosphatidylinositol transfer family protein		0.0794063	0	0	0.0458453	0.0264688		0.0887864	0.0905197	0.0750431	0.00847945	0.0847831		0	0	0	0	0		0	0	0	0	0		1.52154	NA		-1.52841	NA		-2.6402	NA		0	NA
	HORVU.MOREX.r3.7HG0676650.1		Gag-pol polyprotein		0.10188	0	0	0.0588203	0.0339599		0.113915	0.116138	0.0962817	0.0108793	0.108778		0	0	0	0	0		0	0	0	0	0		1.52154	NA		-1.52841	NA		-2.6402	NA		0	NA
	HORVU.MOREX.r3.5HG0492590.1		Peroxidase		0	0	0.031166	0.0179937	0.0103887		0.0372684	0.0379959	0.0314996	0.00355928	0.035588		0	0	0	0	0		0	0	0	0	0		1.52154	NA		-1.52841	NA		-2.64019	NA		0	NA
	HORVU.MOREX.r3.2HG0158680.1		Plant calmodulin-binding-like protein		0	0	0	0	0		0.0201026	0.020495	0.0169909	0.00191988	0.0191962		0.030169	0	0	0.0174181	0.0100563		0	0	0	0	0		2.48332	NA		1.50679	NA		-2.64018	NA		-1.66366	NA
	HORVU.MOREX.r3.7HG0722490.1		Transposon protein, putative, CACTA, En/Spm sub-class		0.110197	0	0	0.063622	0.0367322		0.0616069	0.0628096	0.0520707	0.0058837	0.0588291		0	0	0	0	0		0	0	0	0	0		0.726341	NA		-2.32358	NA		-2.64017	NA		0	NA
	HORVU.MOREX.r3.6HG0562960.1		F-box protein interaction domain protein		0.156511	0	0	0.0903617	0.0521703		0.0874996	0.0892078	0.0739555	0.00835656	0.0835543		0.0437718	0	0	0.0252717	0.0145906		0	0	0	0	0		0.717566	NA		-1.37046	NA		-2.64003	NA		-0.552003	NA
	HORVU.MOREX.r3.7HG0701660.1		Serine/threonine protein phosphatase 7 long form isogeny		0.131698	0.913355	0	0.493718	0.348351		0.147255	0.15013	0.124462	0.0140635	0.140616		0	0	0	0	0		0	0	0	0	0		-1.23709	NA		-4.28678	NA		-2.63992	NA		0	NA
	HORVU.MOREX.r3.3HG0308960.1		Immediate early response 3-interacting 1		0.14704	0.113306	0	0.0770248	0.0867818		0.0548031	0.055873	0.0463201	0.00523391	0.0523321		0	0.109472	0.0469739	0.0549191	0.0521486		0	0	0	0	0		-0.669796	NA		-0.771708	NA		-2.63963	NA		-2.53772	NA
	HORVU.MOREX.r3.4HG0355160.1		RNA-directed DNA polymerase (reverse transcriptase)-related family protein		0.173482	0	0.0811067	0.086802	0.0848629		0.0484938	0.0494405	0.0409874	0.00463135	0.0463072		0	0.0968686	0.0415659	0.0485964	0.0461449		0	0	0	0	0		-0.904424	NA		-1.00679	NA		-2.63962	NA		-2.53726	NA
	HORVU.MOREX.r3.6HG0577920.1		Glycosyltransferase		0	0.0844364	0.0341526	0.0424742	0.0395297		0.0204199	0.0208185	0.0172591	0.00195018	0.0194991		0.0306452	0.0815793	0.0175027	0.0338448	0.0432424		0	0	0	0	0		-1.01223	NA		0.0677314	NA		-2.63936	NA		-3.71932	NA
	HORVU.MOREX.r3.7HG0747830.1		Protein phosphatase 2A regulatory B subunit family protein		1.2342	0.534965	0.865525	0.349791	0.87823		0.689997	1.5828	1.31218	0.457793	1.19499		0.172586	0	0.295712	0.148544	0.156099		0.134496	0.347298	0.166019	0.114848	0.215938		0.422489	NA		-2.65241	0.0688392		-2.63925	0.062238		0.435647	0.964878
	HORVU.MOREX.r3.1HG0028830.1		Senescence-associated protein, putative		0	0.576116	0.155351	0.298074	0.243822		0	0.37879	0.628053	0.316245	0.335614		0	0.123694	0	0.0714147	0.0412313		0	0.187007	0	0.107968	0.0623355		0.526851	NA		-2.52163	NA		-2.63869	NA		0.409787	NA
	HORVU.MOREX.r3.5HG0477290.1		cDNA clone:J013058P10, full insert sequence		0	0.0960193	0	0.0554368	0.0320064		0.0928842	0.236744	0.11776	0.076889	0.149129		0.0464655	0.0309235	0	0.0236532	0.0257963		0.0724209	0	0	0.0418122	0.0241403		2.31909	NA		-0.186347	NA		-2.63654	NA		-0.131107	NA
	HORVU.MOREX.r3.4HG0334490.1		Argonaute protein		0.0393177	0.0302974	0.0490184	0.00936257	0.0395445		0	0.0298803	0.0123858	0.0150128	0.0140887		0.0293229	0	0.0251212	0.0158564	0.018148		0	0	0	0	0		-1.54645	NA		-1.2298	NA		-2.63447	NA		-2.95112	NA
	HORVU.MOREX.r3.5HG0505690.1		RING/U-box superfamily protein		0.0760511	0.52743	0.284445	0.22591	0.295975		0	0.17339	0.0718723	0.0871163	0.081754		0.0425388	0	0	0.0245598	0.0141796		0	0	0	0	0		-1.88478	NA		-3.96681	NA		-2.63403	NA		-0.552002	NA
	HORVU.MOREX.r3.5HG0486420.1		Acyl-[acyl-carrier-protein] desaturase		0.0809439	0.0701703	0.037843	0.0224306	0.0629857		0	0.0461362	0.019124	0.0231802	0.0217534		0	0.0301315	0	0.0173964	0.0100438		0	0	0	0	0		-1.53804	NA		-2.71831	NA		-2.634	NA		-1.45374	NA
	HORVU.MOREX.r3.6HG0562890.1		Senescence-associated protein, putative		0	0.192039	0.155351	0.101947	0.115796		0	0.37879	0.157013	0.190316	0.178601		0.185862	0.123694	0.477688	0.189006	0.262415		0	0	0	0	0		0.584318	NA		1.06749	NA		-2.63396	NA		-3.11713	NA
	HORVU.MOREX.r3.7HG0640720.1		Protein kinase		0.0154939	0.0179089	0.028975	0.0071883	0.0207926		0	0.0353248	0.0146426	0.0177482	0.0166558		0.00866644	0	0	0.00500357	0.00288881		0	0	0	0	0		-0.388808	NA		-2.47032	NA		-2.63351	NA		-0.552001	NA
	HORVU.MOREX.r3.4HG0360820.1		Cysteine/Histidine-rich C1 domain family protein		0.297227	0.114518	0.277921	0.100379	0.229889		0	0.225884	0.0936318	0.113491	0.106505		0	0	0	0	0		0	0	0	0	0		-1.16793	NA		-4.21112	NA		-2.63342	NA		0	NA
	HORVU.MOREX.r3.2HG0172860.1		Retrotransposon protein, putative, LINE subclass		0.0857084	0	0	0.0494838	0.0285695		0	0.0977038	0.0404995	0.0490893	0.0460677		0.119851	0	0.205355	0.103155	0.108402		0	0	0	0	0		0.702947	NA		1.88742	NA		-2.63326	NA		-3.81773	NA
	HORVU.MOREX.r3.6HG0588070.1		THUMP domain-containing protein 2		0.0771376	0.0891608	0.072127	0.00875416	0.0794751		0	0.175867	0.072899	0.0883608	0.0829219		0	0	0	0	0		0	0	0	0	0		0.0317231	NA		-3.01106	NA		-2.63301	NA		0	NA
	HORVU.MOREX.r3.7HG0713500.1		Protein kinase family protein		0.0705834	0	0.0659986	0.0394944	0.0455273		0	0.160924	0.066705	0.080853	0.0758763		0.0394805	0	0	0.0227941	0.0131602		0	0	0	0	0		0.651263	NA		-1.42966	NA		-2.63293	NA		-0.552003	NA
	HORVU.MOREX.r3.1HG0025490.1		Cytochrome P450		0	0.102037	0.0550288	0.051071	0.0523552		0	0.0670882	0.0278089	0.0337071	0.0316324		0	0	0	0	0		0	0	0	0	0		-0.764665	NA		-3.80724	NA		-2.63281	NA		0	NA
	HORVU.MOREX.r3.3HG0241920.1		Serine/threonine-protein kinase		0	0.0572592	0.0231601	0.0288032	0.0268064		0	0.056471	0.0234079	0.0283727	0.0266263		0	0	0	0	0		0	0	0	0	0		-0.0289252	NA		-3.07134	NA		-2.63266	NA		0	NA
	HORVU.MOREX.r3.UnG0808770.1		Beta-glucosidase-like protein		0.143037	0	0	0.0825822	0.0476789		0	0.163055	0.0675885	0.0819239	0.0768813		0	0	0.0685425	0.039573	0.0228475		0	0	0	0	0		0.71773	NA		-1.36288	NA		-2.63261	NA		-0.552009	NA
	HORVU.MOREX.r3.1HG0091090.1		F-box family protein		0	0	0.0377252	0.0217807	0.0125751		0	0.0459926	0.0190645	0.0231081	0.0216857		0.0112836	0	0	0.00651461	0.00376121		0	0	0	0	0		0.590834	NA		-1.48975	NA		-2.63259	NA		-0.55201	NA
	HORVU.MOREX.r3.5HG0503190.1		Disease resistance protein (CC-NBS-LRR class) family		0	0.0697347	0	0.0402614	0.0232449		0	0.137549	0.057016	0.069109	0.0648552		0	0	0.115642	0.0667657	0.0385472		0	0	0	0	0		1.51393	NA		0.687426	NA		-2.63258	NA		-1.80608	NA
	HORVU.MOREX.r3.5HG0442300.1		Regulator of Vps4 activity in the MVB pathway protein		0	0.0617946	0	0.0356771	0.0205982		0	0.121888	0.0505241	0.0612402	0.0574707		0	0.0796049	0	0.0459599	0.026535		0	0	0	0	0		1.51393	NA		0.338994	NA		-2.63258	NA		-1.45765	NA
	HORVU.MOREX.r3.3HG0318370.1		CASP-like protein		0.0642813	0	0	0.0371128	0.0214271		0	0.146556	0.0607492	0.073634	0.0691016		0.0359554	0	0	0.0207589	0.0119851		0	0	0	0	0		1.51387	NA		-0.566648	NA		-2.63252	NA		-0.552006	NA
	HORVU.MOREX.r3.7HG0726000.1		Genome polyprotein		0	0	0	0	0		0	0.185123	0.0767358	0.0930114	0.0872863		0.0454174	0.0604519	0	0.0314727	0.0352897		0	0	0	0	0		2.47564	NA		1.16331	NA		-2.6325	NA		-1.32018	NA
	HORVU.MOREX.r3.1HG0071670.1		Macrolide export ATP-binding/permease protein MacB		0	0	0	0	0		0	0.208656	0.0864904	0.104835	0.098382		0.153572	0	0	0.088665	0.0511908		0	0	0	0	0		2.4754	NA		1.48796	NA		-2.63226	NA		-1.64482	NA
	HORVU.MOREX.r3.7HG0731400.1		Retrotransposon protein, putative, unclassified		0	0	0	0	0		0	0.0626498	0.0259691	0.0314771	0.0295396		0	0	0	0	0		0	0	0	0	0		2.47539	NA		0	NA		-2.63225	NA		0	NA
	HORVU.MOREX.r3.7HG0743310.1		MADS-box transcription factor 27		0	0	0	0	0		0	0.139894	0.0579879	0.070287	0.0659606		0	0	0	0	0		0	0	0	0	0		2.47539	NA		0	NA		-2.63225	NA		0	NA
	HORVU.MOREX.r3.2HG0175450.1		V-type proton ATPase 16 kDa proteolipid subunit 2		0	0	0.0611987	0.0353331	0.0203996		0	0.14922	0.0618537	0.0749728	0.070358		0	0	0	0	0		0	0	0	0	0		1.5136	NA		-1.52838	NA		-2.63225	NA		0	NA
	HORVU.MOREX.r3.7HG0661700.1		Protein FAR1-RELATED SEQUENCE 5		0	0	0	0	0		0	0.143147	0.0593364	0.0719216	0.0674946		0	0.0467448	0	0.0269881	0.0155816		0	0	0	0	0		2.47539	NA		0.395144	NA		-2.63225	NA		-0.552007	NA
	HORVU.MOREX.r3.5HG0465410.1		heavy metal atpase 4		0.156511	0.271359	0	0.136211	0.142623		0.437498	0.267623	0.221867	0.113613	0.308996		0.262631	0.0582616	0.0749994	0.11347	0.131964		0	0	0.168425	0.0972402	0.0561417		1.18189	NA		-0.0662803	NA		-2.62743	NA		-1.37925	NA
	HORVU.MOREX.r3.6HG0605070.1		Serine/threonine protein phosphatase 7 long form isogeny		0.215985	0.998601	0.403911	0.408546	0.539499		1.20749	0.36932	0.71441	0.421259	0.763742		0.181215	0.160802	0.103499	0.0402908	0.148505		0.376589	0	0	0.217423	0.12553		0.5242	NA		-1.89534	0.28142		-2.62719	0.117803		-0.207651	NA
	HORVU.MOREX.r3.6HG0590770.1		NADH-quinone oxidoreductase subunit B		0.526793	0	0	0.304144	0.175598		0.196341	0.600521	0.165949	0.242603	0.320937		0.392879	0.326833	0.673165	0.183879	0.464292		0.153085	0	0	0.0883835	0.0510283		0.867975	NA		1.35659	0.58367		-2.62719	0.29075		-3.1158	NA
	HORVU.MOREX.r3.4HG0400400.1		NAC domain containing protein 61		0.874226	1.01049	0.769355	0.120907	0.88469		0.402498	0.351734	0.145798	0.135942	0.30001		1.52451	0.650865	1.37999	0.468288	1.18512		0.044832	0.115766	0	0.0583713	0.0535326		-1.59587	0.158596		0.343352	0.763578		-2.62648	0.0543844		-4.5657	8.83089e-05
	HORVU.MOREX.r3.2HG0104890.1		Rho GTPase-activating protein		5.81118	6.54527	5.36427	0.596293	5.90691		1.5777	1.10055	2.17569	0.538699	1.61798		6.75014	5.08669	4.75088	1.07058	5.52924		0.226601	0.585132	0.0799174	0.259905	0.297217		-1.85717	2.88378e-05		-0.182507	0.81789		-2.6211	3.12118e-08		-4.29577	7.62039e-23
	HORVU.MOREX.r3.6HG0541900.1		Mediator of RNA polymerase II transcription subunit 15a		0.0865672	0.15009	0	0.0753394	0.0788858		0.0483966	0.222036	0	0.116757	0.0901443		0	0.0161124	0	0.00930251	0.00537081		0	0.0243596	0.0232892	0.0137654	0.0158829		0.200881	NA		-3.79141	NA		-2.62041	NA		1.37188	NA
	HORVU.MOREX.r3.5HG0457540.1		Transposon protein, putative, CACTA, En/Spm sub-class		0.0465485	0.0538039	0	0.0291955	0.0334508		0	0.0265316	0.109977	0.0573905	0.0455029		0	0	0	0	0		0	0	0.025046	0.0144603	0.00834865		0.577888	NA		-3.41338	NA		-2.61971	NA		1.37156	NA
	HORVU.MOREX.r3.7HG0641750.1		Aspartic proteinase nepenthesin-2		58.9992	41.8581	29.206	14.9529	43.3544		38.5206	59.1783	22.3407	18.4641	40.0132		6.53513	9.19899	9.94358	1.79202	8.55924		9.61536	5.37893	6.12026	2.26247	7.03818		-0.126948	0.975181		-2.40108	6.27836e-12		-2.61917	7.98665e-14		-0.345039	0.767089
	HORVU.MOREX.r3.7HG0711090.1		Pol polyprotein		0	0	0	0	0		0.0973786	0	0.411527	0.215068	0.169635		0	0	0	0	0		0	0.0980276	0	0.0565963	0.0326759		3.42391	NA		0	NA		-2.61899	NA		1.37153	NA
	HORVU.MOREX.r3.5HG0528420.1		tRNA-specific 2-thiouridylase MnmA		0.385688	0.334353	0.360635	0.0256699	0.360225		0.107812	0	0.182248	0.0916317	0.0966865		0.0539331	0	0.09241	0.0464199	0.048781		0	0	0	0	0		-1.85117	NA		-3.02949	NA		-2.6179	NA		-1.43958	NA
	HORVU.MOREX.r3.2HG0119280.1		Gibberellin receptor GID1a		0.31572	0.814077	0.431465	0.260815	0.520421		0.461636	0.359907	0.275421	0.0932406	0.365655		0.176597	0.144649	0.0931027	0.0421286	0.138116		0.0846901	0.0546721	0.0522698	0.0180643	0.0638773		-0.515012	0.872352		-1.95723	0.00684583		-2.61639	0.00335064		-1.17417	0.516565
	HORVU.MOREX.r3.2HG0111230.1		ATP-dependent helicase/deoxyribonuclease subunit B		0.36484	0.168683	0.614055	0.223212	0.382526		0.0815875	0	0.137917	0.0693429	0.0731682		0	0	0	0	0		0	0	0	0	0		-2.39388	NA		-5.41821	NA		-2.61454	NA		0	NA
	HORVU.MOREX.r3.2HG0117780.1		Sentrin-specific protease 1		0.0830712	0.0160032	0.0129459	0.0396338	0.0373401		0.0154807	0	0.0261689	0.0131574	0.0138832		0.0232327	0.0103078	0	0.0116409	0.0111802		0	0	0	0	0		-1.33806	NA		-1.72005	NA		-2.61451	NA		-2.23252	NA
	HORVU.MOREX.r3.7HG0714920.1		Glycosyltransferase		5.71726	3.97924	4.56029	0.884766	4.75226		6.5301	2.10239	1.91723	2.61143	3.51657		0.630414	0.808587	0.29459	0.260997	0.577863		0.857507	0.507437	0.507192	0.202184	0.624046		-0.456741	0.847525		-3.12505	8.99752e-10		-2.61424	1.01134e-06		0.0540675	0.988425
	HORVU.MOREX.r3.5HG0512710.1		N-acetyltransferase, putative, expressed		1.1177	0.502411	0.653187	0.320699	0.757766		0.590151	0.176962	0.601495	0.241896	0.456203		0.347322	0.300492	0.877784	0.320637	0.508533		0	0.104838	0.150348	0.0771002	0.085062		-0.714846	0.837202		-0.652963	0.598125		-2.61412	0.00574531		-2.676	0.00747248
	HORVU.MOREX.r3.1HG0015390.1		Acetylcholine receptor subunit beta		0	0.609284	0	0.35177	0.203095		0.362702	0.32356	0.383199	0.0303014	0.356487		0.181442	0.0905643	0.155443	0.0468045	0.142483		0.141397	0.0456399	0	0.0721639	0.0623458		0.902465	NA		-0.499576	0.868752		-2.6137	0.196357		-1.21166	0.853318
	HORVU.MOREX.r3.4HG0414380.1		LOB domain-containing protein		14.559	8.55283	20.6818	6.06456	14.5979		24.7313	12.2195	45.6996	16.9171	27.5501		5.79442	4.46672	2.49165	1.66193	4.25093		3.94023	5.44743	5.76762	0.975834	5.05176		0.897248	0.397596		-1.91254	0.000564848		-2.61289	7.82954e-07		0.196902	0.951922
	HORVU.MOREX.r3.5HG0471280.1		Cysteine synthase		0.0248831	0	0.139601	0.0744622	0.0548279		0.0278225	0	0.0470316	0.0236469	0.0249514		0.0278365	0.0370511	0	0.0192897	0.0216292		0	0	0	0	0		-1.21994	NA		-1.53397	NA		-2.61183	NA		-2.29779	NA
	HORVU.MOREX.r3.5HG0443460.1		GDSL esterase/lipase		0	0.160032	0	0.0923946	0.0533441		0.154807	0	0.261689	0.131574	0.138832		0.0774424	0.206156	0.265382	0.0960872	0.182994		0	0	0	0	0		1.49283	NA		1.74446	NA		-2.61148	NA		-2.86312	NA
	HORVU.MOREX.r3.6HG0569480.1		Tubby-like F-box protein		6.47051	8.08051	4.8444	1.61806	6.46514		1.87195	1.18636	3.12163	0.981236	2.05998		11.6676	8.45558	7.97927	2.00617	9.36749		0.335301	0.636632	0.170424	0.236409	0.380786		-1.61707	0.000599194		0.460971	0.447989		-2.61142	3.4593e-08		-4.68946	3.25485e-27
	HORVU.MOREX.r3.UnG0763600.1		Dirigent protein		0.424889	0.0409263	0.0331075	0.223972	0.166308		0.03959	0	0.0669237	0.0336484	0.0355046		0	0	0	0	0		0	0	0	0	0		-2.12242	NA		-5.14355	NA		-2.61135	NA		0	NA
	HORVU.MOREX.r3.2HG0111150.1		Subtilisin-like protease		0.0143416	0	0.0804605	0.0429171	0.0316007		0.0160358	0	0.0271072	0.0136292	0.014381		0	0.0427097	0.0137449	0.0218021	0.0188182		0	0	0	0	0		-1.22071	NA		-0.97818	NA		-2.61118	NA		-2.85371	NA
	HORVU.MOREX.r3.7HG0704550.1		2-phosphoglycolate phosphatase 1		0.096422	2.56337	9.1962	4.70613	3.952		0.754684	1.86859	2.00472	0.685797	1.54266		0	0.21536	0	0.124338	0.0717866		0.50436	0.325592	0	0.255717	0.27665		-1.47428	0.759183		-5.99794	0.000361312		-2.61023	0.142193		1.91343	0.665376
	HORVU.MOREX.r3.3HG0325730.1		Gamma-tubulin complex component		0.0224517	0.259512	0	0.143787	0.0939878		0	0.0255939	0.042436	0.0213679	0.0226766		0.0251165	0.0501461	0.0215175	0.015594	0.03226		0	0	0	0	0		-1.92882	NA		-1.54049	NA		-2.60855	NA		-2.99688	NA
	HORVU.MOREX.r3.1HG0036970.1		Retrovirus-related Pol polyprotein from transposon TNT 1-94		0.0412185	0.0476432	0	0.0258525	0.0296206		0.0460876	0	0.0779073	0.0391708	0.0413316		0.0230554	0	0	0.013311	0.00768513		0	0	0	0	0		0.604007	NA		-1.45214	NA		-2.60815	NA		-0.552003	NA
	HORVU.MOREX.r3.UnG0797380.1		Mediator of RNA polymerase II transcription subunit 12		0.218167	0	0.305994	0.157555	0.17472		0.121969	0	0.206179	0.103664	0.109383		0	0	0	0	0		0	0	0	0	0		-0.704088	NA		-3.72131	NA		-2.60746	NA		0	NA
	HORVU.MOREX.r3.1HG0044810.1		Calcium-binding EF-hand family protein		0	0	0	0	0		0.0710291	0	0.120069	0.0603691	0.0636994		0	0.0472947	0.426173	0.233598	0.157823		0	0	0	0	0		2.45048	NA		3.6474	NA		-2.60734	NA		-3.80426	NA
	HORVU.MOREX.r3.3HG0321350.1		Retrotransposon protein, putative, unclassified		0.0305064	0.0352613	0	0.0191338	0.0219226		0.017055	0	0.0288301	0.0144954	0.015295		0	0	0	0	0		0	0	0	0	0		-0.395972	NA		-3.41285	NA		-2.60712	NA		0	NA
	HORVU.MOREX.r3.5HG0448900.1		Retrovirus-related Pol polyprotein from transposon TNT 1-94		0	0.101484	0.164192	0.0828554	0.0885585		0.0981703	0	0.165949	0.083437	0.0880398		0	0	0	0	0		0	0	0	0	0		-0.038239	NA		-3.05467	NA		-2.60667	NA		0	NA
	HORVU.MOREX.r3.4HG0406560.1		zinc finger MYM-type-like protein		0.0459543	0	0	0.0265317	0.0153181		0.0256914	0	0.0434292	0.0218356	0.0230402		0.0385565	0	0	0.0222606	0.0128522		0	0	0	0	0		0.691242	NA		-0.244395	NA		-2.60655	NA		-1.67091	NA
	HORVU.MOREX.r3.6HG0604080.1		Transposon protein, putative, CACTA, En/Spm sub-class		0.107993	0	0	0.0623496	0.0359975		0.0603747	0	0.102059	0.0513138	0.0541445		0	0	0.103499	0.0597553	0.0344997		0	0	0	0	0		0.691579	NA		-0.111208	NA		-2.60645	NA		-1.80366	NA
	HORVU.MOREX.r3.4HG0414440.1		BTB/POZ domain containing protein		1.20679	0.71533	0.810138	0.260724	0.910754		1.00336	1.12877	1.11124	0.0679125	1.08113		0.432701	0.299488	0.444839	0.0806433	0.392343		0.296739	0.174146	0.0998968	0.0994055	0.190261		0.237133	0.946039		-1.30645	0.0139131		-2.60626	4.01893e-06		-1.06267	0.261716
	HORVU.MOREX.r3.5HG0490740.1		spatacsin carboxy-terminus protein		4.36124	3.4807	7.18496	1.93521	5.00897		5.22474	2.01232	8.63573	3.3122	5.29093		0.522736	0.231926	0.696629	0.23479	0.483764		1.08631	1.51943	0.33523	0.599171	0.980324		0.0606088	0.997364		-3.51781	6.4115e-06		-2.60621	0.000919399		0.972209	0.63348
	HORVU.MOREX.r3.3HG0293380.1		Transposon protein, putative, Mutator sub-class		0	0.0172649	0	0.00996789	0.00575496		0.0167012	0	0.028232	0.0141947	0.0149777		0	0.0111205	0	0.0064204	0.00370682		0	0	0	0	0		1.48745	NA		-0.566649	NA		-2.60611	NA		-0.552005	NA
	HORVU.MOREX.r3.1HG0022620.1		Cytochrome P450		0.0615927	0.23731	0.134381	0.0882885	0.144428		0.183649	0.0234043	4.03578	2.2717	1.41428		0.229677	0.106997	0.35418	0.123592	0.230285		0.107392	0.346638	0.3535	0.140152	0.269177		3.36421	0.167106		0.595084	0.847333		-2.60598	0.1726		0.163148	0.987811
	HORVU.MOREX.r3.6HG0566600.1		transcriptional factor B3 family protein		0.0639009	0	0	0.0368932	0.0213003		0.0714494	0	0.120779	0.0607264	0.0640763		0.0357427	0	0	0.020636	0.0119142		0	0	0	0	0		1.48727	NA		-0.566648	NA		-2.60592	NA		-0.552006	NA
	HORVU.MOREX.r3.6HG0618130.1		Protein PAM68, chloroplastic		0.117667	0.362688	0.146699	0.133871	0.209018		0.131567	0.0447119	0.481875	0.231434	0.219385		0.109695	0.0292013	0.338314	0.160363	0.15907		0	0	0.126625	0.0731067	0.0422082		0.147552	NA		-0.470541	0.868446		-2.60568	0.212362		-1.98759	0.609112
	HORVU.MOREX.r3.3HG0318410.1		FAR1-related sequence 7		0.534617	0	0	0.308661	0.178206		0	0.121888	0.202096	0.101762	0.107995		0.179421	0.15921	0.102474	0.0398919	0.147035		0	0	0	0	0		-0.631734	NA		-0.298034	NA		-2.6054	NA		-2.9391	NA
	HORVU.MOREX.r3.2HG0200390.2		Beta-fructofuranosidase, insoluble protein		0	0	0.0133569	0.00771159	0.00445229		0	0.016284	0.0269996	0.0135952	0.0144279		0.00799009	0.0531752	0.0136904	0.0246077	0.0249519		0	0	0	0	0		1.48645	NA		2.15494	NA		-2.60511	NA		-3.27359	NA
	HORVU.MOREX.r3.2HG0112260.1		Sentrin-specific protease 1		0	0	0.325735	0.188063	0.108578		0.129838	0	0.219481	0.110352	0.11644		0	0	0	0	0		0	0	0	0	0		-0.0244406	NA		-3.0392	NA		-2.60503	NA		0	NA
	HORVU.MOREX.r3.7HG0636450.1		keratin-associated protein (DUF819)		0.378791	0.437832	0.291683	0.0735224	0.369435		0.498279	0.381004	0.42115	0.059601	0.433478		0.149559	0.116122	0.170838	0.0275818	0.145506		0.194251	0.02508	0	0.105658	0.0731104		0.23468	0.975324		-1.42543	0.102036		-2.6049	0.00281712		-0.944793	0.667637
	HORVU.MOREX.r3.1HG0033660.1		Transposable element protein, putative, Retrotrans_gag		0	0	0	0	0		0.10147	0	0.171527	0.0862416	0.0909991		0	0	0	0	0		0	0	0	0	0		2.44767	NA		0	NA		-2.60453	NA		0	NA
	HORVU.MOREX.r3.1HG0045860.1		Meprin and TRAF (MATH)-like domain protein		0	0	0	0	0		0.0380913	0	0.0643903	0.0323746	0.0341605		0	0	0	0	0		0	0	0	0	0		2.44767	NA		0	NA		-2.60453	NA		0	NA
	HORVU.MOREX.r3.1HG0055310.1		Ethylene-responsive transcription factor		0	0	0	0	0		0.0718747	0	0.121498	0.0610878	0.0644577		0	0	0	0	0		0	0	0	0	0		2.44767	NA		0	NA		-2.60453	NA		0	NA
	HORVU.MOREX.r3.2HG0111140.1		Retrovirus-related Pol polyprotein from transposon TNT 1-94		0	0	0	0	0		0.0425174	0	0.0718723	0.0361365	0.0381299		0	0	0	0	0		0	0	0	0	0		2.44767	NA		0	NA		-2.60453	NA		0	NA
	HORVU.MOREX.r3.2HG0189160.1		Nuclear pore complex protein NUP205		0	0	0	0	0		0.149073	0	0.251997	0.126701	0.13369		0	0	0	0	0		0	0	0	0	0		2.44767	NA		0	NA		-2.60453	NA		0	NA
	HORVU.MOREX.r3.3HG0283630.1		Germin-like protein 1		0	0	0	0	0		0.0378921	0	0.0640535	0.0322053	0.0339819		0	0	0	0	0		0	0	0	0	0		2.44767	NA		0	NA		-2.60453	NA		0	NA
	HORVU.MOREX.r3.4HG0394800.1		Serine/threonine protein phosphatase 7 long form isogeny		0	0	0	0	0		0.113915	0	0.192563	0.0968184	0.102159		0	0	0	0	0		0	0	0	0	0		2.44767	NA		0	NA		-2.60453	NA		0	NA
	HORVU.MOREX.r3.4HG0410440.1		Glycosyltransferase		0	0	0	0	0		0.0249482	0	0.042173	0.021204	0.0223737		0	0	0	0	0		0	0	0	0	0		2.44767	NA		0	NA		-2.60453	NA		0	NA
	HORVU.MOREX.r3.6HG0561770.1		Retrovirus-related Pol polyprotein from transposon TNT 1-94		0	0	0	0	0		0.0556449	0	0.0940632	0.0472938	0.0499027		0	0	0	0	0		0	0	0	0	0		2.44767	NA		0	NA		-2.60453	NA		0	NA
	HORVU.MOREX.r3.6HG0562830.1		Cyclopropane-fatty-acyl-phospholipid synthase		0	0.0967637	0	0.0558665	0.0322546		0.0936043	0	0.15823	0.0795562	0.0839449		0	0	0	0	0		0	0	0	0	0		1.48588	NA		-1.52838	NA		-2.60453	NA		0	NA
	HORVU.MOREX.r3.1HG0029770.1		NA		0	0	0	0	0		0.142618	0	0.241083	0.121214	0.1279		0	0	0.122243	0.0705771	0.0407477		0	0	0	0	0		2.44767	NA		0.395143	NA		-2.60453	NA		-0.552007	NA
	HORVU.MOREX.r3.5HG0469600.1		ATP synthase subunit alpha		0	0	0	0	0		0.0460876	0	0.0779073	0.0391708	0.0413316		0	0.0306874	0	0.0177174	0.0102291		0	0	0	0	0		2.44767	NA		0.395143	NA		-2.60453	NA		-0.552007	NA
	HORVU.MOREX.r3.4HG0351180.1		Activating signal cointegrator 1		0	0	0	0	0		0.118382	0	0.200115	0.100615	0.106166		0.118441	0	0	0.0683822	0.0394805		0	0	0	0	0		2.44767	NA		1.00175	NA		-2.60453	NA		-1.15862	NA
	HORVU.MOREX.r3.3HG0284950.1		Alpha amylase family protein		0.0701251	0	0.06557	0.039238	0.0452317		0	0.0799395	0.132544	0.06674	0.0708277		0	0.0522084	0.134415	0.0677628	0.0622076		0	0	0	0	0		0.618987	NA		0.27634	NA		-2.60388	NA		-2.26123	NA
	HORVU.MOREX.r3.7HG0689230.1		Transposon protein, putative, Mutator sub-class, expressed		0.086741	0.200522	0	0.100565	0.0957544		0	0.0494405	0.0819748	0.0412769	0.0438051		0	0.0322895	0	0.0186424	0.0107632		0	0	0	0	0		-1.01581	NA		-3.06692	NA		-2.60311	NA		-0.552006	NA
	HORVU.MOREX.r3.2HG0192940.1		Vacuolar iron transporter-like protein		0.0511813	0.414112	3.25426	1.75394	1.23985		6.98172	1.80868	1.20923	3.17389	3.33321		0.085884	0.800199	0	0.439307	0.295361		0.267717	0.748912	0.771083	0.284435	0.595904		1.26407	0.896789		-2.30156	0.333866		-2.60249	0.236877		0.963146	0.915417
	HORVU.MOREX.r3.1HG0040940.1		DNA polymerase		0	0.192039	0	0.110874	0.0640129		0	0.0946975	0.157013	0.0790612	0.0839036		0.0464655	0.618469	0	0.344444	0.221645		0	0	0	0	0		0.522073	NA		1.80242	NA		-2.60228	NA		-3.88263	NA
	HORVU.MOREX.r3.3HG0274360.1		Retrovirus-related Pol polyprotein from transposon TNT 1-94		0.0805915	0.0931531	0	0.0505475	0.0579149		0	0.0918707	0.152326	0.0767012	0.081399		0.0450784	0	0	0.026026	0.0150261		0	0	0	0	0		0.596797	NA		-1.45214	NA		-2.60094	NA		-0.552003	NA
	HORVU.MOREX.r3.1HG0031310.1		Lachrymatory factor synthase		0.184078	0	0.286869	0.145341	0.156982		0.480254	0.139894	0.115976	0.203763	0.245374		0	0	0.235225	0.135807	0.0784085		0	0.13813	0	0.0797493	0.0460433		0.542176	NA		-1.23183	NA		-2.60066	NA		-0.826658	NA
	HORVU.MOREX.r3.4HG0394720.1		Phytosulfokines 3		3.24455	4.63268	3.52456	0.734083	3.8006		4.58813	6.58141	2.16442	2.21198	4.44465		1.89489	1.13674	1.37186	0.388076	1.46783		1.08151	0.912999	0.359422	0.37777	0.784645		0.189282	0.963924		-1.45318	0.00457491		-2.60065	2.20904e-07		-0.958194	0.245917
	HORVU.MOREX.r3.2HG0159810.1		Arf-GAP with SH3 domain, ANK repeat and PH domain-containing protein 1		0	0.550699	0	0.317946	0.183566		0	0.0905197	0.150086	0.0755732	0.080202		0	0	0.228307	0.131813	0.0761023		0	0	0	0	0		-1.08363	NA		-1.28038	NA		-2.59956	NA		-2.40281	NA
	HORVU.MOREX.r3.4HG0383450.1		DUF506 family protein		0.0335381	0	0	0.0193632	0.0111794		0	0.0382319	0.0633905	0.0319191	0.0338741		0.0750374	0	0	0.0433229	0.0250125		0	0	0	0	0		1.48002	NA		0.951343	NA		-2.59867	NA		-2.07	NA
	HORVU.MOREX.r3.6HG0623880.1		Pol polyprotein		0	0	0	0	0		0	0.00910553	0.0150974	0.00760204	0.00806765		0.00446783	0.0178405	0	0.00928323	0.0074361		0	0	0	0	0		2.44179	NA		2.21072	NA		-2.59865	NA		-2.36758	NA
	HORVU.MOREX.r3.3HG0271780.1		Retrovirus-related Pol polyprotein from transposon TNT 1-94		0	0.0520105	0	0.0300283	0.0173368		0	0.0512945	0.0850489	0.0428248	0.0454478		0	0.0670008	0	0.0386829	0.0223336		0	0	0	0	0		1.47988	NA		0.338989	NA		-2.59853	NA		-1.45764	NA
	HORVU.MOREX.r3.1HG0049960.1		DUF241 domain protein		3.5126	1.85267	8.16326	3.27128	4.50951		2.59294	1.20515	7.83166	3.49478	3.87658		0.896539	1.16793	0.261472	0.465229	0.775313		0.683805	0.614169	0.880774	0.138278	0.726249		-0.254489	0.978081		-2.70184	0.00117058		-2.59641	0.00232196		-0.14906	0.978227
	HORVU.MOREX.r3.7HG0731990.1		Xaa-Pro dipeptidyl-peptidase		0	0	0	0	0		0	0.100087	0.165949	0.0835606	0.0886786		0.14733	0	0	0.0850607	0.0491098		0	0	0	0	0		2.4395	NA		1.48762	NA		-2.59636	NA		-1.64448	NA
	HORVU.MOREX.r3.UnG0753910.1		NADH-quinone oxidoreductase subunit D		0	0	0	0	0		0	0.138322	0.229345	0.115483	0.122556		0	0	0	0	0		0	0	0	0	0		2.43947	NA		0	NA		-2.59633	NA		0	NA
	HORVU.MOREX.r3.4HG0361800.1		14-3-3-like protein		0	0.0254572	0	0.0146977	0.00848573		0	0.0251068	0.0416283	0.0209612	0.022245		0	0	0	0	0		0	0	0	0	0		1.47768	NA		-1.52838	NA		-2.59633	NA		0	NA
	HORVU.MOREX.r3.7HG0708480.1		Transposon TX1 uncharacterized		0	0.121189	0	0.0699688	0.0403965		0	0.119521	0.198172	0.099786	0.105898		0	0	0	0	0		0	0	0	0	0		1.47768	NA		-1.52838	NA		-2.59633	NA		0	NA
	HORVU.MOREX.r3.7HG0672100.1		Pol polyprotein		0	0	0	0	0		0	0.011151	0.0184889	0.00930974	0.00987995		0.00547148	0	0	0.00315896	0.00182383		0	0	0	0	0		2.43947	NA		0.395143	NA		-2.59633	NA		-0.552007	NA
	HORVU.MOREX.r3.1HG0070800.1		Retrovirus-related Pol polyprotein from transposon TNT 1-94		0	0	0	0	0		0	0.0303219	0.0502752	0.0253152	0.0268657		0	0	0.0254924	0.014718	0.00849747		0	0	0	0	0		2.43947	NA		0.395143	NA		-2.59633	NA		-0.552007	NA
	HORVU.MOREX.r3.5HG0452290.1		tRNA uridine 5-carboxymethylaminomethyl modification enzyme MnmG		0	0	0	0	0		0	0.168639	0.279613	0.140794	0.149417		0	0	0.14178	0.0818565	0.0472599		0	0	0	0	0		2.43947	NA		0.395143	NA		-2.59633	NA		-0.552007	NA
	HORVU.MOREX.r3.3HG0247670.1		lectin protein kinase family protein		0	0	0	0	0		0	0	0.395066	0.228091	0.131689		0	0.0518716	0	0.0299481	0.0172905		0	0	0.0749763	0.0432876	0.0249921		3.40058	NA		0.395153	NA		-2.59565	NA		0.409772	NA
	HORVU.MOREX.r3.2HG0200610.1		Retrotransposon protein, putative, unclassified		0	0	0	0	0		0	0	0.583192	0.336706	0.194397		0	0	0	0	0		0	0	0.110679	0.0639007	0.0368931		3.39948	NA		0	NA		-2.59455	NA		1.37151	NA
	HORVU.MOREX.r3.1HG0082410.1		26S proteasome non-ATPase regulatory subunit 1		0.0454228	0.118131	0.0743265	0.0366077	0.0792934		0.101577	0.02589	0	0.0527836	0.0424889		0	0.0338174	0	0.0195245	0.0112725		0.0098998	0	0.0122201	0.00649	0.0073733		-0.945734	NA		-2.90742	0.187148		-2.59091	0.320789		-0.629222	NA
	HORVU.MOREX.r3.2HG0214370.1		NBS-LRR resistance-like protein		0.0923891	0.071193	0.0479933	0.0222054	0.0705251		0.0688685	0.070213	0.0388056	0.0177577	0.0592957		0.0287097	0.0458561	0	0.0231697	0.0248552		0	0.0231092	0.0110469	0.0115583	0.0113854		-0.261081	NA		-1.52585	0.296051		-2.58562	0.112367		-1.32085	0.756439
	HORVU.MOREX.r3.2HG0111220.1		Pectinesterase		13.7621	12.3225	30.7335	10.2394	18.9394		10.9913	14.2678	17.2191	3.11532	14.1594		3.87212	4.04066	3.42343	0.319035	3.77874		2.12435	3.80247	1.90709	1.03728	2.6113		-0.480397	0.758712		-2.47113	6.03954e-09		-2.58552	2.28613e-09		-0.59479	0.53886
	HORVU.MOREX.r3.4HG0406950.1		Werner Syndrome-like exonuclease		0.128563	0.0495338	0.0801412	0.0398476	0.0860792		0	0	0.121498	0.0701471	0.0404995		0.0958811	0.0319051	0.0410711	0.0345955	0.0562858		0	0	0	0	0		-0.988835	NA		-0.684766	NA		-2.58467	NA		-2.88874	NA
	HORVU.MOREX.r3.3HG0319350.1		Annexin		16.6217	21.1114	22.6353	3.12632	20.1228		18.5852	18.8103	23.6082	2.8373	20.3345		2.48647	2.10446	3.82044	0.900926	2.80379		4.50727	2.47459	4.21175	1.09824	3.73121		-0.00452211	0.99889		-2.947	6.80974e-22		-2.58447	1.27786e-16		0.358005	0.700598
	HORVU.MOREX.r3.5HG0468480.1		Phosphatidylinositol-4-phosphate 5-kinase family protein		0.0915191	0	0.855745	0.469879	0.315755		0.20466	0.312983	0.518942	0.159649	0.345529		0.153572	0	0.0877112	0.0770448	0.0804278		0	0	0.196972	0.113722	0.0656572		0.000184058	NA		-2.17034	0.435971		-2.58193	0.352854		-0.411408	NA
	HORVU.MOREX.r3.3HG0249420.1		NA		0.113676	0.656974	0.318877	0.274345	0.363176		0.889733	0.518344	0.537151	0.209204	0.648409		0.317922	0.592428	0.326839	0.155976	0.412396		0	0.255904	0.12233	0.127993	0.126078		0.84686	NA		0.118363	0.963473		-2.58113	0.115258		-1.85264	NA
	HORVU.MOREX.r3.7HG0637540.1		Sulfotransferase		1.26296	0.85685	1.33496	0.25778	1.15159		0.552582	0.56337	0.674625	0.0675627	0.596859		0.122858	0.265732	0.3947	0.13598	0.261097		0.143614	0.154518	0.0295457	0.0692202	0.109226		-0.97103	0.382806		-2.29226	0.000144449		-2.58062	0.00067233		-1.25939	0.321003
	HORVU.MOREX.r3.6HG0588040.1		Retrovirus-related Pol polyprotein from transposon TNT 1-94		2.5127	0.988714	0.699847	0.97403	1.40042		1.13576	1.43218	0.530503	0.459571	1.03282		0.0747588	0.139309	0.0512372	0.0456007	0.0884349		0.0699112	0.180526	0.316422	0.123471	0.188953		-0.440251	0.918934		-4.02752	1.47204e-07		-2.57974	0.000943351		1.00753	0.627605
	HORVU.MOREX.r3.3HG0299940.1		Histone-lysine N-methyltransferase		0.257125	0.0495338	0.0400706	0.122676	0.115577		0.143749	0.0488519	0.283496	0.118034	0.158699		0.0239703	0.0319051	0.0410711	0.00855779	0.0323155		0	0.0964716	0	0.0556979	0.0321572		0.525088	NA		-1.92897	NA		-2.57625	NA		-0.122197	NA
	HORVU.MOREX.r3.5HG0521060.1		NA		1.34991	1.64244	3.72024	1.29237	2.23753		3.01874	1.78181	3.42434	0.855609	2.74163		0.198701	0.793431	0.817099	0.3504	0.603077		0.371633	0.799699	0.38228	0.244128	0.517871		0.238906	0.975263		-2.06816	0.00988221		-2.57106	0.00134674		-0.263995	0.958479
	HORVU.MOREX.r3.6HG0583380.1		Mov34/MPN/PAD-1 family protein		0	0.165331	0.0668728	0.083167	0.0774013		0	0	0.202765	0.117067	0.0675885		0.0800068	0.106491	0	0.055442	0.062166		0	0	0	0	0		-0.086819	NA		-0.372049	NA		-2.57038	NA		-2.28515	NA
	HORVU.MOREX.r3.5HG0448350.1		Elongation factor 2		0.0755193	0.0872903	0	0.0473662	0.0542699		0	0	0.214109	0.123616	0.0713697		0.126724	0	0.144754	0.0788858	0.0904927		0	0	0	0	0		0.565775	NA		0.732392	NA		-2.57012	NA		-2.73673	NA
	HORVU.MOREX.r3.5HG0473980.1		Ankyrin repeat protein family-like protein		0.551314	0.655988	0.651959	0.059305	0.619754		0.453264	0.683927	0.674261	0.130473	0.603817		0.0816285	0.289733	0.419591	0.170484	0.263651		0.169634	0.0730055	0.0872472	0.0521658	0.109962		-0.0539598	0.996538		-1.35455	0.0570237		-2.56861	0.000262642		-1.26802	0.251219
	HORVU.MOREX.r3.6HG0563750.1		Integrase-type DNA-binding superfamily protein		0	0.0452265	0.0365862	0.0240092	0.0272709		0	0	0.110933	0.0640474	0.0369778		0.0218859	0.0291308	0	0.0151662	0.0170056		0	0	0	0	0		0.50661	NA		-0.733361	NA		-2.56839	NA		-1.32842	NA
	HORVU.MOREX.r3.7HG0702620.1		Senescence-associated protein, putative		0.0435454	0.0503327	0.122151	0.0435558	0.0720096		0	0	0.123458	0.0712785	0.0411527		0	0	0	0	0		0	0	0	0	0		-0.783299	NA		-3.75954	NA		-2.56648	NA		0	NA
	HORVU.MOREX.r3.3HG0240030.1		Serine/threonine-protein phosphatase 7 long form-like protein		0.0346686	0	0.0324167	0.0193985	0.0223617		0	0	0.0491454	0.0283741	0.0163818		0.0193917	0	0	0.0111958	0.0064639		0	0	0	0	0		-0.410468	NA		-1.79458	NA		-2.56577	NA		-1.18166	NA
	HORVU.MOREX.r3.3HG0230490.1		BED zinc finger,hAT family dimerization domain		0	0	0	0	0		0	0	0.195016	0.112593	0.0650055		0.115424	0.102422	0.065923	0.025663	0.0945895		0	0	0	0	0		2.40877	NA		2.77637	NA		-2.56563	NA		-2.93324	NA
	HORVU.MOREX.r3.4HG0394300.1		Retrotransposon protein, putative, Ty1-copia subclass		0	0	0.331075	0.191146	0.110358		0	0	0.250964	0.144894	0.0836546		0.0495124	0.26361	0	0.140107	0.104374		0	0	0	0	0		-0.478195	NA		-0.33666	NA		-2.56563	NA		-2.70717	NA
	HORVU.MOREX.r3.7HG0731760.1		tryptophan synthase beta-subunit 1		0	0	0.0827687	0.0477866	0.0275896		0	0	0.250964	0.144894	0.0836546		0	0.131805	0.169671	0.0890641	0.100492		0	0	0	0	0		1.44627	NA		1.53602	NA		-2.56492	NA		-2.65468	NA
	HORVU.MOREX.r3.1HG0075280.1		Contactin-associated protein-like 5		0	0.148601	0.240423	0.121324	0.129675		0	0	0.364495	0.210441	0.121498		0	0	0.123213	0.0711372	0.0410711		0	0	0	0	0		-0.0800125	NA		-2.0929	NA		-2.5649	NA		-0.552012	NA
	HORVU.MOREX.r3.3HG0258130.1		WAT1-related protein		0	0	0	0	0		0.0312823	0.255144	0.0264401	0.130667	0.104289		0.015649	0.0416585	0	0.0210429	0.0191025		0.0243904	0.0314907	0	0.0165175	0.0186271		4.23805	NA		1.79366	NA		-2.56423	NA		-0.119834	NA
	HORVU.MOREX.r3.7HG0674240.1		DNA topoisomerase		0.0776925	0.0898022	0	0.0487292	0.0558316		0	0	0.22027	0.127173	0.0734235		0	0.115685	0	0.0667907	0.0385616		0	0	0	0	0		0.560506	NA		-0.545932	NA		-2.56411	NA		-1.45767	NA
	HORVU.MOREX.r3.6HG0562480.1		Senescence-associated protein, putative		0.166142	0.192039	0	0.104206	0.119394		0	0	0.47104	0.271955	0.157013		0.185862	0	0	0.107307	0.061954		0	0	0	0	0		0.560466	NA		-0.828269	NA		-2.56406	NA		-1.17533	NA
	HORVU.MOREX.r3.7HG0676940.1		Transposon protein, putative, CACTA, En/Spm sub-class		0	0.217087	0	0.125335	0.0723624		0.944996	0.642296	0	0.482561	0.529097		0.420209	0.139828	0.179999	0.151618	0.246679		0.0818671	0	0.20211	0.10166	0.094659		2.94554	NA		1.82629	0.547364		-2.56335	0.285133		-1.4441	NA
	HORVU.MOREX.r3.4HG0358070.1		30S ribosomal protein S5		0.281231	0	0	0.162369	0.0937436		0	0	0.159467	0.0920681	0.0531555		0	0	0.161717	0.0933676	0.0539058		0	0	0	0	0		-0.659808	NA		-0.801765	NA		-2.56185	NA		-2.4199	NA
	HORVU.MOREX.r3.2HG0153650.1		Photosystem II 10 kDa polypeptide family protein		0	0	0	0	0		0	0	0.135676	0.0783327	0.0452254		0	0.213769	0.0458637	0.112541	0.0865443		0	0	0	0	0		2.40482	NA		3.16945	NA		-2.56168	NA		-3.32631	NA
	HORVU.MOREX.r3.5HG0458480.1		Transcription factor		0	0	0	0	0		0	0	0.0816469	0.0471389	0.0272156		0.0483241	0.0428805	0	0.0264688	0.0304015		0	0	0	0	0		2.40389	NA		2.38885	NA		-2.56075	NA		-2.54572	NA
	HORVU.MOREX.r3.7HG0641730.1		Transposase		0	0.280506	0	0.16195	0.093502		0	0	0.344018	0.198619	0.114673		0	0	0.232582	0.134282	0.0775275		0	0	0	0	0		0.466786	NA		-0.26886	NA		-2.56074	NA		-1.82509	NA
	HORVU.MOREX.r3.5HG0486080.1		Transcription elongation factor Spt5		0.127802	0	0.0597502	0.0639459	0.0625174		0	0	0.181169	0.104598	0.0603897		0	0	0	0	0		0	0	0	0	0		0.0243024	NA		-2.94613	NA		-2.5607	NA		0	NA
	HORVU.MOREX.r3.1HG0021280.1		Transcription factor basic helix-loop-helix		0	0.0195344	0	0.0112782	0.00651148		0	0	0.0479148	0.0276636	0.0159716		0	0	0.0485912	0.0280541	0.0161971		0	0	0	0	0		1.44204	NA		1.30603	NA		-2.56069	NA		-2.42468	NA
	HORVU.MOREX.r3.4HG0377330.1		50S ribosomal protein L11-1		0	0.0691552	0	0.0399268	0.0230517		0	0	0.0848133	0.048967	0.0282711		0	0	0.0286701	0.0165527	0.00955671		0	0	0	0	0		0.466353	NA		-1.54218	NA		-2.56056	NA		-0.552021	NA
	HORVU.MOREX.r3.3HG0290640.1		Transcription factor GTE8		0	0.0286954	0	0.0165673	0.00956514		0	0	0.0703853	0.0406369	0.0234618		0.0555449	0	0	0.0320689	0.018515		0	0	0	0	0		1.44188	NA		0.935415	NA		-2.56053	NA		-2.05407	NA
	HORVU.MOREX.r3.4HG0403710.1		HXXXD-type acyl-transferase family protein		0	0.11776	0.0952621	0.0625144	0.0710072		0	0	0.288845	0.166765	0.0962817		0	0	0	0	0		0	0	0	0	0		0.490566	NA		-2.4792	NA		-2.56004	NA		0	NA
	HORVU.MOREX.r3.7HG0686930.1		Leucine-rich repeat protein kinase family protein		0	0.17581	0	0.101504	0.0586033		0	0	0.431234	0.248973	0.143745		0	0.113241	0	0.0653796	0.0377469		0	0	0	0	0		1.44111	NA		-0.566636	NA		-2.55977	NA		-0.552016	NA
	HORVU.MOREX.r3.1HG0010270.1		RNA-directed DNA polymerase (reverse transcriptase)-related family protein		0	0	0	0	0		0	0	0.172981	0.0998705	0.0576602		0	0	0	0	0		0	0	0	0	0		2.40278	NA		0	NA		-2.55964	NA		0	NA
	HORVU.MOREX.r3.1HG0014450.1		Ribosomal protein L2		0	0	0	0	0		0	0	0.306176	0.176771	0.102059		0	0	0	0	0		0	0	0	0	0		2.40278	NA		0	NA		-2.55964	NA		0	NA
	HORVU.MOREX.r3.1HG0033170.1		DNA-directed RNA polymerase subunit beta'		0	0	0	0	0		0	0	0.196267	0.113315	0.0654222		0	0	0	0	0		0	0	0	0	0		2.40278	NA		0	NA		-2.55964	NA		0	NA
	HORVU.MOREX.r3.1HG0074820.1		RING-finger, DEAD-like helicase, PHD and SNF2 domain-containing protein		0	0	0	0	0		0	0	0.244941	0.141417	0.0816469		0	0	0	0	0		0	0	0	0	0		2.40278	NA		0	NA		-2.55964	NA		0	NA
	HORVU.MOREX.r3.1HG0087260.1		Cell wall invertase		0	0	0	0	0		0	0	0.0487283	0.0281333	0.0162428		0	0	0	0	0		0	0	0	0	0		2.40278	NA		0	NA		-2.55964	NA		0	NA
	HORVU.MOREX.r3.1HG0089780.1		Chalcone synthase		0	0	0	0	0		0	0	0.0633905	0.0365985	0.0211302		0	0	0	0	0		0	0	0	0	0		2.40278	NA		0	NA		-2.55964	NA		0	NA
	HORVU.MOREX.r3.2HG0105090.1		binding protein		0	0	0	0	0		0	0	0.306176	0.176771	0.102059		0	0	0	0	0		0	0	0	0	0		2.40278	NA		0	NA		-2.55964	NA		0	NA
	HORVU.MOREX.r3.2HG0120000.1		THO complex subunit 2		0	0	0	0	0		0	0	0.270952	0.156434	0.0903174		0	0	0	0	0		0	0	0	0	0		2.40278	NA		0	NA		-2.55964	NA		0	NA
	HORVU.MOREX.r3.2HG0146990.1		40S ribosomal protein S12		0	0	0	0	0		0	0	0.115393	0.0666221	0.0384643		0	0	0	0	0		0	0	0	0	0		2.40278	NA		0	NA		-2.55964	NA		0	NA
	HORVU.MOREX.r3.2HG0206900.1		B3 domain-containing protein		0	0	0	0	0		0	0	0.15864	0.091591	0.0528801		0	0	0	0	0		0	0	0	0	0		2.40278	NA		0	NA		-2.55964	NA		0	NA
	HORVU.MOREX.r3.3HG0260990.2		Ubiquitin-like-specific protease ESD4		0	0	0	0	0		0	0	0.0474691	0.0274063	0.015823		0	0	0	0	0		0	0	0	0	0		2.40278	NA		0	NA		-2.55964	NA		0	NA
	HORVU.MOREX.r3.3HG0292190.1		Pectinesterase inhibitor		0	0	0	0	0		0	0	0.0897876	0.0518389	0.0299292		0	0	0	0	0		0	0	0	0	0		2.40278	NA		0	NA		-2.55964	NA		0	NA
	HORVU.MOREX.r3.3HG0294860.1		P-loop containing nucleoside triphosphate hydrolases superfamily protein		0	0	0	0	0		0	0	0.19136	0.110482	0.0637866		0	0	0	0	0		0	0	0	0	0		2.40278	NA		0	NA		-2.55964	NA		0	NA
	HORVU.MOREX.r3.4HG0353840.1		Ribosomal protein S4		0	0	0	0	0		0	0	0.154634	0.0892781	0.0515448		0	0	0	0	0		0	0	0	0	0		2.40278	NA		0	NA		-2.55964	NA		0	NA
	HORVU.MOREX.r3.4HG0409130.1		Acyl-CoA-binding protein		0	0	0	0	0		0	0	0.117309	0.0677282	0.0391029		0	0	0	0	0		0	0	0	0	0		2.40278	NA		0	NA		-2.55964	NA		0	NA
	HORVU.MOREX.r3.4HG0414270.1		Pectin lyase-like superfamily protein		0	0	0	0	0		0	0	0.085524	0.0493773	0.028508		0	0	0	0	0		0	0	0	0	0		2.40278	NA		0	NA		-2.55964	NA		0	NA
	HORVU.MOREX.r3.5HG0444340.1		Serine/threonine-protein kinase ATG1		0	0	0	0	0		0	0	0.172009	0.0993094	0.0573363		0	0	0	0	0		0	0	0	0	0		2.40278	NA		0	NA		-2.55964	NA		0	NA
	HORVU.MOREX.r3.5HG0462140.1		Maturase K		0	0	0	0	0		0	0	0.16373	0.0945298	0.0545768		0	0	0	0	0		0	0	0	0	0		2.40278	NA		0	NA		-2.55964	NA		0	NA
	HORVU.MOREX.r3.5HG0478120.1		Gibberellin 2-beta-dioxygenase 8		0	0	0	0	0		0	0	0.187838	0.108448	0.0626127		0	0	0	0	0		0	0	0	0	0		2.40278	NA		0	NA		-2.55964	NA		0	NA
	HORVU.MOREX.r3.5HG0492290.1		zinc finger (CCCH-type) family protein		0	0	0	0	0		0	0	0.157823	0.0911189	0.0526075		0	0	0	0	0		0	0	0	0	0		2.40278	NA		0	NA		-2.55964	NA		0	NA
	HORVU.MOREX.r3.5HG0537790.1		Transcriptional corepressor LEUNIG		0	0	0	0	0		0	0	0.0345441	0.019944	0.0115147		0	0	0	0	0		0	0	0	0	0		2.40278	NA		0	NA		-2.55964	NA		0	NA
	HORVU.MOREX.r3.7HG0646130.1		Toluene efflux pump membrane transporter TtgB		0	0	0	0	0		0	0	0.237346	0.137032	0.0791152		0	0	0	0	0		0	0	0	0	0		2.40278	NA		0	NA		-2.55964	NA		0	NA
	HORVU.MOREX.r3.7HG0649270.1		Cysteine-rich receptor-like protein kinase 7		0	0	0	0	0		0	0	0.255147	0.147309	0.0850489		0	0	0	0	0		0	0	0	0	0		2.40278	NA		0	NA		-2.55964	NA		0	NA
	HORVU.MOREX.r3.7HG0732940.1		Homeobox protein, putative		0	0	0	0	0		0	0	0.146496	0.0845793	0.0488319		0	0	0	0	0		0	0	0	0	0		2.40278	NA		0	NA		-2.55964	NA		0	NA
	HORVU.MOREX.r3.7HG0747100.1		F-box protein		0	0	0	0	0		0	0	0.286146	0.165206	0.0953819		0	0	0	0	0		0	0	0	0	0		2.40278	NA		0	NA		-2.55964	NA		0	NA
	HORVU.MOREX.r3.UnG0796560.1		Mediator of RNA polymerase II transcription subunit 12		0	0	0	0	0		0	0	0.309269	0.178556	0.10309		0	0	0	0	0		0	0	0	0	0		2.40278	NA		0	NA		-2.55964	NA		0	NA
	HORVU.MOREX.r3.UnG0803320.1		Mediator of RNA polymerase II transcription subunit 12		0	0	0	0	0		0	0	0.309269	0.178556	0.10309		0	0	0	0	0		0	0	0	0	0		2.40278	NA		0	NA		-2.55964	NA		0	NA
	HORVU.MOREX.r3.1HG0016060.1		Structural maintenance of chromosomes protein 1		0.0418576	0	0	0.0241665	0.0139525		0	0	0.118673	0.0685158	0.0395576		0	0	0	0	0		0	0	0	0	0		1.44099	NA		-1.52839	NA		-2.55964	NA		0	NA
	HORVU.MOREX.r3.1HG0083230.1		Transposon protein, putative, Pong sub-class		0	0	0.129459	0.0747431	0.0431529		0	0	0.392533	0.226629	0.130844		0	0	0	0	0		0	0	0	0	0		1.44099	NA		-1.52839	NA		-2.55964	NA		0	NA
	HORVU.MOREX.r3.2HG0199630.1		Ectonucleotide pyrophosphatase/phosphodiesterase family member 3		0	0	0.046749	0.0269906	0.015583		0	0	0.141748	0.0818383	0.0472494		0	0	0	0	0		0	0	0	0	0		1.44099	NA		-1.52839	NA		-2.55964	NA		0	NA
	HORVU.MOREX.r3.2HG0203320.1		Glutathione S-transferase T3		0	0	0.018064	0.0104293	0.00602134		0	0	0.0547721	0.0316227	0.0182574		0	0	0	0	0		0	0	0	0	0		1.44099	NA		-1.52839	NA		-2.55964	NA		0	NA
	HORVU.MOREX.r3.3HG0276160.1		GDSL esterase/lipase		0.0260432	0	0	0.0150361	0.00868108		0	0	0.0738366	0.0426296	0.0246122		0	0	0	0	0		0	0	0	0	0		1.44099	NA		-1.52839	NA		-2.55964	NA		0	NA
	HORVU.MOREX.r3.3HG0284490.1		Retrotransposon protein, putative, Ty1-copia subclass		0	0	0.06083	0.0351202	0.0202767		0	0	0.184443	0.106488	0.0614811		0	0	0	0	0		0	0	0	0	0		1.44099	NA		-1.52839	NA		-2.55964	NA		0	NA
	HORVU.MOREX.r3.3HG0314910.1		1-amino-cyclopropane-1-carboxylate synthase 2		0.0923014	0	0	0.0532902	0.0307671		0	0	0.261689	0.151086	0.0872296		0	0	0	0	0		0	0	0	0	0		1.44099	NA		-1.52839	NA		-2.55964	NA		0	NA
	HORVU.MOREX.r3.7HG0637020.1		Cortactin-binding protein 2		0	0	0.0422502	0.0243931	0.0140834		0	0	0.128107	0.0739626	0.0427024		0	0	0	0	0		0	0	0	0	0		1.44099	NA		-1.52839	NA		-2.55964	NA		0	NA
	HORVU.MOREX.r3.UnG0792560.1		33 kDa chaperonin		0	0	0.155351	0.0896917	0.0517835		0	0	0.47104	0.271955	0.157013		0	0	0	0	0		0	0	0	0	0		1.44099	NA		-1.52839	NA		-2.55964	NA		0	NA
	HORVU.MOREX.r3.1HG0068340.1		mediator of RNA polymerase II transcription subunit		0	0.166433	0	0.0960904	0.0554778		0	0	0.204117	0.117847	0.0680391		0	0	0	0	0		0	0	0	0	0		0.464192	NA		-2.50518	NA		-2.55964	NA		0	NA
	HORVU.MOREX.r3.6HG0588120.1		Kinase superfamily protein, putative isoform 1		0.291872	0	0	0.168512	0.0972906		0	0	0.275834	0.159253	0.0919447		0	0	0	0	0		0	0	0	0	0		0.0732477	NA		-2.89612	NA		-2.55964	NA		0	NA
	HORVU.MOREX.r3.7HG0752480.1		Thionin		0	0.176362	0	0.101823	0.0587873		0	0	0.144196	0.0832515	0.0480653		0	0	0	0	0		0	0	0	0	0		-0.123752	NA		-3.09311	NA		-2.55964	NA		0	NA
	HORVU.MOREX.r3.2HG0209820.1		Leucine-rich repeat receptor-like protein kinase family protein		0	0.542718	0	0.313338	0.180906		0	0	0.26624	0.153714	0.0887466		0	0	0	0	0		0	0	0	0	0		-0.863249	NA		-3.8326	NA		-2.55964	NA		0	NA
	HORVU.MOREX.r3.4HG0380650.1		Retrotransposon protein, putative, Ty1-copia subclass		0	0	0	0	0		0	0	0.226797	0.130941	0.075599		0.0447445	0	0	0.0258333	0.0149148		0	0	0	0	0		2.40278	NA		0.395143	NA		-2.55964	NA		-0.552007	NA
	HORVU.MOREX.r3.6HG0577960.1		Maturase K		0	0	0	0	0		0	0	0.204117	0.117847	0.0680391		0.0402701	0	0	0.0232499	0.0134234		0	0	0	0	0		2.40278	NA		0.395143	NA		-2.55964	NA		-0.552007	NA
	HORVU.MOREX.r3.7HG0694720.1		RING/FYVE/PHD zinc finger superfamily protein		0	0	0	0	0		0	0	0.257291	0.148547	0.0857636		0.0507606	0	0	0.0293066	0.0169202		0	0	0	0	0		2.40278	NA		0.395143	NA		-2.55964	NA		-0.552007	NA
	HORVU.MOREX.r3.3HG0311200.1		Retrovirus-related Pol polyprotein from transposon TNT 1-94		0	0	0	0	0		0	0	0.300172	0.173305	0.100057		0	0.0788245	0	0.0455093	0.0262748		0	0	0	0	0		2.40278	NA		0.395143	NA		-2.55964	NA		-0.552007	NA
	HORVU.MOREX.r3.7HG0711100.1		Pol polyprotein		0	0	0	0	0		0	0	0.169158	0.0976634	0.056386		0	0	0.0571819	0.033014	0.0190606		0	0	0	0	0		2.40278	NA		0.395143	NA		-2.55964	NA		-0.552007	NA
	HORVU.MOREX.r3.1HG0028400.1		T-box transcription factor TBX1		0	0.126086	0	0.0727958	0.0420287		0	0	0.309269	0.178556	0.10309		0.0610153	0	0	0.0352272	0.0203384		0	0	0	0	0		1.44099	NA		-0.566635	NA		-2.55964	NA		-0.552016	NA
	HORVU.MOREX.r3.2HG0161950.1		Transposon Ty3-I Gag-Pol polyprotein		0	0	0	0	0		0	0	0.154634	0.0892781	0.0515448		0.0305076	0.0406066	0	0.0211408	0.0237047		0	0	0	0	0		2.40278	NA		1.15837	NA		-2.55964	NA		-1.31523	NA
	HORVU.MOREX.r3.1HG0072900.1		Holliday junction ATP-dependent DNA helicase RuvA		0	0	0	0	0		0	0	0.230207	0.13291	0.0767358		0	0.120904	0	0.0698038	0.0403012		0	0	0	0	0		2.40278	NA		1.30001	NA		-2.55964	NA		-1.45688	NA
	HORVU.MOREX.r3.2HG0102530.1		Disease resistance protein (NBS-LRR class) family		0.164337	0.135679	0.219517	0.0426123	0.173178		0.918746	0.214099	0.26624	0.392643	0.466362		0.0656577	0	0	0.0379075	0.0218859		0.102334	0.132124	0.0252637	0.0551459	0.0865739		1.38286	0.595795		-2.89331	0.0461917		-2.55863	0.0335361		1.71754	0.541307
	HORVU.MOREX.r3.3HG0281410.1		kinesin like protein for actin based chloroplast movement 2		0.939066	0	0	0.54217	0.313022		1.74999	0.892078	0	0.875052	0.88069		0	0	0	0	0		0.136445	0.176166	0.168425	0.0210568	0.160345		1.50547	NA		-3.90919	NA		-2.55817	NA		2.85649	NA
	HORVU.MOREX.r3.5HG0527460.1		Pectin acetylesterase		23.9121	24.042	22.5264	0.840066	23.4935		18.4504	23.4813	17.9008	3.07556	19.9442		4.40828	6.08425	6.0297	0.952266	5.50741		4.7041	4.61184	1.83114	1.63272	3.71569		-0.255366	0.872352		-2.18091	1.59451e-13		-2.55544	1.19168e-17		-0.629905	0.195276
	HORVU.MOREX.r3.1HG0063690.1		Retrovirus-related Pol polyprotein from transposon TNT 1-94		0	0	0.776753	0.448458	0.258918		0	1.08226	0.112152	0.595114	0.398137		0	0	0.113735	0.0656651	0.0379118		0.206917	0	0	0.119463	0.0689723		0.389203	NA		-3.29943	NA		-2.5515	NA		1.13714	NA
	HORVU.MOREX.r3.1HG0059470.1		'putative beta-1,3-glucanase		231.542	228.78	223.031	4.34217	227.784		304.376	189.098	264.678	58.5626	252.717		37.326	40.0983	42.6564	2.66593	40.0269		45.0685	59.8807	38.2772	11.0471	47.7422		0.14158	0.935531		-2.59766	2.55526e-32		-2.54653	9.77244e-31		0.192705	0.827508
	HORVU.MOREX.r3.5HG0517660.1		Blue copper protein		0.487708	0.161065	0	0.248495	0.216258		0.155806	0.555966	0.46091	0.209066	0.390894		0.038971	0.259358	0.400642	0.182272	0.23299		0	0.0784221	0.149953	0.0750027	0.0761249		0.909399	NA		0.0568128	0.987016		-2.54518	0.218654		-1.6926	NA
	HORVU.MOREX.r3.5HG0528750.1		ATP-dependent dethiobiotin synthetase BioD		0.374374	0.233007	0.134637	0.12051	0.247339		0.611797	0.361113	0.43545	0.128755	0.469454		0.177188	0.214403	0.275998	0.0499035	0.22253		0.0502118	0.0648289	0.154951	0.0567244	0.0899972		0.938611	0.622947		-0.234888	0.870522		-2.54215	0.00402563		-1.36865	0.354873
	HORVU.MOREX.r3.3HG0307490.1		Acyl-[acyl-carrier-protein] desaturase		376.786	139.055	533.062	198.402	349.635		369.469	177.372	649.828	237.598	398.89		139.512	85.82	31.1532	54.1799	85.495		42.6675	102.008	85.5097	30.6295	76.7285		0.161076	0.988992		-2.18383	0.0124788		-2.54074	0.00261091		-0.195838	0.972008
	HORVU.MOREX.r3.7HG0687760.1		Protein DETOXIFICATION		0.298794	0.222021	0.518859	0.154075	0.346558		0.477271	0.38927	0.100848	0.196903	0.322463		0.0596888	0.143006	0.204544	0.0726998	0.135746		0.0186062	0.120113	0.0459341	0.0525245	0.061551		-0.194086	0.987068		-1.51481	0.172605		-2.53995	0.0237157		-1.21923	0.619871
	HORVU.MOREX.r3.2HG0131620.1		Plastid-lipid associated protein PAP / fibrillin family protein		0.0923014	0.106688	0	0.057892	0.0663298		0.412819	0.210439	0.348918	0.103455	0.324059		0	0	0	0	0		0.0804676	0.103893	0	0.0544938	0.0614534		2.36532	NA		-2.41659	NA		-2.53896	NA		2.24295	NA
	HORVU.MOREX.r3.6HG0547030.1		Harbinger transposase-derived nuclease		1.34991	1.38028	0.873847	0.284027	1.20134		2.206	2.01232	1.0304	0.630307	1.74957		0.261368	0.309235	0.149278	0.0820992	0.23996		0.497893	0.233758	0.223487	0.155548	0.31838		0.528961	0.800554		-2.36682	0.00022119		-2.53838	5.53733e-05		0.357409	0.924329
	HORVU.MOREX.r3.7HG0641810.1		transmembrane protein, putative (DUF594)		0.689586	0.501859	0.429862	0.13409	0.540436		0.328408	0.713311	0.349984	0.216264	0.463901		0.107143	0.171133	0.0856714	0.0444588	0.121316		0.0779302	0.143738	0.0412266	0.0519396	0.0876315		-0.239559	0.952608		-2.22834	6.0012e-05		-2.53692	3.97781e-05		-0.548145	0.802805
	HORVU.MOREX.r3.1HG0019140.1		D-3-phosphoglycerate dehydrogenase		4.70463	8.40407	6.09866	1.86834	6.40245		5.37993	4.0223	11.7216	4.10972	7.04127		1.55498	3.34341	7.58311	3.09601	4.1605		1.02536	2.40701	0.690376	0.909947	1.37425		0.157829	0.987056		-0.705656	0.497732		-2.53687	0.000929623		-1.67339	0.0915689
	HORVU.MOREX.r3.5HG0491270.1		Dihydroflavonol-4-reductase		42.0732	46.4157	39.729	3.39276	42.7393		40.1494	46.5928	31.4687	7.58959	39.4036		9.02848	8.59597	4.40406	2.55422	7.34284		8.51552	8.16137	5.56631	1.61026	7.4144		-0.13739	0.948914		-2.63134	2.46111e-25		-2.53623	4.68362e-23		-0.0422792	0.982267
	HORVU.MOREX.r3.4HG0333630.1		Trihelix transcription factor GT-4-like protein		0.549663	0.186864	0.272096	0.189706	0.336208		0.361525	0.294867	0.0305565	0.175045	0.228983		0.0542561	0.168505	0.154939	0.0624151	0.1259		0.0845633	0.0363935	0	0.0424181	0.0403189		-0.60381	0.937571		-1.52451	0.287429		-2.53239	0.109101		-1.61169	0.605128
	HORVU.MOREX.r3.5HG0528300.1		High affinity nitrate transporter		20.8509	11.0422	14.836	4.94606	15.5764		10.9139	13.5417	20.2155	4.79519	14.8904		1.74245	2.78311	3.14478	0.728045	2.55678		2.28126	2.9921	3.30761	0.525712	2.86032		-0.0627287	0.99053		-2.70095	6.21086e-14		-2.53091	7.12973e-12		0.107308	0.969133
	HORVU.MOREX.r3.5HG0484470.1		Cyclic nucleotide-gated channel		0.491066	0.349297	0.20015	0.145473	0.346838		0.520917	0.373196	0.202293	0.159453	0.365468		0.0352148	0.0749951	0.0241351	0.0267456	0.0447816		0.0548856	0.127554	0.0270999	0.0518713	0.0698465		0.0742312	0.994522		-3.00387	7.81771e-05		-2.52602	0.00107155		0.552079	0.883089
	HORVU.MOREX.r3.3HG0315800.1		Glycine-rich cell wall structural protein 2		0.179241	0	0.0418995	0.0937599	0.0737135		3.05631	2.70733	2.71027	0.200644	2.82464		0.0501287	0	0.0858914	0.0431455	0.04534		0.156261	0.907874	0.578655	0.376768	0.547597		5.21816	1.64845e-07		-0.888488	0.685104		-2.52229	0.000613918		3.58436	0.00300774
	HORVU.MOREX.r3.3HG0319530.1		Beta-1,3-glucanase		678.617	594.044	628.755	42.5124	633.805		1046.66	566.126	665.856	253.599	759.548		172.403	138.76	135.471	20.4397	148.878		126.465	177.569	133.198	27.7659	145.744		0.246013	0.822264		-2.18399	9.86199e-20		-2.51681	7.93287e-26		-0.0868095	0.957812
	HORVU.MOREX.r3.2HG0207490.1		Pol polyprotein		4.12335	1.58868	11.4748	5.13488	5.72893		16.5756	8.50556	16.6077	4.66854	13.8963		3.02026	2.19275	0.752721	1.14747	1.98858		0.855883	3.53612	3.69769	1.59612	2.69657		1.19277	0.501219		-1.70051	0.0721104		-2.51569	0.0028896		0.37759	0.934418
	HORVU.MOREX.r3.4HG0349480.1		basic helix-loop-helix (bHLH) DNA-binding superfamily protein		0.290303	0.469772	0.108578	0.180598	0.289551		0.259676	0.529492	0.713313	0.228173	0.500827		0.129903	0.129679	0.166934	0.0214448	0.142172		0.101233	0	0.187441	0.0938207	0.0962247		0.852542	NA		-1.07616	0.50509		-2.51489	0.0615047		-0.586191	0.931679
	HORVU.MOREX.r3.1HG0016780.1		with no lysine (K) kinase 2		0.654501	1.3239	1.83596	0.592474	1.27145		1.82954	2.23831	1.85561	0.228847	1.97448		0.0915229	0.974557	1.25454	0.607006	0.773539		0.570589	0.368346	0.176081	0.197275	0.371672		0.583619	0.927803		-0.890552	0.553923		-2.51414	0.0406867		-1.03997	0.761239
	HORVU.MOREX.r3.6HG0579880.1		Cytokinin oxidase/dehydrogenase		0.141563	0.046751	0.113458	0.0486983	0.100591		0	0.18443	0.152897	0.0986459	0.112442		0.0678709	0.0301127	0	0.0340071	0.0326612		0	0.0682889	0	0.0394266	0.022763		0.13525	NA		-1.67727	0.500962		-2.51312	0.282386		-0.700601	NA
	HORVU.MOREX.r3.3HG0255130.1		Protein phytochrome kinase substrate 4		0.0808429	0.25697	0.0755917	0.103236	0.137802		0	0.276472	0.114601	0.138908	0.130358		0	0.0451409	0.0968489	0.0484615	0.0473299		0.0704782	0	0	0.0406906	0.0234927		-0.0767824	NA		-1.62506	0.53035		-2.51139	0.296742		-0.963108	0.922778
	HORVU.MOREX.r3.2HG0179760.1		Helicase/SANT-associated, DNA binding protein		0.837874	0.645647	0.3482	0.246714	0.610573		0.208189	0.742886	0.527889	0.269052	0.492988		0.208293	0	0.0892234	0.104503	0.0991723		0.0811613	0.209576	0	0.105672	0.0969125		-0.294323	NA		-2.59992	0.0942302		-2.50923	0.151823		-0.203629	NA
	HORVU.MOREX.r3.2HG0109180.1		Short-chain dehydrogenase/reductase family protein		0.583744	0.29988	0.121295	0.233213	0.334973		0.435133	0.36969	0.0306482	0.217118	0.278491		0.054419	0.120722	0.0932425	0.0333129	0.0894612		0.11309	0.0365028	0	0.0577166	0.0498641		-0.2761	0.985237		-1.96514	0.180795		-2.50876	0.108716		-0.819729	0.900483
	HORVU.MOREX.r3.1HG0015110.1		Phosphoinositide phospholipase C		0.820197	0.328167	0.4867	0.251146	0.545021		0.529087	0.755183	0.193782	0.282465	0.492684		0.141161	0.117431	0.120934	0.0128097	0.126509		0.137508	0.106523	0.0339474	0.053154	0.0926594		-0.189972	0.981193		-2.19029	0.00188048		-2.49394	0.000982984		-0.493624	0.886545
	HORVU.MOREX.r3.2HG0096570.1		ABC transporter B family-like protein		0.375924	0.661652	0.12782	0.267137	0.388465		0.840661	1.00316	0.339119	0.346147	0.727648		0.0621255	0.0890517	0.106447	0.0223309	0.0858747		0.283037	0.0384665	0.0919408	0.128577	0.137815		0.922925	0.661819		-2.22153	0.00708265		-2.49257	0.00153468		0.651883	0.810924
	HORVU.MOREX.r3.6HG0630400.1		Chlorophyll a-b binding protein, chloroplastic		0.197547	0.685016	0.184716	0.285216	0.35576		0.157774	0.0965123	1.01347	0.512639	0.422587		0	0.0630321	0.135234	0.0676688	0.0660887		0.0738087	0.0635301	0.121477	0.0309187	0.086272		0.342884	0.981483		-2.54849	0.100123		-2.49229	0.102641		0.399084	0.967334
	HORVU.MOREX.r3.7HG0649570.1		Early nodulin 93		64.4421	14.5705	73.5853	31.7635	50.866		55.3911	19.5404	121.524	51.7357	65.4852		21.8117	9.69197	3.04852	9.51387	11.5174		5.59747	21.0841	12.7412	7.75106	13.1409		0.352145	0.977334		-2.29054	0.0671443		-2.49122	0.0395747		0.151465	0.983453
	HORVU.MOREX.r3.5HG0482980.1		Zinc finger protein		0.0977309	0.112964	0.0456913	0.0352745	0.085462		0.163913	0.557044	0.0461804	0.267518	0.255713		0.0819979	0.145522	0.0468322	0.0500194	0.0914507		0.085201	0.0550019	0	0.043198	0.0467343		1.54979	NA		0.0562639	0.987231		-2.48957	0.206159		-0.996048	NA
	HORVU.MOREX.r3.3HG0301950.1		Adenine nucleotide alpha hydrolases-like superfamily protein		0.745729	0.430982	0.154953	0.295599	0.443888		0.0463233	0.661187	0	0.369092	0.235837		0.0231733	0.0925331	0.238233	0.109765	0.11798		0	0	0.133749	0.0772202	0.0445831		-0.944592	0.935452		-1.97246	0.388966		-2.48855	0.30236		-1.46068	0.830001
	HORVU.MOREX.r3.7HG0653010.1		Nuclear transcription factor Y subunit alpha		0	0.343555	0.0926402	0.17775	0.145399		0.332338	0.790594	0	0.396965	0.374311		0.166253	0	0.0949534	0.0834063	0.0870687		0	0.111518	0.106618	0.0630179	0.0727118		1.34169	NA		-0.748847	NA		-2.48842	NA		-0.397883	NA
	HORVU.MOREX.r3.3HG0316050.1		HTH-type transcriptional repressor PurR		0	0.107608	0.0870499	0.0571253	0.0648859		0.208189	0.742886	0.0879816	0.348628	0.346352		0	0.0693112	0.0892234	0.0468355	0.0528449		0	0.104788	0.100184	0.0592151	0.068324		2.35389	NA		-0.501594	NA		-2.48486	NA		0.370622	NA
	HORVU.MOREX.r3.3HG0228210.1		Serpin		0.170067	0	0.23853	0.122819	0.136199		0.57047	0.387738	0	0.29131	0.319403		0.0951262	0	0.0814954	0.0514397	0.0588739		0	0.191424	0	0.110519	0.063808		1.10006	NA		-1.36143	NA		-2.48207	NA		-0.0205812	NA
	HORVU.MOREX.r3.1HG0087340.1		Cytochrome P450 family protein, expressed		0.10424	0	0.0779752	0.0542155	0.0607384		0.186486	0	0.0394049	0.0982874	0.0752969		0.0116612	0.0310428	0	0.0156806	0.0142347		0	0.0234661	0.022435	0.0132605	0.0153004		0.257831	NA		-2.1871	NA		-2.48172	NA		-0.036797	NA
	HORVU.MOREX.r3.6HG0553260.1		Cytochrome P450		5.7352	6.81719	4.79217	1.0133	5.78152		1.95564	1.04328	2.09499	0.571244	1.69797		1.23995	1.54443	1.87117	0.315674	1.55185		0.443254	0.526506	0.0437715	0.258054	0.337844		-1.75333	0.000985118		-1.97483	3.65128e-05		-2.47964	2.50034e-06		-2.25813	2.89909e-05
	HORVU.MOREX.r3.7HG0746100.1		Germin-like protein 1		0.467838	0.675948	0.729082	0.138071	0.624289		2.44114	0.133329	1.73168	1.18209	1.43538		0.28349	0.493436	0.597829	0.160096	0.458251		0.305893	0.131647	0.419542	0.145007	0.285694		1.19569	0.600571		-0.557649	0.719318		-2.47831	0.0130572		-0.724977	0.83414
	HORVU.MOREX.r3.6HG0612530.1		3-ketoacyl-CoA synthase		0	0.15126	0.0874015	0.0759345	0.0795537		0.188127	0.0852442	0.353348	0.135254	0.208906		0.167308	0.167019	0.107501	0.0344466	0.147276		0.0814891	0.0420846	0	0.0407519	0.0411912		1.42617	0.670327		0.809896	0.669962		-2.47805	0.0827659		-1.86178	0.402425
	HORVU.MOREX.r3.3HG0242930.1		B3 domain-containing protein		0	0	0	0	0		0.61398	0.417311	0	0.313528	0.343764		0	0.408819	0	0.236031	0.136273		0	0.103012	0.0984858	0.0582114	0.067166		4.26153	NA		2.88522	NA		-2.47489	NA		-1.09857	NA
	HORVU.MOREX.r3.5HG0512270.1		GDSL esterase/lipase		2.57847	2.62974	2.49608	0.0674316	2.5681		3.49359	3.5618	2.5228	0.58118	3.19273		0.356322	0.158092	0.377946	0.121174	0.297453		0.978495	0.375589	0.489662	0.320278	0.614582		0.290647	0.881648		-3.20537	9.73257e-15		-2.47486	4.68839e-10		1.02116	0.131847
	HORVU.MOREX.r3.5HG0498300.1		Kinesin-like protein		0.0095965	0	0.00897315	0.00536965	0.00618988		0.0643807	0	0.0272076	0.0323186	0.0305294		0.021471	0.0428678	0.0367888	0.0110258	0.0337092		0.0167323	0	0	0.0096604	0.00557744		2.23574	NA		2.28463	NA		-2.47442	NA		-2.5233	NA
	HORVU.MOREX.r3.2HG0197000.1		Seed maturation protein		0	0	0	0	0		0	0.55873	0	0.322583	0.186243		0.795045	0.401397	0.0469739	0.374207	0.414472		0	0.0551683	0.0527443	0.0311753	0.0359709		4.24617	NA		5.38549	0.0561874		-2.47339	0.448881		-3.61271	NA
	HORVU.MOREX.r3.7HG0706760.1		Retrotransposon protein, putative, unclassified		0.647956	0.24965	0.706845	0.248711	0.534817		1.56974	0.123107	0	0.872927	0.564283		0.0604051	0.241203	0.206998	0.0960446	0.169535		0.0941471	0	0.232426	0.116909	0.108858		0.00199843	NA		-1.81051	0.436102		-2.46973	0.278908		-0.657218	NA
	HORVU.MOREX.r3.3HG0250680.1		Glutaredoxin		0.166142	0.288058	0	0.144594	0.1514		0.278653	0.568185	0.392533	0.14586	0.413124		0	0	0.0796147	0.0459656	0.0265382		0.144842	0.0935033	0	0.0734366	0.0794483		1.51751	NA		-2.78818	NA		-2.46948	NA		1.8362	NA
	HORVU.MOREX.r3.6HG0620410.1		Xyloglucan endotransglucosylase/hydrolase		0.39863	0.670202	0.440507	0.14621	0.503113		0.28364	1.32195	0.342479	0.583227	0.649357		0.0202702	0.161881	0.104194	0.0712094	0.0954484		0.284337	0.08158	0	0.146409	0.121972		0.329104	0.977794		-2.5191	0.0473196		-2.46804	0.0499824		0.380159	0.961238
	HORVU.MOREX.r3.3HG0222540.1		Bowman-Birk type trypsin inhibitor		20.2551	22.2177	17.9731	2.12429	20.1486		6.18191	12.4285	7.6666	3.26342	8.759		3.0058	2.23122	0.643775	1.2041	1.96027		3.82895	1.39584	0	1.93775	1.7416		-1.22018	0.799737		-3.45632	0.00926087		-2.46262	0.0895671		-0.226484	0.977717
	HORVU.MOREX.r3.7HG0710880.1		DNA-directed RNA polymerase II subunit RPB1		0	0	0.0222418	0.0128413	0.00741394		0.106387	0.027116	0	0.0552833	0.0445011		0	0	0	0	0		0.0207373	0	0	0.0119727	0.00691242		2.3038	NA		-1.52841	NA		-2.46066	NA		1.37155	NA
	HORVU.MOREX.r3.7HG0732460.1		Protease inhibitor/seed storage/lipid transfer family protein		1753.05	1301.48	2655.47	689.392	1903.33		1721.58	1038.97	2251.91	608.062	1670.82		292.308	335.437	910.23	344.982	512.658		354.367	348.355	311.123	23.4252	337.948		-0.219009	0.975367		-2.0012	0.00319076		-2.45942	0.000166134		-0.677232	0.693305
	HORVU.MOREX.r3.7HG0719900.1		DNA translocase FtsK		0.28172	0	0.263421	0.157634	0.181713		0.419998	0.107049	0	0.218249	0.175683		0	0	0	0	0		0	0	0.101055	0.0583441	0.033685		-0.142814	NA		-3.97182	NA		-2.45745	NA		1.37156	NA
	HORVU.MOREX.r3.1HG0044950.1		Zinc finger protein 346		0.0291872	0	0.0545826	0.0273133	0.0279233		0.13054	0.0332721	0	0.0678341	0.054604		0.0816285	0	0	0.0471282	0.0272095		0	0	0.031409	0.018134	0.0104697		0.832405	NA		-0.161969	NA		-2.45683	NA		-1.46245	NA
	HORVU.MOREX.r3.5HG0523330.1		NBS-LRR resistance-like protein		0.272984	0.18932	0.153151	0.0614651	0.205152		0.122093	0.199162	0.216707	0.0503312	0.17932		0.0305385	0.016259	0.0523252	0.0181628	0.0330409		0.0571166	0.0122906	0.0352517	0.0224152	0.0348863		-0.183011	0.981553		-2.75771	0.00049444		-2.45669	0.00438162		0.118002	0.98494
	HORVU.MOREX.r3.6HG0603180.1		Homeodomain-like superfamily protein		0.121	0.104895	0.424277	0.179926	0.216724		0.20294	0.27587	0.428818	0.115277	0.302543		0.0507606	0.0225213	0.0289914	0.0147943	0.0340911		0.0527435	0	0.130211	0.0654955	0.0609848		0.408388	0.966473		-2.7958	0.055341		-2.45606	0.0801861		0.748127	0.917582
	HORVU.MOREX.r3.1HG0074920.1		Autoinducer 2 import system permease protein LsrD		0	0	0	0	0		0.335415	0.227976	0	0.171279	0.187797		0.111861	0	0	0.0645832	0.0372871		0	0	0.107605	0.0621257	0.0358683		3.26083	NA		1.02591	NA		-2.45591	NA		-0.220983	NA
	HORVU.MOREX.r3.6HG0599390.1		Homeobox protein, putative		0	0	0	0	0		0	0.277684	0.0575519	0.14656	0.111745		0.0681261	0.0906778	0	0.0472091	0.0529346		0	0	0.0655338	0.0378359	0.0218446		4.22641	NA		3.11929	NA		-2.45537	NA		-1.34825	NA
	HORVU.MOREX.r3.2HG0204670.1		microtubule-associated proteins 70-2		1.87187	1.9972	3.90448	1.13907	2.59118		3.54199	2.79042	3.1298	0.37637	3.15407		1.04702	1.60802	2.62198	0.798261	1.75901		0.627648	0.972434	0.309902	0.331358	0.636661		0.229549	0.971172		-0.715695	0.448694		-2.45511	0.00208959		-1.50986	0.185227
	HORVU.MOREX.r3.1HG0061540.1		Metallothionein-like protein		2.09018	6.44259	2.38872	2.43127	3.6405		28.045	8.07475	3.95066	12.8864	13.3568		1.68874	1.38324	3.00481	0.861672	2.0256		2.93577	2.48337	2.49921	0.256745	2.63945		1.87383	0.0505077		-0.910008	0.379694		-2.45427	0.00121204		0.329567	0.941024
	HORVU.MOREX.r3.2HG0158580.1		Fasciclin-like arabinogalactan protein		0	0.0359037	0.0290444	0.01906	0.0216494		0.104194	0.0708189	0	0.0532066	0.0583377		0	0	0	0	0		0.0270797	0	0	0.0156345	0.00902657		1.35671	NA		-2.46884	NA		-2.45399	NA		1.37156	NA
	HORVU.MOREX.r3.1HG0057660.1		12-oxophytodienoate reductase-like protein		0.0295062	0.204631	0.0551792	0.0945726	0.0964389		0.131967	0.0336357	0	0.0685754	0.0552008		0	0	0.0848354	0.0489797	0.0282785		0	0.0332115	0	0.0191747	0.0110705		-0.816453	NA		-1.90447	NA		-2.45396	NA		-1.36594	NA
	HORVU.MOREX.r3.2HG0124010.1		Cytochrome b-c1 complex subunit 8		2.80286	6.76533	0.308329	3.25619	3.29217		0.276526	0.187949	0	0.141207	0.154825		0	1.2275	0	0.708695	0.409165		0	0.0927895	0	0.053572	0.0309298		-4.39269	0.369495		-3.0302	0.377778		-2.45303	0.552329		-3.81552	0.509679
	HORVU.MOREX.r3.2HG0144870.1		Glucose-methanol-choline (GMC) oxidoreductase family protein		0	0.0540368	0	0.0311982	0.0180123		0.104545	0.159879	0	0.0811919	0.0881413		0	0	0	0	0		0	0	0.0503088	0.0290458	0.0167696		2.29434	NA		-1.52842	NA		-2.45121	NA		1.37155	NA
	HORVU.MOREX.r3.4HG0411840.1		Zinc finger protein, putative		0.0644091	0.297794	0.0602254	0.135968	0.140809		0.360088	0.110135	0.030435	0.171998	0.166886		0.180135	0.119882	0.123458	0.0338017	0.141158		0.0280757	0.0362488	0.034656	0.00433277	0.0329935		0.259324	NA		-0.0178113	0.99489		-2.45109	0.177589		-2.17396	NA
	HORVU.MOREX.r3.3HG0230570.1		Isoleucine--tRNA ligase		0.0617101	0.0713286	0.288508	0.128256	0.140516		0.206999	0.140693	0	0.105704	0.115898		0.138069	0	0	0.0797141	0.0460229		0.0537984	0	0	0.0310605	0.0179328		-0.426903	NA		-1.68959	NA		-2.44954	NA		-1.18686	NA
	HORVU.MOREX.r3.6HG0539790.1		ATP-dependent DNA helicase PIF1		0	0.073861	0	0.0426437	0.0246203		0.0714494	0.0485628	0	0.0364855	0.0400041		0.0357427	0.0634327	0.020414	0.0218033	0.0398631		0	0.0239752	0	0.0138421	0.00799173		0.752445	NA		0.722898	NA		-2.44895	NA		-2.4194	NA
	HORVU.MOREX.r3.5HG0427560.1		Dirigent protein		20.3241	17.398	13.3592	3.49723	17.0271		28.3049	26.3341	7.26455	11.6206	20.6345		2.4087	3.35587	5.93995	1.82777	3.90151		3.2279	4.25817	4.72071	0.764186	4.06893		0.252114	0.945427		-2.19557	4.19793e-06		-2.44874	2.49618e-07		-0.00105141	1
	HORVU.MOREX.r3.5HG0532830.1		54S ribosomal protein L35, mitochondrial		0.163625	0.189129	0	0.102627	0.117585		0.182954	0.12435	0	0.0934251	0.102435		0.0610153	0.0406066	0	0.0310598	0.0338739		0	0.061391	0	0.0354441	0.0204637		-0.17854	NA		-1.72854	NA		-2.4486	NA		-0.898602	NA
	HORVU.MOREX.r3.4HG0368800.1		Transposon Ty3-I Gag-Pol polyprotein		0.130505	0	0	0.0753469	0.0435015		0.0729604	0.111577	0	0.0566626	0.0615125		0.0182493	0.0485807	0	0.0245395	0.0222766		0.0284432	0	0	0.0164217	0.00948108		0.491357	NA		-0.976977	NA		-2.44803	NA		-0.979698	NA
	HORVU.MOREX.r3.7HG0673270.1		Embryogenesis transmembrane protein-like		0.103178	0	0.289427	0.146687	0.130868		0.384553	0.19603	0.130011	0.132093	0.236864		0.0384746	0	0	0.0222133	0.0128249		0.0299832	0.0387115	0.0740212	0.0233177	0.047572		0.723338	NA		-3.29914	0.136674		-2.44729	0.205283		1.5752	NA
	HORVU.MOREX.r3.5HG0425090.1		2-aminoethanethiol dioxygenase		11.5762	4.75952	16.5996	5.94263	10.9784		10.1638	7.5724	20.7788	6.99767	12.8383		2.28149	2.19801	0.521219	0.993072	1.66691		1.08371	5.72792	1.12869	2.66844	2.64677		0.195022	0.989002		-2.86443	0.00677856		-2.44666	0.0251046		0.612793	0.894612
	HORVU.MOREX.r3.7HG0654500.1		Dirigent protein		0.117525	0.0905624	0.0732608	0.0223072	0.0937828		0.131408	0.0893157	0	0.0671034	0.0735746		0	0.116664	0.0750901	0.059129	0.063918		0	0.0440946	0	0.0254581	0.0146982		-0.402832	NA		-0.663318	NA		-2.44566	NA		-2.18518	NA
	HORVU.MOREX.r3.3HG0329120.1		Ankyrin repeat-containing protein		0.779328	0.879352	0.763407	0.0628513	0.807362		0.892135	0.740333	0.63129	0.131005	0.754586		0.145304	0.0276292	0.16005	0.0725721	0.110995		0.258824	0.0626568	0.119807	0.10089	0.147096		-0.114427	0.987362		-2.95733	4.35019e-07		-2.44552	5.97765e-05		0.39739	0.904293
	HORVU.MOREX.r3.1HG0067980.1		Peroxidase		15.5397	24.6732	15.1073	5.40238	18.4401		11.2281	24.1417	8.32374	8.42026	14.5645		2.68293	3.02809	2.58076	0.234407	2.76393		6.04009	2.21008	0.452779	2.85701	2.90098		-0.367437	0.957701		-2.81591	0.00117678		-2.44513	0.00638526		0.00335008	1
	HORVU.MOREX.r3.3HG0238260.1		Transcription factor, putative		127.314	60.4936	138.205	42.0767	108.671		124.851	43.9976	237.006	96.9264	135.285		39.2943	26.8278	13.1382	13.0828	26.4201		22.179	30.5042	31.2227	5.02683	27.9687		0.314221	0.95625		-2.16743	0.00326204		-2.44366	0.000691866		0.037993	0.994618
	HORVU.MOREX.r3.2HG0153570.1		Transposon protein, putative, CACTA, En/Spm sub-class		0.0526793	0	0.0246287	0.0263582	0.0257694		0	0.030026	0.199139	0.10736	0.0763883		0.014733	0	0.0252437	0.0126806	0.0133256		0.0459254	0	0	0.0265151	0.0153085		1.60912	NA		-1.09725	NA		-2.44277	NA		0.263605	NA
	HORVU.MOREX.r3.1HG0074780.1		Retrotransposon protein, putative, unclassified		0.188359	0.145145	0.117416	0.0357521	0.150307		0.0702032	0.286295	0	0.149214	0.118833		0	0	0	0	0		0.0547367	0	0	0.0316023	0.0182456		-0.4056	NA		-4.21918	NA		-2.44201	NA		1.37157	NA
	HORVU.MOREX.r3.6HG0551230.1		Peroxidase		6.52455	5.79545	4.80847	0.861265	5.70949		0.790622	0.989251	1.97435	0.633914	1.25141		3.20003	3.87648	2.12543	0.883035	3.06731		0.30822	0.253238	0.207524	0.0504191	0.256327		-2.16197	1.67189e-07		-0.976591	0.0261399		-2.44127	3.61453e-06		-3.62665	3.65504e-14
	HORVU.MOREX.r3.7HG0665150.1		NA		0.766164	0.63256	0.307027	0.236159	0.568584		0.367144	0	0.724065	0.362044	0.363736		0	0.32595	0.104898	0.166389	0.143616		0	0.123197	0.117784	0.0696177	0.0803268		-0.562851	NA		-2.07582	0.342199		-2.43976	0.319877		-0.926795	NA
	HORVU.MOREX.r3.4HG0375350.1		alpha/beta-Hydrolases superfamily protein		0.382275	0.220929	0.178722	0.10743	0.260642		0.53429	0.108944	0.812856	0.354497	0.485363		0	0.0711513	0.183184	0.0923494	0.0847786		0	0.21514	0.102844	0.107605	0.105995		0.942366	NA		-1.83959	0.4361		-2.43912	0.230441		0.342834	NA
	HORVU.MOREX.r3.6HG0569900.1		Zinc finger MYM-type protein 1		5.22912	1.70813	1.48809	2.09924	2.80845		0.508419	1.03669	0.752011	0.264401	0.765706		0.127169	0.169265	0	0.0881237	0.0988113		0.0991022	0	0.366989	0.189853	0.155364		-1.85987	0.1977		-4.78911	5.17002e-05		-2.43837	0.086403		0.49088	0.955766
	HORVU.MOREX.r3.2HG0163190.1		F-box family protein		0.0926975	0	0	0.0535189	0.0308992		0.155471	0.317013	0.175208	0.088123	0.215898		0.0259249	0.138027	0.0444202	0.060099	0.0694575		0.121219	0	0	0.0699861	0.0404065		2.79307	NA		1.08231	NA		-2.4378	NA		-0.72704	NA
	HORVU.MOREX.r3.1HG0015540.1		PIF1-like helicase		0.981751	0.945645	0.688485	0.159916	0.87196		0.914769	0.466314	1.08244	0.318548	0.821174		0	0.0609098	0.235225	0.122084	0.0987117		0.0713236	0.184173	0.264121	0.0968655	0.173206		-0.0634013	0.997829		-3.43921	0.00511528		-2.43752	0.0436087		0.93829	0.858388
	HORVU.MOREX.r3.5HG0498670.1		Eukaryotic translation initiation factor 2B (eIF-2B) family protein		0.223433	0.172173	0.0696399	0.078308	0.155082		0.333102	0	0.0703853	0.175562	0.134496		0	0	0	0	0		0	0	0.0801471	0.0462729	0.0267157		-0.182012	NA		-3.99024	NA		-2.43666	NA		1.37157	NA
	HORVU.MOREX.r3.3HG0316150.1		UDP-glucuronic acid decarboxylase 1		1.95504	0.430431	2.52445	1.08271	1.63664		4.89244	5.2002	3.87119	0.695693	4.65461		1.61427	1.38622	1.07068	0.272968	1.35706		0.973936	0.628729	1.20221	0.288719	0.934957		1.43308	0.0837764		-0.405397	0.699644		-2.43622	0.000126782		-0.597749	0.766341
	HORVU.MOREX.r3.2HG0196700.1		Purine permease family protein		0.0837152	0.161273	0.0521849	0.0561389	0.0990576		0.0312014	0.127242	0	0.0663173	0.0528145		0.0312171	0.0831018	0.0534879	0.0260288	0.0559356		0	0.0314094	0	0.0181342	0.0104698		-0.951674	NA		-0.886319	NA		-2.43551	NA		-2.50087	NA
	HORVU.MOREX.r3.3HG0321630.1		basic helix-loop-helix (bHLH) DNA-binding superfamily protein		7.8341	19.0451	16.8953	5.94997	14.5915		44.8713	38.6893	16.7656	14.7693	33.4421		8.05716	7.63872	4.86817	1.73304	6.85468		5.61798	6.96898	7.47862	0.9615	6.68853		1.14695	0.035824		-1.20032	0.00894429		-2.43532	2.27769e-09		-0.0880547	0.976087
	HORVU.MOREX.r3.2HG0112770.1		BHLH transcription factor		14.6952	11.7715	19.876	4.10432	15.4476		14.5969	8.88239	16.9236	4.13786	13.4677		11.584	5.49576	3.60282	4.17032	6.8942		2.38347	5.07758	0.882632	2.12557	2.78123		-0.223232	0.967098		-1.28784	0.0624258		-2.43462	7.47746e-05		-1.37002	0.0951572
	HORVU.MOREX.r3.1HG0034480.1		Lactoylglutathione lyase		0	0	0	0	0		0.0641526	0.0218017	0.0180741	0.0255953	0.0346761		0.021395	0	0	0.0123524	0.00713165		0	0.0215267	0	0.0124285	0.00717557		3.23941	NA		1.04402	NA		-2.43448	NA		-0.239091	NA
	HORVU.MOREX.r3.7HG0723630.1		disease resistance protein (TIR-NBS-LRR class) family		0.726001	0.41958	0.254566	0.239226	0.466716		0.608821	0.517255	0.257291	0.182364	0.461122		0.152282	0.135128	0	0.0834101	0.0958032		0.0791152	0.102146	0.0976582	0.0122094	0.0929733		-0.0261953	NA		-2.2407	0.147563		-2.43416	0.148821		-0.219654	NA
	HORVU.MOREX.r3.2HG0173480.1		Formin-like protein		3.48363	4.01363	3.01568	0.499297	3.50431		0.929809	0.563652	1.58239	0.516034	1.02528		4.58224	3.22943	1.80935	1.38658	3.20701		0.117561	0.468003	0.0604647	0.220664	0.215343		-1.74964	0.0181536		-0.217393	0.851915		-2.43374	0.000178777		-3.96599	2.31595e-11
	HORVU.MOREX.r3.3HG0309510.1		Loricrin		19.5234	26.9366	26.1791	4.07895	24.213		66.6916	26.7516	23.5638	24.0325	39.0023		8.3133	3.42149	2.65516	3.06952	4.79665		7.67195	5.35621	10.5574	2.60579	7.86185		0.656433	0.637789		-2.44256	7.57052e-07		-2.43333	9.27101e-07		0.665661	0.539611
	HORVU.MOREX.r3.7HG0651170.1		HXXXD-type acyl-transferase family protein		1.30683	1.21744	1.76909	0.296082	1.43112		0.45799	0.956097	1.14286	0.354033	0.852316		0.24002	0.392082	0.186934	0.106479	0.273012		0.340086	0.175635	0	0.170074	0.171907		-0.772101	0.731076		-2.50184	0.000440546		-2.43279	0.00169884		-0.703049	0.764554
	HORVU.MOREX.r3.5HG0508260.1		Glutathione S-transferase		0.145282	0	0	0.0838783	0.0484272		0.162443	0	0.320363	0.160187	0.160936		0.10835	0.144217	0.139237	0.0194303	0.130601		0	0.0545086	0.0521136	0.0308025	0.0355407		1.8097	NA		1.36892	NA		-2.43102	NA		-1.99025	NA
	HORVU.MOREX.r3.7HG0683320.1		Aspartyl/glutamyl-tRNA(Asn/Gln) amidotransferase subunit B		0.66457	0.192039	1.08745	0.447937	0.648021		0.557305	0.189395	0.785066	0.300571	0.510589		0.929309	0.247388	0.318459	0.374879	0.498385		0.289683	0	0	0.167249	0.0965612		-0.382931	NA		-0.502047	0.846849		-2.43049	0.28947		-2.31137	NA
	HORVU.MOREX.r3.6HG0545930.1		Leucine-rich repeat receptor-like protein kinase family protein		0.0555517	0.0128421	0.0415547	0.0217732	0.0366495		0.0372684	0.0126653	0.0104999	0.0148692	0.0201445		0.0248581	0	0	0.0143518	0.00828602		0	0.0125056	0	0.0072201	0.00416853		-0.914597	NA		-2.12073	NA		-2.42991	NA		-1.22377	NA
	HORVU.MOREX.r3.7HG0725750.1		Polypyrimidine tract-binding protein 2		2.64887	2.70847	4.85837	1.2588	3.40524		2.50612	3.25188	6.06575	1.87727	3.94125		1.08273	0.83435	0.585844	0.248444	0.834309		0.355272	1.49076	0.657811	0.588028	0.834614		0.184649	0.98124		-2.13887	0.00285604		-2.42928	0.000862314		-0.105754	0.983177
	HORVU.MOREX.r3.3HG0250770.1		Polynucleotidyl transferase ribonuclease H-like superfamily protein		0.0470898	0.462651	0.308217	0.210051	0.272653		0.394893	0.671004	0.0667535	0.302498	0.37755		0.105358	0	0.0225652	0.0554738	0.042641		0.0205263	0.079505	0.126686	0.053189	0.0755724		0.402374	0.977116		-2.70402	0.0877709		-2.42706	0.120052		0.679329	0.930357
	HORVU.MOREX.r3.2HG0103880.1		Aspartic proteinase nepenthesin-1		25.4074	36.7816	36.5065	6.48894	32.8985		23.3411	30.3425	25.7899	3.55299	26.4912		2.23431	7.19176	9.6996	3.79904	6.37522		6.16114	5.01492	5.0219	0.659764	5.39932		-0.34147	0.885095		-2.4588	6.86284e-09		-2.42643	1.71225e-08		-0.309107	0.869643
	HORVU.MOREX.r3.3HG0273570.1		Dimethyl sulfoxide/trimethylamine N-oxide reductase		0.0484272	0	0	0.0279594	0.0161424		0.0541478	0.165615	0.0457662	0.0669063	0.0885095		0.054175	0	0.0464122	0.0292953	0.0335291		0	0	0.0521136	0.0300878	0.0173712		2.26737	NA		0.834585	NA		-2.42424	NA		-0.99145	NA
	HORVU.MOREX.r3.7HG0735490.1		Serine/arginine repetitive matrix protein 1		0.143037	0.0826656	0.401237	0.169214	0.20898		0.479799	0.244583	0.337942	0.118438	0.354108		0.320027	0.0532457	0.27417	0.142643	0.215814		0.0623491	0.0804995	0.0769624	0.009622	0.0732703		0.674219	NA		-0.112716	0.968082		-2.42241	0.174646		-1.63547	NA
	HORVU.MOREX.r3.5HG0503970.1		Transcription factor		11.1169	10.5857	14.7012	2.23856	12.1346		4.38013	2.29317	6.40368	2.05534	4.35899		13.828	12.2178	13.9014	0.951545	13.3157		0.646108	1.72798	0.398771	0.706919	0.924285		-1.48492	0.0108762		0.0242328	0.983024		-2.41785	5.01323e-06		-3.927	6.16614e-16
	HORVU.MOREX.r3.3HG0249410.1		Cyclin family protein		14.0899	15.1277	9.95793	2.73486	13.0585		3.79642	2.47237	5.37151	1.45138	3.8801		20.6649	15.5345	12.1561	4.28434	16.1185		0.977983	1.39737	0.0643841	0.681591	0.813245		-1.72696	0.226027		0.225662	0.897445		-2.41758	0.0101538		-4.3702	2.3721e-07
	HORVU.MOREX.r3.3HG0324410.1		Myosin-2		0.0236653	0	0.221281	0.121503	0.0816487		0.0264608	0.0539548	0.156555	0.068565	0.07899		0	0.123332	0.204125	0.102799	0.109153		0	0.0266372	0.0254667	0.0150525	0.017368		-0.154208	NA		0.186852	0.963909		-2.41737	0.401397		-2.75843	NA
	HORVU.MOREX.r3.5HG0504290.1		Ring finger protein		3.18667	3.47873	3.80736	0.310527	3.49092		3.1672	3.09449	6.58083	1.99218	4.28084		0.264066	0.35148	2.8844	1.48826	1.16665		0.617358	0.797077	1.27009	0.337169	0.894842		0.294788	0.969555		-1.68378	0.0823464		-2.41724	0.00689422		-0.438666	0.921241
	HORVU.MOREX.r3.7HG0658520.1		Cysteine/Histidine-rich C1 domain family protein		2.84888	2.75687	2.91163	0.0778387	2.83913		1.55567	1.66156	1.87838	0.164502	1.69854		1.96409	1.18382	0.380979	0.791584	1.1763		0.519831	0.223719	0.285186	0.156268	0.342912		-0.753485	0.621524		-1.34046	0.0364583		-2.41649	0.000716348		-1.82952	0.0294111
	HORVU.MOREX.r3.3HG0289000.1		Coiled-coil domain-containing protein 25		9.67098	17.047	14.7511	3.77457	13.823		14.5981	10.4044	11.5673	2.16508	12.1899		2.97518	4.05005	10.2244	3.91215	5.74988		3.39878	1.97299	2.14648	0.777952	2.50608		-0.202412	0.960891		-1.35233	0.00793173		-2.41623	2.63024e-07		-1.26631	0.0316344
	HORVU.MOREX.r3.4HG0408250.1		Benzyl alcohol O-benzoyltransferase		1.46959	1.64718	1.10347	0.277248	1.40675		0.69711	1.54835	0.715463	0.486254	0.986975		0.074728	0.13262	0.23474	0.0810185	0.147363		0.252353	0.125314	0.215653	0.0653799	0.197773		-0.5289	0.762158		-3.39965	3.03016e-10		-2.4158	2.58788e-05		0.454951	0.864096
	HORVU.MOREX.r3.7HG0723190.1		Retrotransposon protein, putative, unclassified		0	0.0458074	0.018528	0.0230426	0.0214451		0.0664676	0	0.0374527	0.0333229	0.0346401		0.022167	0	0	0.0127981	0.007389		0	0.0223035	0	0.0128769	0.00743451		0.72474	NA		-1.42949	NA		-2.41453	NA		-0.260301	NA
	HORVU.MOREX.r3.5HG0456250.1		Alcohol dehydrogenase		0.599959	0.138695	0	0.3141	0.246218		0.402498	0	0.226797	0.201789	0.209765		0	0.0893344	0	0.0515773	0.0297781		0	0	0.129126	0.0745508	0.0430419		-0.152138	NA		-2.97644	NA		-2.41451	NA		0.409787	NA
	HORVU.MOREX.r3.4HG0354090.1		Protein DETOXIFICATION		0	0	0	0	0		0.283007	0	0.159467	0.141883	0.147491		0.141574	0.37688	0.161717	0.130428	0.226724		0.0735524	0	0	0.0424655	0.0245175		3.21932	NA		3.74065	NA		-2.41439	NA		-2.93573	NA
	HORVU.MOREX.r3.6HG0556970.1		Ribosomal protein L37, mitochondrial		0.138452	0	0	0.0799353	0.0461507		0.464421	0	0.261689	0.232833	0.242037		0.30977	0.103078	0.398074	0.151405	0.270307		0.120701	0	0	0.069687	0.0402338		2.25748	NA		2.31715	NA		-2.41434	NA		-2.47401	NA
	HORVU.MOREX.r3.7HG0673730.1		Retrovirus-related Pol polyprotein from transposon TNT 1-94		0.0291872	0	0	0.0168512	0.00972906		0.097905	0.232905	0.110334	0.0746135	0.147048		0	0	0.0559455	0.0323001	0.0186485		0.0254452	0.065705	0	0.0331297	0.0303834		3.74593	NA		0.524743	NA		-2.41369	NA		0.807488	NA
	HORVU.MOREX.r3.4HG0389080.1		Retrovirus-related Pol polyprotein from transposon TNT 1-94		0.0180892	0.0418175	0	0.020972	0.0199689		0	0.164967	0.0170952	0.0907125	0.0606875		0.0303543	0.026935	0.0173365	0.00674889	0.0248753		0.01577	0	0.0194662	0.0103383	0.0117454		1.62754	NA		0.336024	NA		-2.41369	NA		-1.12217	NA
	HORVU.MOREX.r3.2HG0202680.1		Retrotransposon protein, putative, Ty1-copia subclass		0.368755	0.426232	0.19703	0.119252	0.330672		0.117804	0.0600521	0.0995694	0.0295225	0.0924753		0.0589318	0	0	0.0340243	0.0196439		0	0	0.0566894	0.0327296	0.0188965		-1.80907	NA		-3.87456	NA		-2.41119	NA		-0.3457	NA
	HORVU.MOREX.r3.6HG0578700.1		Transposon protein, putative, Pong sub-class		0.314542	0.181784	0.196074	0.0728736	0.2308		0.117233	0.0597606	0.099086	0.0293792	0.0920264		0	0.0390296	0	0.0225338	0.0130099		0.0457025	0	0	0.0263863	0.0152342		-1.32369	NA		-4.14456	NA		-2.41107	NA		0.409794	NA
	HORVU.MOREX.r3.2HG0195720.1		26S proteasome regulatory subunit family protein		0.228153	0.17581	0.0711112	0.0799624	0.158358		0.17007	0.0866949	0.143745	0.0426205	0.133503		0.0425388	0.113241	0	0.0572011	0.0519265		0	0.0856016	0	0.0494221	0.0285339		-0.210707	NA		-1.61981	NA		-2.41092	NA		-1.00182	NA
	HORVU.MOREX.r3.6HG0587150.1		Copia-like polyprotein/retrotransposon, putative		0.107993	0.0416084	0.0336593	0.0408156	0.0610868		0.0804997	0.0410356	0.0680391	0.0201737	0.0631914		0.0604051	0	0	0.0348749	0.020135		0	0	0.0387377	0.0223652	0.0129126		0.0688839	NA		-1.5138	NA		-2.41069	NA		-0.828006	NA
	HORVU.MOREX.r3.2HG0121640.1		TVP38/TMEM64 family membrane protein		0.602749	0.203204	0.164383	0.242662	0.323445		0.589707	0.257665	0.284815	0.184367	0.377396		0.0983339	0.186979	0.0481391	0.0703017	0.111151		0.0437894	0.0848053	0.108105	0.0325621	0.0789		0.233899	0.981483		-1.5871	0.136674		-2.41064	0.0213417		-0.589641	0.902367
	HORVU.MOREX.r3.3HG0226000.1		Cyclin delta-3, putative		0	0	0	0	0		0.355146	0.181039	0.300172	0.0890016	0.278786		0.355324	0.118237	0.152205	0.128207	0.208589		0	0.178756	0	0.103205	0.0595854		3.21547	NA		2.73229	NA		-2.41054	NA		-1.92737	NA
	HORVU.MOREX.r3.2HG0123190.1		Anaphase-promoting complex subunit 10		0.875616	2.81138	0.545826	1.22397	1.41094		2.82837	0.110907	0	1.6019	0.979758		0.54419	1.44867	1.58512	0.56572	1.19266		0.169634	0.328525	0.104697	0.115154	0.200952		-0.511789	0.9666		-0.277691	0.920384		-2.4087	0.188021		-2.64279	0.249219
	HORVU.MOREX.r3.6HG0588050.1		Retrotransposon protein, putative, Ty1-copia subclass		2.59517	2.03204	1.59164	0.503014	2.07295		1.06085	1.55872	2.18885	0.565294	1.60281		0.0468257	0.0623263	0.13372	0.0463464	0.0809573		0.413566	0.376912	0.210205	0.10839	0.333561		-0.352091	0.879462		-4.85844	1.61802e-15		-2.40791	1.94888e-06		2.09844	0.00992639
	HORVU.MOREX.r3.4HG0403620.1		Sucrose transporter		46.8037	65.295	69.0465	11.9076	60.3817		54.2681	46.6349	52.529	4.00065	51.144		6.13273	9.83531	14.4978	4.1917	10.1553		8.8757	8.37425	14.4601	3.37824	10.57		-0.265513	0.900436		-2.66858	5.19987e-15		-2.40775	4.67791e-12		-0.00468902	0.999287
	HORVU.MOREX.r3.5HG0445570.1		Transposon protein, putative, CACTA, En/Spm sub-class		0.201855	0.116659	0	0.101336	0.106171		0.056425	0.115053	0.0953819	0.029838	0.0889533		0.0846801	0.0375705	0.193456	0.07995	0.105236		0	0	0.0543052	0.0313531	0.0181017		-0.19655	NA		-0.0573137	NA		-2.40769	NA		-2.54693	NA
	HORVU.MOREX.r3.3HG0311630.1		Metacaspase-1		3.38722	7.76127	7.13552	2.3655	6.09467		4.85671	4.02028	5.25357	0.629568	4.71019		0.523808	1.2609	1.71862	0.602825	1.16778		0.903257	0.897079	1.1364	0.136425	0.978913		-0.395348	0.858337		-2.49334	4.17353e-08		-2.40724	3.05691e-07		-0.309243	0.89117
	HORVU.MOREX.r3.6HG0632120.1		Transposon protein, putative, CACTA, En/Spm sub-class		0.255101	0.196575	0.318041	0.0607461	0.256572		0.475392	0.290803	0.0803611	0.197656	0.282185		0.237815	0.253231	0.244486	0.00773125	0.245178		0.0741316	0	0.0915065	0.0485984	0.0552127		0.0616252	NA		-0.182285	0.943087		-2.40708	0.242097		-2.16317	NA
	HORVU.MOREX.r3.3HG0246790.1		Endoglucanase		2.22234	0.891192	1.71045	0.671462	1.60799		3.33005	0.758287	2.05736	1.2859	2.04857		0.236772	0.29264	0.478134	0.126349	0.335849		0.316313	0.646625	0.325375	0.188144	0.429438		0.338078	0.93799		-2.36545	0.000148781		-2.40693	0.000116087		0.296592	0.933322
	HORVU.MOREX.r3.7HG0676950.1		Transposon protein, putative, CACTA, En/Spm sub-class		0	0	0	0	0		0.156818	0.399697	0.132544	0.147733	0.229686		0.0392241	0.0522084	0.0672073	0.0140037	0.0528799		0.0611345	0	0.0754631	0.0400779	0.0455325		4.07579	NA		1.8795	NA		-2.40653	NA		-0.210238	NA
	HORVU.MOREX.r3.7HG0642520.1		Peroxidase		0.897169	2.07402	0.932103	0.669597	1.3011		0.408691	1.55304	0.094208	0.767748	0.685313		0	0.123694	0	0.0714147	0.0412313		0.115873	0.29921	0	0.150867	0.138361		-0.970357	0.873636		-5.05842	0.000396696		-2.4063	0.117083		1.68176	0.640686
	HORVU.MOREX.r3.4HG0332560.1		Calcium-binding EF hand family protein		0	0	0.233475	0.134797	0.0778249		0.0697974	0.14232	0.117987	0.0369095	0.110035		0	0.0464746	0	0.0268321	0.0154915		0	0.0702626	0	0.0405661	0.0234209		0.327604	NA		-2.48829	NA		-2.40611	NA		0.409788	NA
	HORVU.MOREX.r3.2HG0180810.1		Os010g22490-like protein		0	0.226955	0	0.131032	0.0756516		0.0548861	0.111915	0.0927806	0.0290243	0.0865273		0	0	0	0	0		0	0	0.0528242	0.0304981	0.0176081		0.277846	NA		-3.49947	NA		-2.40575	NA		1.37156	NA
	HORVU.MOREX.r3.3HG0266760.1		ALWAYS EARLY 2		0	0	0.197996	0.114313	0.0659986		0.118382	0.241386	0.200115	0.0626013	0.186628		0	0	0	0	0		0	0	0.113935	0.0657801	0.0379782		1.32967	NA		-2.44764	NA		-2.40575	NA		1.37156	NA
	HORVU.MOREX.r3.3HG0329980.1		RNA-binding protein		0.4114	0.237762	0.673186	0.219194	0.440783		0.574998	0.117245	1.65238	0.788133	0.78154		0.460229	0.382862	0.197141	0.135212	0.346744		0.268992	0.115766	0.110679	0.0899693	0.165146		0.826667	NA		-0.464084	0.839888		-2.40445	0.124211		-1.1137	0.805043
	HORVU.MOREX.r3.6HG0569410.1		Nicotinate-nucleotide pyrophosphorylase [carboxylating]		0	0	0.098515	0.0568777	0.0328383		0	0.180156	0.0995694	0.0902447	0.0932419		0.0883977	0.15688	0.100975	0.036454	0.115417		0	0.0592947	0	0.0342338	0.0197649		1.334	NA		1.57167	NA		-2.40323	NA		-2.6409	NA
	HORVU.MOREX.r3.1HG0012520.1		Chymotrypsin inhibitor		1671.44	1692.63	2291.93	352.283	1885.33		2193.13	2157.49	2235.08	38.8409	2195.23		456.018	419.264	488.93	34.8505	454.738		365.793	694.318	309.902	207.697	456.671		0.186081	0.935531		-2.16103	4.32848e-13		-2.40321	6.67107e-16		-0.056097	0.979152
	HORVU.MOREX.r3.1HG0086880.1		Transposon protein, putative, Pong sub-class		0.231	0.267006	0.0539989	0.114016	0.184002		0	0.197498	0.109154	0.0989313	0.102217		0.193813	0	0	0.111898	0.0646044		0	0.0650023	0	0.0375291	0.0216674		-0.81309	NA		-1.46694	NA		-2.40285	NA		-1.749	NA
[truncated: 82,456 more rows]
