# Supplementary material for: Zeocin-induced DNA damage response in barley and its dependence on ATR
Source: Sci Rep. 2024 Feb 7;14:3119. doi: 10.1038/s41598-024-53264-0 (PMC10850495; doi:10.1038/s41598-024-53264-0)
Supplement: Supplementary file 3 — Supplementary Information 3. [file 41598_2024_53264_MOESM3_ESM.xlsx]

## Sheet: WT zeocin versus WT mock
	Supplemetary Dataset 3. Overview of gene ontology (GO) terms for differentially expressed genes (DEGs).
	Gene ontology (GO) terms for biological processes (BP) found significantly enriched in the list of 404 up-regulated DEGs in WT plants under zeocin
	GO:BP			p - value			number of genes ˟				intersection gene numbers
	term_name	term_id		adjusted	negative_log10		term_size	query_size	intersection_size
	glutathione metabolic process	GO:0006749		3.78477e-09	8.42196		96	335	13		HORVU.MOREX.R3.3HG0311610.1	HORVU.MOREX.R3.3HG0324100.1	HORVU.MOREX.R3.3HG0320140.1	HORVU.MOREX.R3.1HG0002040.1	HORVU.MOREX.R3.1HG0051800.1	HORVU.MOREX.R3.3HG0319710.1	HORVU.MOREX.R3.1HG0051880.1	HORVU.MOREX.R3.1HG0066370.1	HORVU.MOREX.R3.4HG0405160.1	HORVU.MOREX.R3.7HG0636800.1	HORVU.MOREX.R3.6HG0566420.1	HORVU.MOREX.R3.1HG0021380.1	HORVU.MOREX.R3.1HG0051890.1
	cellular modified amino acid metabolic process	GO:0006575		1.67495e-07	6.776		129	335	13		HORVU.MOREX.R3.3HG0311610.1	HORVU.MOREX.R3.3HG0324100.1	HORVU.MOREX.R3.3HG0320140.1	HORVU.MOREX.R3.1HG0002040.1	HORVU.MOREX.R3.1HG0051800.1	HORVU.MOREX.R3.3HG0319710.1	HORVU.MOREX.R3.1HG0051880.1	HORVU.MOREX.R3.1HG0066370.1	HORVU.MOREX.R3.4HG0405160.1	HORVU.MOREX.R3.7HG0636800.1	HORVU.MOREX.R3.6HG0566420.1	HORVU.MOREX.R3.1HG0021380.1	HORVU.MOREX.R3.1HG0051890.1
	sulfur compound metabolic process	GO:0006790		1.71194e-06	5.76651		255	335	16		HORVU.MOREX.R3.3HG0311610.1	HORVU.MOREX.R3.3HG0324100.1	HORVU.MOREX.R3.1HG0085440.1	HORVU.MOREX.R3.3HG0320140.1	HORVU.MOREX.R3.1HG0002040.1	HORVU.MOREX.R3.1HG0051800.1	HORVU.MOREX.R3.4HG0399700.1	HORVU.MOREX.R3.3HG0319710.1	HORVU.MOREX.R3.1HG0051880.1	HORVU.MOREX.R3.1HG0066370.1	HORVU.MOREX.R3.4HG0405160.1	HORVU.MOREX.R3.6HG0601510.1	HORVU.MOREX.R3.7HG0636800.1	HORVU.MOREX.R3.6HG0566420.1	HORVU.MOREX.R3.1HG0021380.1	HORVU.MOREX.R3.1HG0051890.1
	response to stimulus	GO:0050896		0.000207753	3.68245		3123	335	58		HORVU.MOREX.R3.5HG0444100.1	HORVU.MOREX.R3.3HG0307410.2	HORVU.MOREX.R3.7HG0634830.1	HORVU.MOREX.R3.7HG0737420.1	HORVU.MOREX.R3.5HG0498820.1	HORVU.MOREX.R3.2HG0164790.1	HORVU.MOREX.R3.4HG0403860.1	HORVU.MOREX.R3.5HG0444220.1	HORVU.MOREX.R3.7HG0726670.1	HORVU.MOREX.R3.5HG0444170.1	HORVU.MOREX.R3.5HG0444140.1	HORVU.MOREX.R3.5HG0444110.1	HORVU.MOREX.R3.5HG0444150.1	HORVU.MOREX.R3.5HG0486200.1	HORVU.MOREX.R3.7HG0661680.1	HORVU.MOREX.R3.4HG0406220.1	HORVU.MOREX.R3.1HG0021720.1	HORVU.MOREX.R3.7HG0721560.1	HORVU.MOREX.R3.2HG0181970.1	HORVU.MOREX.R3.7HG0715110.1	HORVU.MOREX.R3.5HG0488230.1	HORVU.MOREX.R3.7HG0642910.1	HORVU.MOREX.R3.5HG0444080.1	HORVU.MOREX.R3.6HG0557700.1	HORVU.MOREX.R3.3HG0219270.1	HORVU.MOREX.R3.5HG0444200.1	HORVU.MOREX.R3.3HG0219240.1	HORVU.MOREX.R3.2HG0204080.1	HORVU.MOREX.R3.4HG0333410.1	HORVU.MOREX.R3.5HG0464880.1	HORVU.MOREX.R3.1HG0051880.1	HORVU.MOREX.R3.5HG0490230.1	HORVU.MOREX.R3.2HG0114320.1	HORVU.MOREX.R3.1HG0054950.1	HORVU.MOREX.R3.7HG0724600.1	HORVU.MOREX.R3.4HG0381750.1	HORVU.MOREX.R3.5HG0505950.1	HORVU.MOREX.R3.7HG0752040.1	HORVU.MOREX.R3.6HG0548400.1
	nitrogen compound metabolic process	GO:0006807		0.000687155	3.16295		8115	335	114		HORVU.MOREX.R3.3HG0311610.1	HORVU.MOREX.R3.5HG0489170.1	HORVU.MOREX.R3.2HG0136860.1	HORVU.MOREX.R3.7HG0717740.1	HORVU.MOREX.R3.1HG0066140.1	HORVU.MOREX.R3.3HG0324100.1	HORVU.MOREX.R3.1HG0085440.1	HORVU.MOREX.R3.7HG0634830.1	HORVU.MOREX.R3.7HG0737420.1	HORVU.MOREX.R3.2HG0164790.1	HORVU.MOREX.R3.3HG0276810.1	HORVU.MOREX.R3.2HG0175550.1	HORVU.MOREX.R3.5HG0444220.1	HORVU.MOREX.R3.2HG0097640.1	HORVU.MOREX.R3.7HG0726670.1	HORVU.MOREX.R3.5HG0444150.1	HORVU.MOREX.R3.6HG0630450.1	HORVU.MOREX.R3.4HG0406220.1	HORVU.MOREX.R3.3HG0309080.1	HORVU.MOREX.R3.3HG0320140.1	HORVU.MOREX.R3.1HG0021720.1	HORVU.MOREX.R3.7HG0721560.1	HORVU.MOREX.R3.7HG0648000.1	HORVU.MOREX.R3.5HG0483890.1	HORVU.MOREX.R3.7HG0715110.1	HORVU.MOREX.R3.7HG0737610.1	HORVU.MOREX.R3.5HG0488230.1	HORVU.MOREX.R3.7HG0642910.1	HORVU.MOREX.R3.1HG0017050.1	HORVU.MOREX.R3.2HG0096960.1	HORVU.MOREX.R3.3HG0226580.1	HORVU.MOREX.R3.4HG0399240.1	HORVU.MOREX.R3.4HG0344490.1	HORVU.MOREX.R3.6HG0557700.1	HORVU.MOREX.R3.3HG0219270.1	HORVU.MOREX.R3.4HG0382480.1	HORVU.MOREX.R3.6HG0625920.1	HORVU.MOREX.R3.1HG0002040.1	HORVU.MOREX.R3.3HG0219240.1
	response to stress	GO:0006950		0.00264103	2.57823		1914	335	39		HORVU.MOREX.R3.5HG0444100.1	HORVU.MOREX.R3.3HG0307410.2	HORVU.MOREX.R3.7HG0634830.1	HORVU.MOREX.R3.7HG0737420.1	HORVU.MOREX.R3.5HG0498820.1	HORVU.MOREX.R3.2HG0164790.1	HORVU.MOREX.R3.4HG0403860.1	HORVU.MOREX.R3.5HG0444220.1	HORVU.MOREX.R3.7HG0726670.1	HORVU.MOREX.R3.5HG0444170.1	HORVU.MOREX.R3.5HG0444140.1	HORVU.MOREX.R3.5HG0444110.1	HORVU.MOREX.R3.5HG0444150.1	HORVU.MOREX.R3.5HG0486200.1	HORVU.MOREX.R3.7HG0661680.1	HORVU.MOREX.R3.4HG0406220.1	HORVU.MOREX.R3.1HG0021720.1	HORVU.MOREX.R3.7HG0721560.1	HORVU.MOREX.R3.7HG0715110.1	HORVU.MOREX.R3.5HG0444080.1	HORVU.MOREX.R3.5HG0444200.1	HORVU.MOREX.R3.2HG0204080.1	HORVU.MOREX.R3.4HG0333410.1	HORVU.MOREX.R3.2HG0114320.1	HORVU.MOREX.R3.1HG0054950.1	HORVU.MOREX.R3.7HG0724600.1	HORVU.MOREX.R3.4HG0381750.1	HORVU.MOREX.R3.7HG0752040.1	HORVU.MOREX.R3.6HG0597130.1	HORVU.MOREX.R3.3HG0291910.1	HORVU.MOREX.R3.1HG0078370.1	HORVU.MOREX.R3.1HG0093870.1	HORVU.MOREX.R3.5HG0423130.1	HORVU.MOREX.R3.5HG0513360.1	HORVU.MOREX.R3.3HG0319100.1	HORVU.MOREX.R3.5HG0441080.1	HORVU.MOREX.R3.6HG0620000.1	HORVU.MOREX.R3.7HG0723770.1	HORVU.MOREX.R3.5HG0520940.1
	organonitrogen compound metabolic process	GO:1901564		0.00421166	2.37555		4784	335	74		HORVU.MOREX.R3.3HG0311610.1	HORVU.MOREX.R3.2HG0136860.1	HORVU.MOREX.R3.1HG0066140.1	HORVU.MOREX.R3.3HG0324100.1	HORVU.MOREX.R3.1HG0085440.1	HORVU.MOREX.R3.7HG0634830.1	HORVU.MOREX.R3.7HG0737420.1	HORVU.MOREX.R3.5HG0444220.1	HORVU.MOREX.R3.2HG0097640.1	HORVU.MOREX.R3.7HG0726670.1	HORVU.MOREX.R3.5HG0444150.1	HORVU.MOREX.R3.6HG0630450.1	HORVU.MOREX.R3.3HG0320140.1	HORVU.MOREX.R3.7HG0648000.1	HORVU.MOREX.R3.5HG0483890.1	HORVU.MOREX.R3.5HG0488230.1	HORVU.MOREX.R3.7HG0642910.1	HORVU.MOREX.R3.2HG0096960.1	HORVU.MOREX.R3.3HG0226580.1	HORVU.MOREX.R3.4HG0344490.1	HORVU.MOREX.R3.6HG0557700.1	HORVU.MOREX.R3.3HG0219270.1	HORVU.MOREX.R3.4HG0382480.1	HORVU.MOREX.R3.6HG0625920.1	HORVU.MOREX.R3.1HG0002040.1	HORVU.MOREX.R3.3HG0219240.1	HORVU.MOREX.R3.1HG0051800.1	HORVU.MOREX.R3.6HG0575340.1	HORVU.MOREX.R3.7HG0738610.1	HORVU.MOREX.R3.4HG0399700.1	HORVU.MOREX.R3.3HG0319710.1	HORVU.MOREX.R3.1HG0051880.1	HORVU.MOREX.R3.3HG0321170.1	HORVU.MOREX.R3.5HG0490230.1	HORVU.MOREX.R3.2HG0178010.3	HORVU.MOREX.R3.3HG0281340.1	HORVU.MOREX.R3.5HG0495980.1	HORVU.MOREX.R3.7HG0717400.1	HORVU.MOREX.R3.6HG0616340.1
	aminoglycan catabolic process	GO:0006026		0.0092236	2.0351		17	335	4		HORVU.MOREX.R3.2HG0178010.3	HORVU.MOREX.R3.1HG0054950.1	HORVU.MOREX.R3.2HG0178020.1	HORVU.MOREX.R3.6HG0592970.1
	chitin metabolic process	GO:0006030		0.0092236	2.0351		17	335	4		HORVU.MOREX.R3.2HG0178010.3	HORVU.MOREX.R3.1HG0054950.1	HORVU.MOREX.R3.2HG0178020.1	HORVU.MOREX.R3.6HG0592970.1
	chitin catabolic process	GO:0006032		0.0092236	2.0351		17	335	4		HORVU.MOREX.R3.2HG0178010.3	HORVU.MOREX.R3.1HG0054950.1	HORVU.MOREX.R3.2HG0178020.1	HORVU.MOREX.R3.6HG0592970.1
	glucosamine-containing compound catabolic process	GO:1901072		0.0092236	2.0351		17	335	4		HORVU.MOREX.R3.2HG0178010.3	HORVU.MOREX.R3.1HG0054950.1	HORVU.MOREX.R3.2HG0178020.1	HORVU.MOREX.R3.6HG0592970.1
	cell surface receptor signaling pathway	GO:0007166		0.0110436	1.95689		158	335	9		HORVU.MOREX.R3.5HG0488230.1	HORVU.MOREX.R3.7HG0642910.1	HORVU.MOREX.R3.6HG0557700.1	HORVU.MOREX.R3.3HG0219270.1	HORVU.MOREX.R3.3HG0219240.1	HORVU.MOREX.R3.5HG0490230.1	HORVU.MOREX.R3.5HG0505950.1	HORVU.MOREX.R3.6HG0548400.1	HORVU.MOREX.R3.3HG0240070.1
	amino sugar catabolic process	GO:0046348		0.0117716	1.92916		18	335	4		HORVU.MOREX.R3.2HG0178010.3	HORVU.MOREX.R3.1HG0054950.1	HORVU.MOREX.R3.2HG0178020.1	HORVU.MOREX.R3.6HG0592970.1
	organic substance metabolic process	GO:0071704		0.0120039	1.92068		9955	335	128		HORVU.MOREX.R3.2HG0216680.1	HORVU.MOREX.R3.3HG0311610.1	HORVU.MOREX.R3.5HG0489170.1	HORVU.MOREX.R3.2HG0136860.1	HORVU.MOREX.R3.7HG0717740.1	HORVU.MOREX.R3.1HG0066140.1	HORVU.MOREX.R3.3HG0324100.1	HORVU.MOREX.R3.1HG0085440.1	HORVU.MOREX.R3.7HG0634830.1	HORVU.MOREX.R3.7HG0737420.1	HORVU.MOREX.R3.2HG0164790.1	HORVU.MOREX.R3.3HG0276810.1	HORVU.MOREX.R3.2HG0175550.1	HORVU.MOREX.R3.5HG0444220.1	HORVU.MOREX.R3.2HG0097640.1	HORVU.MOREX.R3.7HG0726670.1	HORVU.MOREX.R3.5HG0444150.1	HORVU.MOREX.R3.1HG0069130.1	HORVU.MOREX.R3.6HG0630450.1	HORVU.MOREX.R3.4HG0406220.1	HORVU.MOREX.R3.3HG0309080.1	HORVU.MOREX.R3.3HG0320140.1	HORVU.MOREX.R3.1HG0021720.1	HORVU.MOREX.R3.7HG0721560.1	HORVU.MOREX.R3.7HG0648000.1	HORVU.MOREX.R3.7HG0750850.1	HORVU.MOREX.R3.5HG0483890.1	HORVU.MOREX.R3.7HG0715110.1	HORVU.MOREX.R3.7HG0737610.1	HORVU.MOREX.R3.5HG0488230.1	HORVU.MOREX.R3.7HG0642910.1	HORVU.MOREX.R3.1HG0017050.1	HORVU.MOREX.R3.2HG0096960.1	HORVU.MOREX.R3.3HG0226580.1	HORVU.MOREX.R3.4HG0399240.1	HORVU.MOREX.R3.4HG0344490.1	HORVU.MOREX.R3.6HG0557700.1	HORVU.MOREX.R3.3HG0219270.1	HORVU.MOREX.R3.4HG0382480.1
	cellular metabolic process	GO:0044237		0.0133594	1.87421		8623	335	114		HORVU.MOREX.R3.7HG0637550.1	HORVU.MOREX.R3.2HG0216680.1	HORVU.MOREX.R3.3HG0311610.1	HORVU.MOREX.R3.5HG0489170.1	HORVU.MOREX.R3.2HG0136860.1	HORVU.MOREX.R3.7HG0717740.1	HORVU.MOREX.R3.1HG0066140.1	HORVU.MOREX.R3.3HG0324100.1	HORVU.MOREX.R3.1HG0085440.1	HORVU.MOREX.R3.7HG0634830.1	HORVU.MOREX.R3.7HG0737420.1	HORVU.MOREX.R3.2HG0164790.1	HORVU.MOREX.R3.3HG0276810.1	HORVU.MOREX.R3.2HG0175550.1	HORVU.MOREX.R3.5HG0444220.1	HORVU.MOREX.R3.2HG0097640.1	HORVU.MOREX.R3.7HG0726670.1	HORVU.MOREX.R3.5HG0444150.1	HORVU.MOREX.R3.6HG0630450.1	HORVU.MOREX.R3.4HG0406220.1	HORVU.MOREX.R3.3HG0309080.1	HORVU.MOREX.R3.3HG0320140.1	HORVU.MOREX.R3.1HG0021720.1	HORVU.MOREX.R3.7HG0721560.1	HORVU.MOREX.R3.7HG0648000.1	HORVU.MOREX.R3.7HG0750850.1	HORVU.MOREX.R3.7HG0715110.1	HORVU.MOREX.R3.7HG0737610.1	HORVU.MOREX.R3.5HG0488230.1	HORVU.MOREX.R3.7HG0642910.1	HORVU.MOREX.R3.1HG0017050.1	HORVU.MOREX.R3.2HG0096960.1	HORVU.MOREX.R3.3HG0226580.1	HORVU.MOREX.R3.4HG0399240.1	HORVU.MOREX.R3.4HG0344490.1	HORVU.MOREX.R3.6HG0557700.1	HORVU.MOREX.R3.3HG0219270.1	HORVU.MOREX.R3.4HG0382480.1	HORVU.MOREX.R3.1HG0002040.1
	protein phosphorylation	GO:0006468		0.015215	1.81773		1621	335	33		HORVU.MOREX.R3.2HG0136860.1	HORVU.MOREX.R3.1HG0066140.1	HORVU.MOREX.R3.7HG0634830.1	HORVU.MOREX.R3.7HG0737420.1	HORVU.MOREX.R3.2HG0097640.1	HORVU.MOREX.R3.7HG0648000.1	HORVU.MOREX.R3.5HG0488230.1	HORVU.MOREX.R3.7HG0642910.1	HORVU.MOREX.R3.2HG0096960.1	HORVU.MOREX.R3.6HG0557700.1	HORVU.MOREX.R3.3HG0219270.1	HORVU.MOREX.R3.3HG0219240.1	HORVU.MOREX.R3.5HG0490230.1	HORVU.MOREX.R3.3HG0281340.1	HORVU.MOREX.R3.7HG0717400.1	HORVU.MOREX.R3.7HG0749520.1	HORVU.MOREX.R3.4HG0349400.1	HORVU.MOREX.R3.5HG0505950.1	HORVU.MOREX.R3.7HG0744190.1	HORVU.MOREX.R3.6HG0548400.1	HORVU.MOREX.R3.5HG0510630.1	HORVU.MOREX.R3.5HG0430760.1	HORVU.MOREX.R3.1HG0092560.1	HORVU.MOREX.R3.6HG0627900.1	HORVU.MOREX.R3.UNG0753150.1	HORVU.MOREX.R3.5HG0430550.1	HORVU.MOREX.R3.2HG0138730.1	HORVU.MOREX.R3.3HG0295950.1	HORVU.MOREX.R3.7HG0724280.1	HORVU.MOREX.R3.1HG0009480.1	HORVU.MOREX.R3.4HG0344940.1	HORVU.MOREX.R3.5HG0441080.1	HORVU.MOREX.R3.3HG0240070.1
	cellular response to stimulus	GO:0051716		0.0167115	1.77698		1413	335	30		HORVU.MOREX.R3.3HG0307410.2	HORVU.MOREX.R3.2HG0164790.1	HORVU.MOREX.R3.5HG0444220.1	HORVU.MOREX.R3.7HG0726670.1	HORVU.MOREX.R3.5HG0444150.1	HORVU.MOREX.R3.4HG0406220.1	HORVU.MOREX.R3.1HG0021720.1	HORVU.MOREX.R3.7HG0721560.1	HORVU.MOREX.R3.7HG0715110.1	HORVU.MOREX.R3.5HG0488230.1	HORVU.MOREX.R3.7HG0642910.1	HORVU.MOREX.R3.6HG0557700.1	HORVU.MOREX.R3.3HG0219270.1	HORVU.MOREX.R3.3HG0219240.1	HORVU.MOREX.R3.2HG0204080.1	HORVU.MOREX.R3.5HG0490230.1	HORVU.MOREX.R3.2HG0114320.1	HORVU.MOREX.R3.7HG0724600.1	HORVU.MOREX.R3.5HG0505950.1	HORVU.MOREX.R3.6HG0548400.1	HORVU.MOREX.R3.6HG0597130.1	HORVU.MOREX.R3.3HG0291910.1	HORVU.MOREX.R3.1HG0078370.1	HORVU.MOREX.R3.5HG0513360.1	HORVU.MOREX.R3.1HG0077700.1	HORVU.MOREX.R3.5HG0428440.1	HORVU.MOREX.R3.5HG0455020.1	HORVU.MOREX.R3.6HG0620000.1	HORVU.MOREX.R3.7HG0723770.1	HORVU.MOREX.R3.3HG0240070.1
	peptide metabolic process	GO:0006518		0.0187465	1.72708		459	335	15		HORVU.MOREX.R3.3HG0311610.1	HORVU.MOREX.R3.3HG0324100.1	HORVU.MOREX.R3.3HG0320140.1	HORVU.MOREX.R3.1HG0002040.1	HORVU.MOREX.R3.1HG0051800.1	HORVU.MOREX.R3.7HG0738610.1	HORVU.MOREX.R3.3HG0319710.1	HORVU.MOREX.R3.1HG0051880.1	HORVU.MOREX.R3.1HG0066370.1	HORVU.MOREX.R3.4HG0405160.1	HORVU.MOREX.R3.7HG0636800.1	HORVU.MOREX.R3.6HG0566420.1	HORVU.MOREX.R3.4HG0335410.1	HORVU.MOREX.R3.1HG0021380.1	HORVU.MOREX.R3.1HG0051890.1
	aminoglycan metabolic process	GO:0006022		0.0225192	1.64745		21	335	4		HORVU.MOREX.R3.2HG0178010.3	HORVU.MOREX.R3.1HG0054950.1	HORVU.MOREX.R3.2HG0178020.1	HORVU.MOREX.R3.6HG0592970.1
	glucosamine-containing compound metabolic process	GO:1901071		0.0225192	1.64745		21	335	4		HORVU.MOREX.R3.2HG0178010.3	HORVU.MOREX.R3.1HG0054950.1	HORVU.MOREX.R3.2HG0178020.1	HORVU.MOREX.R3.6HG0592970.1
	DNA replication	GO:0006260		0.0253694	1.59569		100	335	7		HORVU.MOREX.R3.4HG0406220.1	HORVU.MOREX.R3.1HG0021720.1	HORVU.MOREX.R3.7HG0721560.1	HORVU.MOREX.R3.2HG0114320.1	HORVU.MOREX.R3.6HG0597130.1	HORVU.MOREX.R3.6HG0620000.1	HORVU.MOREX.R3.7HG0656360.1
	phosphorylation	GO:0016310		0.0386087	1.41331		1776	335	34		HORVU.MOREX.R3.7HG0637550.1	HORVU.MOREX.R3.2HG0136860.1	HORVU.MOREX.R3.1HG0066140.1	HORVU.MOREX.R3.7HG0634830.1	HORVU.MOREX.R3.7HG0737420.1	HORVU.MOREX.R3.2HG0097640.1	HORVU.MOREX.R3.7HG0648000.1	HORVU.MOREX.R3.5HG0488230.1	HORVU.MOREX.R3.7HG0642910.1	HORVU.MOREX.R3.2HG0096960.1	HORVU.MOREX.R3.6HG0557700.1	HORVU.MOREX.R3.3HG0219270.1	HORVU.MOREX.R3.3HG0219240.1	HORVU.MOREX.R3.5HG0490230.1	HORVU.MOREX.R3.3HG0281340.1	HORVU.MOREX.R3.7HG0717400.1	HORVU.MOREX.R3.7HG0749520.1	HORVU.MOREX.R3.4HG0349400.1	HORVU.MOREX.R3.5HG0505950.1	HORVU.MOREX.R3.7HG0744190.1	HORVU.MOREX.R3.6HG0548400.1	HORVU.MOREX.R3.5HG0510630.1	HORVU.MOREX.R3.5HG0430760.1	HORVU.MOREX.R3.1HG0092560.1	HORVU.MOREX.R3.6HG0627900.1	HORVU.MOREX.R3.UNG0753150.1	HORVU.MOREX.R3.5HG0430550.1	HORVU.MOREX.R3.2HG0138730.1	HORVU.MOREX.R3.3HG0295950.1	HORVU.MOREX.R3.7HG0724280.1	HORVU.MOREX.R3.1HG0009480.1	HORVU.MOREX.R3.4HG0344940.1	HORVU.MOREX.R3.5HG0441080.1	HORVU.MOREX.R3.3HG0240070.1
	Note: Table made using online tools gProfiler. P -value was calucated based on g:SCS algoritm.
	˟ term_size = the total number of genes belonging to the GO category in H. vulgare; query_size = the number of genes recognized from the initial input; intersection_size = the number of genes in the initial input belonging to the term
	Gene ontology (GO) terms for biological processes (BP) found significantly enriched in the list of 315 down-regulated DEGs in WT plants under zeocin
	GO:BP			p - value			number of genes ˟				intersection gene numbers
	term_name	term_id		adjusted	negative_log10		term_size	query_size	intersection_size
	microtubule-based movement	GO:0007018		7.42555e-18	17.1293		56	297	16		HORVU.MOREX.R3.2HG0173210.1	HORVU.MOREX.R3.1HG0063870.1	HORVU.MOREX.R3.2HG0134490.1	HORVU.MOREX.R3.5HG0438440.1	HORVU.MOREX.R3.7HG0634400.1	HORVU.MOREX.R3.2HG0120880.1	HORVU.MOREX.R3.5HG0510860.1	HORVU.MOREX.R3.5HG0427080.1	HORVU.MOREX.R3.6HG0627910.1	HORVU.MOREX.R3.5HG0427780.1	HORVU.MOREX.R3.4HG0386980.1	HORVU.MOREX.R3.5HG0511950.1	HORVU.MOREX.R3.6HG0555870.1	HORVU.MOREX.R3.5HG0467060.1	HORVU.MOREX.R3.3HG0270270.1	HORVU.MOREX.R3.2HG0174320.1
	microtubule-based process	GO:0007017		4.04932e-16	15.3926		142	297	20		HORVU.MOREX.R3.2HG0173210.1	HORVU.MOREX.R3.1HG0063870.1	HORVU.MOREX.R3.2HG0134490.1	HORVU.MOREX.R3.5HG0438440.1	HORVU.MOREX.R3.7HG0634400.1	HORVU.MOREX.R3.2HG0120880.1	HORVU.MOREX.R3.3HG0280910.1	HORVU.MOREX.R3.5HG0510860.1	HORVU.MOREX.R3.5HG0427080.1	HORVU.MOREX.R3.6HG0627910.1	HORVU.MOREX.R3.5HG0427780.1	HORVU.MOREX.R3.1HG0073890.1	HORVU.MOREX.R3.4HG0386980.1	HORVU.MOREX.R3.4HG0397020.1	HORVU.MOREX.R3.2HG0142680.1	HORVU.MOREX.R3.5HG0511950.1	HORVU.MOREX.R3.6HG0555870.1	HORVU.MOREX.R3.5HG0467060.1	HORVU.MOREX.R3.3HG0270270.1	HORVU.MOREX.R3.2HG0174320.1
	cell cycle	GO:0007049		5.44306e-15	14.2642		268	297	24		HORVU.MOREX.R3.6HG0567330.1	HORVU.MOREX.R3.2HG0173210.1	HORVU.MOREX.R3.5HG0443530.1	HORVU.MOREX.R3.6HG0573950.1	HORVU.MOREX.R3.2HG0171650.1	HORVU.MOREX.R3.1HG0069480.1	HORVU.MOREX.R3.2HG0181310.1	HORVU.MOREX.R3.3HG0234670.1	HORVU.MOREX.R3.4HG0414930.1	HORVU.MOREX.R3.5HG0532630.1	HORVU.MOREX.R3.5HG0514360.1	HORVU.MOREX.R3.6HG0548870.1	HORVU.MOREX.R3.5HG0510860.1	HORVU.MOREX.R3.7HG0751620.1	HORVU.MOREX.R3.1HG0069550.1	HORVU.MOREX.R3.4HG0411400.1	HORVU.MOREX.R3.4HG0401740.1	HORVU.MOREX.R3.1HG0073890.1	HORVU.MOREX.R3.3HG0295540.1	HORVU.MOREX.R3.4HG0397020.1	HORVU.MOREX.R3.2HG0142680.1	HORVU.MOREX.R3.1HG0047290.1	HORVU.MOREX.R3.5HG0501270.1	HORVU.MOREX.R3.5HG0444030.1
	DNA replication	GO:0006260		4.11029e-12	11.3861		100	297	15		HORVU.MOREX.R3.3HG0252970.1	HORVU.MOREX.R3.5HG0443530.1	HORVU.MOREX.R3.3HG0239160.1	HORVU.MOREX.R3.1HG0065100.1	HORVU.MOREX.R3.7HG0732610.1	HORVU.MOREX.R3.6HG0624620.1	HORVU.MOREX.R3.3HG0234670.1	HORVU.MOREX.R3.5HG0463350.1	HORVU.MOREX.R3.6HG0632980.1	HORVU.MOREX.R3.4HG0353450.1	HORVU.MOREX.R3.6HG0548870.1	HORVU.MOREX.R3.6HG0627010.1	HORVU.MOREX.R3.4HG0396660.1	HORVU.MOREX.R3.3HG0301080.1	HORVU.MOREX.R3.1HG0076970.1
	cell cycle process	GO:0022402		2.42154e-11	10.6159		188	297	18		HORVU.MOREX.R3.6HG0567330.1	HORVU.MOREX.R3.2HG0173210.1	HORVU.MOREX.R3.5HG0443530.1	HORVU.MOREX.R3.6HG0573950.1	HORVU.MOREX.R3.2HG0171650.1	HORVU.MOREX.R3.2HG0181310.1	HORVU.MOREX.R3.3HG0234670.1	HORVU.MOREX.R3.4HG0414930.1	HORVU.MOREX.R3.5HG0532630.1	HORVU.MOREX.R3.5HG0514360.1	HORVU.MOREX.R3.5HG0510860.1	HORVU.MOREX.R3.4HG0411400.1	HORVU.MOREX.R3.4HG0401740.1	HORVU.MOREX.R3.1HG0073890.1	HORVU.MOREX.R3.3HG0295540.1	HORVU.MOREX.R3.4HG0397020.1	HORVU.MOREX.R3.2HG0142680.1	HORVU.MOREX.R3.5HG0444030.1
	DNA replication initiation	GO:0006270		1.98175e-07	6.70295		12	297	6		HORVU.MOREX.R3.5HG0443530.1	HORVU.MOREX.R3.1HG0065100.1	HORVU.MOREX.R3.6HG0624620.1	HORVU.MOREX.R3.5HG0463350.1	HORVU.MOREX.R3.4HG0353450.1	HORVU.MOREX.R3.3HG0301080.1
	nuclear division	GO:0000280		1.53516e-06	5.81385		84	297	10		HORVU.MOREX.R3.6HG0567330.1	HORVU.MOREX.R3.6HG0573950.1	HORVU.MOREX.R3.2HG0181310.1	HORVU.MOREX.R3.5HG0532630.1	HORVU.MOREX.R3.5HG0514360.1	HORVU.MOREX.R3.5HG0510860.1	HORVU.MOREX.R3.4HG0411400.1	HORVU.MOREX.R3.4HG0401740.1	HORVU.MOREX.R3.2HG0174860.1	HORVU.MOREX.R3.6HG0590050.1
	DNA-templated DNA replication	GO:0006261		3.4949e-06	5.45656		47	297	8		HORVU.MOREX.R3.5HG0443530.1	HORVU.MOREX.R3.3HG0239160.1	HORVU.MOREX.R3.1HG0065100.1	HORVU.MOREX.R3.6HG0624620.1	HORVU.MOREX.R3.5HG0463350.1	HORVU.MOREX.R3.4HG0353450.1	HORVU.MOREX.R3.3HG0301080.1	HORVU.MOREX.R3.1HG0076970.1
	cell division	GO:0051301		1.03874e-05	4.98349		102	297	10		HORVU.MOREX.R3.3HG0239160.1	HORVU.MOREX.R3.1HG0069480.1	HORVU.MOREX.R3.7HG0751620.1	HORVU.MOREX.R3.1HG0069550.1	HORVU.MOREX.R3.1HG0073890.1	HORVU.MOREX.R3.3HG0295540.1	HORVU.MOREX.R3.1HG0047290.1	HORVU.MOREX.R3.5HG0501270.1	HORVU.MOREX.R3.5HG0444030.1	HORVU.MOREX.R3.3HG0301080.1
	organelle fission	GO:0048285		1.25441e-05	4.90156		104	297	10		HORVU.MOREX.R3.6HG0567330.1	HORVU.MOREX.R3.6HG0573950.1	HORVU.MOREX.R3.2HG0181310.1	HORVU.MOREX.R3.5HG0532630.1	HORVU.MOREX.R3.5HG0514360.1	HORVU.MOREX.R3.5HG0510860.1	HORVU.MOREX.R3.4HG0411400.1	HORVU.MOREX.R3.4HG0401740.1	HORVU.MOREX.R3.2HG0174860.1	HORVU.MOREX.R3.6HG0590050.1
	male meiosis II	GO:0007142		1.66624e-05	4.77826		5	297	4		HORVU.MOREX.R3.6HG0567330.1	HORVU.MOREX.R3.2HG0181310.1	HORVU.MOREX.R3.5HG0514360.1	HORVU.MOREX.R3.4HG0411400.1
	regulation of organelle organization	GO:0033043		3.83753e-05	4.41595		63	297	8		HORVU.MOREX.R3.1HG0065100.1	HORVU.MOREX.R3.6HG0573950.1	HORVU.MOREX.R3.5HG0510860.1	HORVU.MOREX.R3.1HG0073890.1	HORVU.MOREX.R3.4HG0397020.1	HORVU.MOREX.R3.2HG0142680.1	HORVU.MOREX.R3.2HG0174860.1	HORVU.MOREX.R3.6HG0590050.1
	sexual reproduction	GO:0019953		9.95438e-05	4.00199		71	297	8		HORVU.MOREX.R3.6HG0567330.1	HORVU.MOREX.R3.2HG0183770.1	HORVU.MOREX.R3.2HG0171650.1	HORVU.MOREX.R3.2HG0181310.1	HORVU.MOREX.R3.4HG0414930.1	HORVU.MOREX.R3.5HG0514360.1	HORVU.MOREX.R3.4HG0411400.1	HORVU.MOREX.R3.4HG0401740.1
	male meiotic nuclear division	GO:0007140		0.000156458	3.8056		17	297	5		HORVU.MOREX.R3.6HG0567330.1	HORVU.MOREX.R3.2HG0181310.1	HORVU.MOREX.R3.5HG0514360.1	HORVU.MOREX.R3.4HG0411400.1	HORVU.MOREX.R3.4HG0401740.1
	organelle organization	GO:0006996		0.00017902	3.7471		730	297	22		HORVU.MOREX.R3.6HG0567330.1	HORVU.MOREX.R3.2HG0173210.1	HORVU.MOREX.R3.5HG0443530.1	HORVU.MOREX.R3.1HG0065100.1	HORVU.MOREX.R3.6HG0573950.1	HORVU.MOREX.R3.2HG0171650.1	HORVU.MOREX.R3.6HG0624620.1	HORVU.MOREX.R3.2HG0181310.1	HORVU.MOREX.R3.3HG0234670.1	HORVU.MOREX.R3.4HG0414930.1	HORVU.MOREX.R3.5HG0532630.1	HORVU.MOREX.R3.5HG0514360.1	HORVU.MOREX.R3.3HG0280910.1	HORVU.MOREX.R3.5HG0510860.1	HORVU.MOREX.R3.4HG0411400.1	HORVU.MOREX.R3.4HG0401740.1	HORVU.MOREX.R3.1HG0073890.1	HORVU.MOREX.R3.4HG0397020.1	HORVU.MOREX.R3.2HG0142680.1	HORVU.MOREX.R3.2HG0174860.1	HORVU.MOREX.R3.2HG0173480.1	HORVU.MOREX.R3.6HG0590050.1
	regulation of cellular component organization	GO:0051128		0.000308205	3.51116		82	297	8		HORVU.MOREX.R3.1HG0065100.1	HORVU.MOREX.R3.6HG0573950.1	HORVU.MOREX.R3.5HG0510860.1	HORVU.MOREX.R3.1HG0073890.1	HORVU.MOREX.R3.4HG0397020.1	HORVU.MOREX.R3.2HG0142680.1	HORVU.MOREX.R3.2HG0174860.1	HORVU.MOREX.R3.6HG0590050.1
	cellular process involved in reproduction in multicellular organism	GO:0022412		0.000384087	3.41557		20	297	5		HORVU.MOREX.R3.6HG0567330.1	HORVU.MOREX.R3.2HG0181310.1	HORVU.MOREX.R3.5HG0514360.1	HORVU.MOREX.R3.4HG0411400.1	HORVU.MOREX.R3.4HG0401740.1
	male gamete generation	GO:0048232		0.000384087	3.41557		20	297	5		HORVU.MOREX.R3.6HG0567330.1	HORVU.MOREX.R3.2HG0181310.1	HORVU.MOREX.R3.5HG0514360.1	HORVU.MOREX.R3.4HG0411400.1	HORVU.MOREX.R3.4HG0401740.1
	gamete generation	GO:0007276		0.000384087	3.41557		20	297	5		HORVU.MOREX.R3.6HG0567330.1	HORVU.MOREX.R3.2HG0181310.1	HORVU.MOREX.R3.5HG0514360.1	HORVU.MOREX.R3.4HG0411400.1	HORVU.MOREX.R3.4HG0401740.1
	regulation of microtubule cytoskeleton organization	GO:0070507		0.000409016	3.38826		9	297	4		HORVU.MOREX.R3.5HG0510860.1	HORVU.MOREX.R3.1HG0073890.1	HORVU.MOREX.R3.4HG0397020.1	HORVU.MOREX.R3.2HG0142680.1
	meiotic cell cycle process	GO:1903046		0.000675797	3.17018		63	297	7		HORVU.MOREX.R3.6HG0567330.1	HORVU.MOREX.R3.2HG0171650.1	HORVU.MOREX.R3.2HG0181310.1	HORVU.MOREX.R3.4HG0414930.1	HORVU.MOREX.R3.5HG0514360.1	HORVU.MOREX.R3.4HG0411400.1	HORVU.MOREX.R3.4HG0401740.1
	multicellular organismal reproductive process	GO:0048609		0.000787868	3.10355		41	297	6		HORVU.MOREX.R3.6HG0567330.1	HORVU.MOREX.R3.2HG0181310.1	HORVU.MOREX.R3.5HG0514360.1	HORVU.MOREX.R3.6HG0548870.1	HORVU.MOREX.R3.4HG0411400.1	HORVU.MOREX.R3.4HG0401740.1
	multicellular organism reproduction	GO:0032504		0.000912807	3.03962		42	297	6		HORVU.MOREX.R3.6HG0567330.1	HORVU.MOREX.R3.2HG0181310.1	HORVU.MOREX.R3.5HG0514360.1	HORVU.MOREX.R3.6HG0548870.1	HORVU.MOREX.R3.4HG0411400.1	HORVU.MOREX.R3.4HG0401740.1
	regulation of microtubule-based process	GO:0032886		0.00105728	2.97581		11	297	4		HORVU.MOREX.R3.5HG0510860.1	HORVU.MOREX.R3.1HG0073890.1	HORVU.MOREX.R3.4HG0397020.1	HORVU.MOREX.R3.2HG0142680.1
	meiotic cell cycle	GO:0051321		0.00139355	2.85588		70	297	7		HORVU.MOREX.R3.6HG0567330.1	HORVU.MOREX.R3.2HG0171650.1	HORVU.MOREX.R3.2HG0181310.1	HORVU.MOREX.R3.4HG0414930.1	HORVU.MOREX.R3.5HG0514360.1	HORVU.MOREX.R3.4HG0411400.1	HORVU.MOREX.R3.4HG0401740.1
	meiosis II cell cycle process	GO:0061983		0.00157556	2.80257		12	297	4		HORVU.MOREX.R3.6HG0567330.1	HORVU.MOREX.R3.2HG0181310.1	HORVU.MOREX.R3.5HG0514360.1	HORVU.MOREX.R3.4HG0411400.1
	meiosis II	GO:0007135		0.00157556	2.80257		12	297	4		HORVU.MOREX.R3.6HG0567330.1	HORVU.MOREX.R3.2HG0181310.1	HORVU.MOREX.R3.5HG0514360.1	HORVU.MOREX.R3.4HG0411400.1
	regulation of transferase activity	GO:0051338		0.00231769	2.63494		49	297	6		HORVU.MOREX.R3.3HG0328740.1	HORVU.MOREX.R3.3HG0295540.1	HORVU.MOREX.R3.4HG0397020.1	HORVU.MOREX.R3.2HG0142680.1	HORVU.MOREX.R3.2HG0174860.1	HORVU.MOREX.R3.6HG0590050.1
	DNA metabolic process	GO:0006259		0.00320894	2.49364		552	297	17		HORVU.MOREX.R3.3HG0252970.1	HORVU.MOREX.R3.5HG0443530.1	HORVU.MOREX.R3.3HG0239160.1	HORVU.MOREX.R3.1HG0065100.1	HORVU.MOREX.R3.7HG0732610.1	HORVU.MOREX.R3.6HG0624620.1	HORVU.MOREX.R3.3HG0234670.1	HORVU.MOREX.R3.5HG0463350.1	HORVU.MOREX.R3.2HG0181390.1	HORVU.MOREX.R3.6HG0632980.1	HORVU.MOREX.R3.4HG0353450.1	HORVU.MOREX.R3.6HG0548870.1	HORVU.MOREX.R3.6HG0627010.1	HORVU.MOREX.R3.5HG0501270.1	HORVU.MOREX.R3.4HG0396660.1	HORVU.MOREX.R3.3HG0301080.1	HORVU.MOREX.R3.1HG0076970.1
	regulation of protein modification process	GO:0031399		0.00440307	2.35624		83	297	7		HORVU.MOREX.R3.3HG0328740.1	HORVU.MOREX.R3.3HG0295540.1	HORVU.MOREX.R3.5HG0469740.1	HORVU.MOREX.R3.4HG0397020.1	HORVU.MOREX.R3.2HG0142680.1	HORVU.MOREX.R3.2HG0174860.1	HORVU.MOREX.R3.6HG0590050.1
	regulation of cell cycle	GO:0051726		0.0100445	1.99807		94	297	7		HORVU.MOREX.R3.6HG0573950.1	HORVU.MOREX.R3.6HG0548870.1	HORVU.MOREX.R3.5HG0510860.1	HORVU.MOREX.R3.3HG0295540.1	HORVU.MOREX.R3.4HG0397020.1	HORVU.MOREX.R3.2HG0142680.1	HORVU.MOREX.R3.5HG0501270.1
	regulation of mitotic spindle organization	GO:0060236		0.0139566	1.85522		7	297	3		HORVU.MOREX.R3.5HG0510860.1	HORVU.MOREX.R3.4HG0397020.1	HORVU.MOREX.R3.2HG0142680.1
	regulation of spindle organization	GO:0090224		0.0139566	1.85522		7	297	3		HORVU.MOREX.R3.5HG0510860.1	HORVU.MOREX.R3.4HG0397020.1	HORVU.MOREX.R3.2HG0142680.1
	mitotic cell cycle process	GO:1903047		0.025814	1.58814		74	297	6		HORVU.MOREX.R3.6HG0573950.1	HORVU.MOREX.R3.5HG0532630.1	HORVU.MOREX.R3.5HG0510860.1	HORVU.MOREX.R3.3HG0295540.1	HORVU.MOREX.R3.4HG0397020.1	HORVU.MOREX.R3.2HG0142680.1
	microtubule cytoskeleton organization	GO:0000226		0.027865	1.55494		75	297	6		HORVU.MOREX.R3.2HG0173210.1	HORVU.MOREX.R3.3HG0280910.1	HORVU.MOREX.R3.5HG0510860.1	HORVU.MOREX.R3.1HG0073890.1	HORVU.MOREX.R3.4HG0397020.1	HORVU.MOREX.R3.2HG0142680.1
	regulation of ubiquitin protein ligase activity	GO:1904666		0.0330856	1.48036		9	297	3		HORVU.MOREX.R3.3HG0328740.1	HORVU.MOREX.R3.2HG0174860.1	HORVU.MOREX.R3.6HG0590050.1
	positive regulation of protein modification process	GO:0031401		0.0369817	1.43201		25	297	4		HORVU.MOREX.R3.3HG0328740.1	HORVU.MOREX.R3.5HG0469740.1	HORVU.MOREX.R3.4HG0397020.1	HORVU.MOREX.R3.2HG0142680.1
	meiotic nuclear division	GO:0140013		0.0428275	1.36828		50	297	5		HORVU.MOREX.R3.6HG0567330.1	HORVU.MOREX.R3.2HG0181310.1	HORVU.MOREX.R3.5HG0514360.1	HORVU.MOREX.R3.4HG0411400.1	HORVU.MOREX.R3.4HG0401740.1
	regulation of ubiquitin-protein transferase activity	GO:0051438		0.0469749	1.32813		10	297	3		HORVU.MOREX.R3.3HG0328740.1	HORVU.MOREX.R3.2HG0174860.1	HORVU.MOREX.R3.6HG0590050.1
	Note: Table made using online tools gProfiler. P -value was calucated based on g:SCS algoritm.
	˟ term_size = the total number of genes belonging to the GO category in H. vulgare; query_size = the number of genes recognized from the initial input; intersection_size = the number of genes in the initial input belonging to the term
[truncated: 89 more columns]

## Sheet: atr mock versus WT mock
	Supplemetary Dataset 3. Overview of gene ontology (GO) terms for differentially expressed genes (DEGs).
	Gene ontology (GO) terms for biological processes (BP) found significantly enriched in the list of 1150 up-regulated DEGs in atr plants in normal conditions
	GO:BP			p - value			number of genes ˟				intersection gene numbers
	term_name	term_id		adjusted	negative_log10		term_size	query_size	intersection_size
	glutathione metabolic process	GO:0006749		1.73281e-06	5.76125		96	912	16		HORVU.MOREX.R3.3HG0311610.1	HORVU.MOREX.R3.1HG0002040.1	HORVU.MOREX.R3.3HG0314380.1	HORVU.MOREX.R3.1HG0051880.1	HORVU.MOREX.R3.3HG0311600.1	HORVU.MOREX.R3.5HG0516710.1	HORVU.MOREX.R3.6HG0566420.1	HORVU.MOREX.R3.5HG0516720.1	HORVU.MOREX.R3.1HG0051890.1	HORVU.MOREX.R3.2HG0214690.1	HORVU.MOREX.R3.1HG0051800.1	HORVU.MOREX.R3.2HG0187680.1	HORVU.MOREX.R3.2HG0214680.1	HORVU.MOREX.R3.1HG0051870.1	HORVU.MOREX.R3.1HG0051740.1	HORVU.MOREX.R3.2HG0139310.1
	peptide metabolic process	GO:0006518		2.13306e-06	5.671		459	912	36		HORVU.MOREX.R3.5HG0490390.1	HORVU.MOREX.R3.2HG0195850.1	HORVU.MOREX.R3.5HG0474840.1	HORVU.MOREX.R3.2HG0195860.1	HORVU.MOREX.R3.2HG0195920.1	HORVU.MOREX.R3.5HG0502610.1	HORVU.MOREX.R3.2HG0111800.1	HORVU.MOREX.R3.5HG0499990.1	HORVU.MOREX.R3.2HG0195900.1	HORVU.MOREX.R3.4HG0340220.1	HORVU.MOREX.R3.3HG0311610.1	HORVU.MOREX.R3.3HG0275450.1	HORVU.MOREX.R3.4HG0390670.1	HORVU.MOREX.R3.1HG0002040.1	HORVU.MOREX.R3.6HG0617840.1	HORVU.MOREX.R3.3HG0314380.1	HORVU.MOREX.R3.1HG0051880.1	HORVU.MOREX.R3.3HG0311600.1	HORVU.MOREX.R3.2HG0198320.1	HORVU.MOREX.R3.5HG0516710.1	HORVU.MOREX.R3.6HG0566420.1	HORVU.MOREX.R3.7HG0669220.1	HORVU.MOREX.R3.5HG0516720.1	HORVU.MOREX.R3.1HG0051890.1	HORVU.MOREX.R3.2HG0214690.1	HORVU.MOREX.R3.1HG0059730.1	HORVU.MOREX.R3.1HG0051800.1	HORVU.MOREX.R3.2HG0187680.1	HORVU.MOREX.R3.2HG0214680.1	HORVU.MOREX.R3.4HG0335410.1	HORVU.MOREX.R3.1HG0051870.1	HORVU.MOREX.R3.1HG0059680.1	HORVU.MOREX.R3.1HG0051740.1	HORVU.MOREX.R3.1HG0049110.1	HORVU.MOREX.R3.2HG0139310.1	HORVU.MOREX.R3.2HG0107900.1
	cellular modified amino acid metabolic process	GO:0006575		0.000127662	3.89394		129	912	16		HORVU.MOREX.R3.3HG0311610.1	HORVU.MOREX.R3.1HG0002040.1	HORVU.MOREX.R3.3HG0314380.1	HORVU.MOREX.R3.1HG0051880.1	HORVU.MOREX.R3.3HG0311600.1	HORVU.MOREX.R3.5HG0516710.1	HORVU.MOREX.R3.6HG0566420.1	HORVU.MOREX.R3.5HG0516720.1	HORVU.MOREX.R3.1HG0051890.1	HORVU.MOREX.R3.2HG0214690.1	HORVU.MOREX.R3.1HG0051800.1	HORVU.MOREX.R3.2HG0187680.1	HORVU.MOREX.R3.2HG0214680.1	HORVU.MOREX.R3.1HG0051870.1	HORVU.MOREX.R3.1HG0051740.1	HORVU.MOREX.R3.2HG0139310.1
	amide metabolic process	GO:0043603		0.00014257	3.84597		542	912	36		HORVU.MOREX.R3.5HG0490390.1	HORVU.MOREX.R3.2HG0195850.1	HORVU.MOREX.R3.5HG0474840.1	HORVU.MOREX.R3.2HG0195860.1	HORVU.MOREX.R3.2HG0195920.1	HORVU.MOREX.R3.5HG0502610.1	HORVU.MOREX.R3.2HG0111800.1	HORVU.MOREX.R3.5HG0499990.1	HORVU.MOREX.R3.2HG0195900.1	HORVU.MOREX.R3.4HG0340220.1	HORVU.MOREX.R3.3HG0311610.1	HORVU.MOREX.R3.3HG0275450.1	HORVU.MOREX.R3.4HG0390670.1	HORVU.MOREX.R3.1HG0002040.1	HORVU.MOREX.R3.6HG0617840.1	HORVU.MOREX.R3.3HG0314380.1	HORVU.MOREX.R3.1HG0051880.1	HORVU.MOREX.R3.3HG0311600.1	HORVU.MOREX.R3.2HG0198320.1	HORVU.MOREX.R3.5HG0516710.1	HORVU.MOREX.R3.6HG0566420.1	HORVU.MOREX.R3.7HG0669220.1	HORVU.MOREX.R3.5HG0516720.1	HORVU.MOREX.R3.1HG0051890.1	HORVU.MOREX.R3.2HG0214690.1	HORVU.MOREX.R3.1HG0059730.1	HORVU.MOREX.R3.1HG0051800.1	HORVU.MOREX.R3.2HG0187680.1	HORVU.MOREX.R3.2HG0214680.1	HORVU.MOREX.R3.4HG0335410.1	HORVU.MOREX.R3.1HG0051870.1	HORVU.MOREX.R3.1HG0059680.1	HORVU.MOREX.R3.1HG0051740.1	HORVU.MOREX.R3.1HG0049110.1	HORVU.MOREX.R3.2HG0139310.1	HORVU.MOREX.R3.2HG0107900.1
	sulfur compound metabolic process	GO:0006790		0.000486784	3.31266		255	912	22		HORVU.MOREX.R3.3HG0311610.1	HORVU.MOREX.R3.1HG0050330.1	HORVU.MOREX.R3.1HG0002040.1	HORVU.MOREX.R3.1HG0085440.1	HORVU.MOREX.R3.3HG0314380.1	HORVU.MOREX.R3.1HG0051880.1	HORVU.MOREX.R3.3HG0311600.1	HORVU.MOREX.R3.6HG0601510.1	HORVU.MOREX.R3.5HG0516710.1	HORVU.MOREX.R3.6HG0566420.1	HORVU.MOREX.R3.5HG0516720.1	HORVU.MOREX.R3.1HG0051890.1	HORVU.MOREX.R3.2HG0214690.1	HORVU.MOREX.R3.1HG0051800.1	HORVU.MOREX.R3.5HG0509820.1	HORVU.MOREX.R3.2HG0187680.1	HORVU.MOREX.R3.2HG0214680.1	HORVU.MOREX.R3.1HG0051870.1	HORVU.MOREX.R3.6HG0551180.1	HORVU.MOREX.R3.4HG0399700.1	HORVU.MOREX.R3.1HG0051740.1	HORVU.MOREX.R3.2HG0139310.1
	xenobiotic export from cell	GO:0046618		0.0167858	1.77506		48	912	8		HORVU.MOREX.R3.7HG0740620.1	HORVU.MOREX.R3.7HG0717980.1	HORVU.MOREX.R3.5HG0507240.1	HORVU.MOREX.R3.5HG0502960.1	HORVU.MOREX.R3.5HG0499780.1	HORVU.MOREX.R3.4HG0406470.1	HORVU.MOREX.R3.7HG0678310.1	HORVU.MOREX.R3.6HG0603530.1
	xenobiotic detoxification by transmembrane export across the plasma membrane	GO:1990961		0.0167858	1.77506		48	912	8		HORVU.MOREX.R3.7HG0740620.1	HORVU.MOREX.R3.7HG0717980.1	HORVU.MOREX.R3.5HG0507240.1	HORVU.MOREX.R3.5HG0502960.1	HORVU.MOREX.R3.5HG0499780.1	HORVU.MOREX.R3.4HG0406470.1	HORVU.MOREX.R3.7HG0678310.1	HORVU.MOREX.R3.6HG0603530.1
	xenobiotic transport	GO:0042908		0.0264828	1.57704		51	912	8		HORVU.MOREX.R3.7HG0740620.1	HORVU.MOREX.R3.7HG0717980.1	HORVU.MOREX.R3.5HG0507240.1	HORVU.MOREX.R3.5HG0502960.1	HORVU.MOREX.R3.5HG0499780.1	HORVU.MOREX.R3.4HG0406470.1	HORVU.MOREX.R3.7HG0678310.1	HORVU.MOREX.R3.6HG0603530.1
	protein phosphorylation	GO:0006468		0.0494812	1.30556		1621	912	67		HORVU.MOREX.R3.2HG0136860.1	HORVU.MOREX.R3.5HG0535240.1	HORVU.MOREX.R3.7HG0752190.1	HORVU.MOREX.R3.2HG0096370.1	HORVU.MOREX.R3.2HG0198470.1	HORVU.MOREX.R3.3HG0322270.1	HORVU.MOREX.R3.2HG0199850.1	HORVU.MOREX.R3.5HG0495260.1	HORVU.MOREX.R3.5HG0531310.1	HORVU.MOREX.R3.7HG0648000.1	HORVU.MOREX.R3.3HG0309700.1	HORVU.MOREX.R3.3HG0220810.1	HORVU.MOREX.R3.1HG0066140.1	HORVU.MOREX.R3.4HG0338560.1	HORVU.MOREX.R3.3HG0230320.1	HORVU.MOREX.R3.3HG0220800.1	HORVU.MOREX.R3.5HG0488230.1	HORVU.MOREX.R3.6HG0623130.1	HORVU.MOREX.R3.7HG0655710.1	HORVU.MOREX.R3.2HG0096980.1	HORVU.MOREX.R3.6HG0573430.1	HORVU.MOREX.R3.7HG0634830.1	HORVU.MOREX.R3.7HG0660380.1	HORVU.MOREX.R3.1HG0002830.1	HORVU.MOREX.R3.5HG0524170.1	HORVU.MOREX.R3.7HG0642910.1	HORVU.MOREX.R3.5HG0441080.1	HORVU.MOREX.R3.6HG0565330.1	HORVU.MOREX.R3.4HG0409590.1	HORVU.MOREX.R3.5HG0510390.1	HORVU.MOREX.R3.7HG0721040.1	HORVU.MOREX.R3.7HG0748830.1	HORVU.MOREX.R3.3HG0281340.1	HORVU.MOREX.R3.4HG0344940.1	HORVU.MOREX.R3.3HG0226380.1	HORVU.MOREX.R3.2HG0156970.1	HORVU.MOREX.R3.7HG0722010.1	HORVU.MOREX.R3.6HG0634220.1	HORVU.MOREX.R3.2HG0136510.1
	Note: Table made using online tools gProfiler. P -value was calucated based on g:SCS algoritm.
	˟ term_size = the total number of genes belonging to the GO category in H. vulgare; query_size = the number of genes recognized from the initial input; intersection_size = the number of genes in the initial input belonging to the term
	Gene ontology (GO) terms for biological processes (BP) found significantly enriched in the list of 1457 down-regulated DEGs in atr plants in normal conditions
	GO:BP			p - value			number of genes ˟				intersection gene numbers
	term_name	term_id		adjusted	negative_log10		term_size	query_size	intersection_size
	hydrogen peroxide catabolic process	GO:0042744		3.01427e-14	13.5208		203	1209	37		HORVU.MOREX.R3.5HG0512600.1	HORVU.MOREX.R3.2HG0112670.1	HORVU.MOREX.R3.2HG0192410.1	HORVU.MOREX.R3.1HG0067960.1	HORVU.MOREX.R3.2HG0112690.1	HORVU.MOREX.R3.5HG0428280.1	HORVU.MOREX.R3.6HG0558550.1	HORVU.MOREX.R3.3HG0243130.1	HORVU.MOREX.R3.2HG0157470.1	HORVU.MOREX.R3.2HG0112600.1	HORVU.MOREX.R3.2HG0120360.1	HORVU.MOREX.R3.1HG0068010.1	HORVU.MOREX.R3.3HG0241690.1	HORVU.MOREX.R3.7HG0718990.1	HORVU.MOREX.R3.2HG0120370.1	HORVU.MOREX.R3.7HG0674680.1	HORVU.MOREX.R3.7HG0723600.1	HORVU.MOREX.R3.2HG0120650.1	HORVU.MOREX.R3.1HG0067970.1	HORVU.MOREX.R3.2HG0120350.1	HORVU.MOREX.R3.7HG0718950.1	HORVU.MOREX.R3.1HG0025050.1	HORVU.MOREX.R3.5HG0512480.1	HORVU.MOREX.R3.7HG0737890.1	HORVU.MOREX.R3.7HG0655210.1	HORVU.MOREX.R3.7HG0710070.1	HORVU.MOREX.R3.1HG0021710.1	HORVU.MOREX.R3.2HG0215500.1	HORVU.MOREX.R3.2HG0112640.1	HORVU.MOREX.R3.7HG0649720.1	HORVU.MOREX.R3.1HG0067980.1	HORVU.MOREX.R3.7HG0649690.1	HORVU.MOREX.R3.2HG0112660.1	HORVU.MOREX.R3.7HG0649700.1	HORVU.MOREX.R3.5HG0517740.1	HORVU.MOREX.R3.2HG0112650.1	HORVU.MOREX.R3.7HG0642520.1
	hydrogen peroxide metabolic process	GO:0042743		4.96931e-14	13.3037		206	1209	37		HORVU.MOREX.R3.5HG0512600.1	HORVU.MOREX.R3.2HG0112670.1	HORVU.MOREX.R3.2HG0192410.1	HORVU.MOREX.R3.1HG0067960.1	HORVU.MOREX.R3.2HG0112690.1	HORVU.MOREX.R3.5HG0428280.1	HORVU.MOREX.R3.6HG0558550.1	HORVU.MOREX.R3.3HG0243130.1	HORVU.MOREX.R3.2HG0157470.1	HORVU.MOREX.R3.2HG0112600.1	HORVU.MOREX.R3.2HG0120360.1	HORVU.MOREX.R3.1HG0068010.1	HORVU.MOREX.R3.3HG0241690.1	HORVU.MOREX.R3.7HG0718990.1	HORVU.MOREX.R3.2HG0120370.1	HORVU.MOREX.R3.7HG0674680.1	HORVU.MOREX.R3.7HG0723600.1	HORVU.MOREX.R3.2HG0120650.1	HORVU.MOREX.R3.1HG0067970.1	HORVU.MOREX.R3.2HG0120350.1	HORVU.MOREX.R3.7HG0718950.1	HORVU.MOREX.R3.1HG0025050.1	HORVU.MOREX.R3.5HG0512480.1	HORVU.MOREX.R3.7HG0737890.1	HORVU.MOREX.R3.7HG0655210.1	HORVU.MOREX.R3.7HG0710070.1	HORVU.MOREX.R3.1HG0021710.1	HORVU.MOREX.R3.2HG0215500.1	HORVU.MOREX.R3.2HG0112640.1	HORVU.MOREX.R3.7HG0649720.1	HORVU.MOREX.R3.1HG0067980.1	HORVU.MOREX.R3.7HG0649690.1	HORVU.MOREX.R3.2HG0112660.1	HORVU.MOREX.R3.7HG0649700.1	HORVU.MOREX.R3.5HG0517740.1	HORVU.MOREX.R3.2HG0112650.1	HORVU.MOREX.R3.7HG0642520.1
	reactive oxygen species metabolic process	GO:0072593		8.25199e-13	12.0834		224	1209	37		HORVU.MOREX.R3.5HG0512600.1	HORVU.MOREX.R3.2HG0112670.1	HORVU.MOREX.R3.2HG0192410.1	HORVU.MOREX.R3.1HG0067960.1	HORVU.MOREX.R3.2HG0112690.1	HORVU.MOREX.R3.5HG0428280.1	HORVU.MOREX.R3.6HG0558550.1	HORVU.MOREX.R3.3HG0243130.1	HORVU.MOREX.R3.2HG0157470.1	HORVU.MOREX.R3.2HG0112600.1	HORVU.MOREX.R3.2HG0120360.1	HORVU.MOREX.R3.1HG0068010.1	HORVU.MOREX.R3.3HG0241690.1	HORVU.MOREX.R3.7HG0718990.1	HORVU.MOREX.R3.2HG0120370.1	HORVU.MOREX.R3.7HG0674680.1	HORVU.MOREX.R3.7HG0723600.1	HORVU.MOREX.R3.2HG0120650.1	HORVU.MOREX.R3.1HG0067970.1	HORVU.MOREX.R3.2HG0120350.1	HORVU.MOREX.R3.7HG0718950.1	HORVU.MOREX.R3.1HG0025050.1	HORVU.MOREX.R3.5HG0512480.1	HORVU.MOREX.R3.7HG0737890.1	HORVU.MOREX.R3.7HG0655210.1	HORVU.MOREX.R3.7HG0710070.1	HORVU.MOREX.R3.1HG0021710.1	HORVU.MOREX.R3.2HG0215500.1	HORVU.MOREX.R3.2HG0112640.1	HORVU.MOREX.R3.7HG0649720.1	HORVU.MOREX.R3.1HG0067980.1	HORVU.MOREX.R3.7HG0649690.1	HORVU.MOREX.R3.2HG0112660.1	HORVU.MOREX.R3.7HG0649700.1	HORVU.MOREX.R3.5HG0517740.1	HORVU.MOREX.R3.2HG0112650.1	HORVU.MOREX.R3.7HG0642520.1
	response to oxidative stress	GO:0006979		5.36266e-11	10.2706		295	1209	40		HORVU.MOREX.R3.5HG0512600.1	HORVU.MOREX.R3.2HG0112670.1	HORVU.MOREX.R3.2HG0192410.1	HORVU.MOREX.R3.1HG0067960.1	HORVU.MOREX.R3.2HG0112690.1	HORVU.MOREX.R3.5HG0428280.1	HORVU.MOREX.R3.6HG0558550.1	HORVU.MOREX.R3.3HG0243130.1	HORVU.MOREX.R3.3HG0294960.1	HORVU.MOREX.R3.2HG0157470.1	HORVU.MOREX.R3.2HG0112600.1	HORVU.MOREX.R3.2HG0120360.1	HORVU.MOREX.R3.1HG0068010.1	HORVU.MOREX.R3.3HG0241690.1	HORVU.MOREX.R3.7HG0718990.1	HORVU.MOREX.R3.6HG0552250.1	HORVU.MOREX.R3.2HG0120370.1	HORVU.MOREX.R3.7HG0674680.1	HORVU.MOREX.R3.7HG0723600.1	HORVU.MOREX.R3.2HG0120650.1	HORVU.MOREX.R3.1HG0067970.1	HORVU.MOREX.R3.2HG0120350.1	HORVU.MOREX.R3.7HG0718950.1	HORVU.MOREX.R3.1HG0025050.1	HORVU.MOREX.R3.5HG0512480.1	HORVU.MOREX.R3.7HG0737890.1	HORVU.MOREX.R3.7HG0655210.1	HORVU.MOREX.R3.7HG0710070.1	HORVU.MOREX.R3.1HG0021710.1	HORVU.MOREX.R3.2HG0215500.1	HORVU.MOREX.R3.2HG0112640.1	HORVU.MOREX.R3.7HG0649720.1	HORVU.MOREX.R3.1HG0067980.1	HORVU.MOREX.R3.7HG0649710.1	HORVU.MOREX.R3.7HG0649690.1	HORVU.MOREX.R3.2HG0112660.1	HORVU.MOREX.R3.7HG0649700.1	HORVU.MOREX.R3.5HG0517740.1	HORVU.MOREX.R3.2HG0112650.1
	response to stimulus	GO:0050896		1.75098e-08	7.75672		3123	1209	174		HORVU.MOREX.R3.7HG0634520.1	HORVU.MOREX.R3.2HG0180020.1	HORVU.MOREX.R3.5HG0512600.1	HORVU.MOREX.R3.2HG0124630.1	HORVU.MOREX.R3.3HG0229810.1	HORVU.MOREX.R3.1HG0057490.1	HORVU.MOREX.R3.3HG0324310.1	HORVU.MOREX.R3.5HG0494520.1	HORVU.MOREX.R3.7HG0679980.1	HORVU.MOREX.R3.4HG0345760.1	HORVU.MOREX.R3.7HG0661630.1	HORVU.MOREX.R3.2HG0204150.1	HORVU.MOREX.R3.5HG0519690.1	HORVU.MOREX.R3.7HG0685280.1	HORVU.MOREX.R3.7HG0715010.1	HORVU.MOREX.R3.6HG0596670.1	HORVU.MOREX.R3.7HG0640590.1	HORVU.MOREX.R3.2HG0101670.1	HORVU.MOREX.R3.2HG0112670.1	HORVU.MOREX.R3.3HG0280530.1	HORVU.MOREX.R3.2HG0192410.1	HORVU.MOREX.R3.5HG0479680.1	HORVU.MOREX.R3.3HG0249890.1	HORVU.MOREX.R3.1HG0067960.1	HORVU.MOREX.R3.7HG0716430.1	HORVU.MOREX.R3.4HG0383820.1	HORVU.MOREX.R3.5HG0479860.1	HORVU.MOREX.R3.4HG0409840.1	HORVU.MOREX.R3.2HG0205970.1	HORVU.MOREX.R3.2HG0205420.1	HORVU.MOREX.R3.7HG0733490.1	HORVU.MOREX.R3.3HG0305420.1	HORVU.MOREX.R3.5HG0428950.1	HORVU.MOREX.R3.5HG0527260.1	HORVU.MOREX.R3.5HG0425160.1	HORVU.MOREX.R3.2HG0112690.1	HORVU.MOREX.R3.1HG0000270.1	HORVU.MOREX.R3.3HG0273810.1	HORVU.MOREX.R3.7HG0721320.1
	nicotianamine metabolic process	GO:0030417		2.51202e-06	5.59998		14	1209	8		HORVU.MOREX.R3.4HG0417690.1	HORVU.MOREX.R3.4HG0382390.1	HORVU.MOREX.R3.6HG0628880.1	HORVU.MOREX.R3.6HG0628890.1	HORVU.MOREX.R3.6HG0571820.1	HORVU.MOREX.R3.6HG0630450.1	HORVU.MOREX.R3.4HG0382300.1	HORVU.MOREX.R3.4HG0415050.1
	nicotianamine biosynthetic process	GO:0030418		2.51202e-06	5.59998		14	1209	8		HORVU.MOREX.R3.4HG0417690.1	HORVU.MOREX.R3.4HG0382390.1	HORVU.MOREX.R3.6HG0628880.1	HORVU.MOREX.R3.6HG0628890.1	HORVU.MOREX.R3.6HG0571820.1	HORVU.MOREX.R3.6HG0630450.1	HORVU.MOREX.R3.4HG0382300.1	HORVU.MOREX.R3.4HG0415050.1
	tricarboxylic acid biosynthetic process	GO:0072351		2.51202e-06	5.59998		14	1209	8		HORVU.MOREX.R3.4HG0417690.1	HORVU.MOREX.R3.4HG0382390.1	HORVU.MOREX.R3.6HG0628880.1	HORVU.MOREX.R3.6HG0628890.1	HORVU.MOREX.R3.6HG0571820.1	HORVU.MOREX.R3.6HG0630450.1	HORVU.MOREX.R3.4HG0382300.1	HORVU.MOREX.R3.4HG0415050.1
	tricarboxylic acid metabolic process	GO:0072350		8.79301e-05	4.05586		20	1209	8		HORVU.MOREX.R3.4HG0417690.1	HORVU.MOREX.R3.4HG0382390.1	HORVU.MOREX.R3.6HG0628880.1	HORVU.MOREX.R3.6HG0628890.1	HORVU.MOREX.R3.6HG0571820.1	HORVU.MOREX.R3.6HG0630450.1	HORVU.MOREX.R3.4HG0382300.1	HORVU.MOREX.R3.4HG0415050.1
	response to stress	GO:0006950		0.000250105	3.60188		1914	1209	106		HORVU.MOREX.R3.7HG0634520.1	HORVU.MOREX.R3.5HG0512600.1	HORVU.MOREX.R3.2HG0124630.1	HORVU.MOREX.R3.3HG0229810.1	HORVU.MOREX.R3.3HG0324310.1	HORVU.MOREX.R3.7HG0679980.1	HORVU.MOREX.R3.7HG0661630.1	HORVU.MOREX.R3.7HG0685280.1	HORVU.MOREX.R3.7HG0715010.1	HORVU.MOREX.R3.2HG0112670.1	HORVU.MOREX.R3.2HG0192410.1	HORVU.MOREX.R3.5HG0479680.1	HORVU.MOREX.R3.1HG0067960.1	HORVU.MOREX.R3.2HG0205420.1	HORVU.MOREX.R3.5HG0527260.1	HORVU.MOREX.R3.5HG0425160.1	HORVU.MOREX.R3.2HG0112690.1	HORVU.MOREX.R3.1HG0000270.1	HORVU.MOREX.R3.7HG0650880.1	HORVU.MOREX.R3.5HG0428280.1	HORVU.MOREX.R3.4HG0410510.1	HORVU.MOREX.R3.6HG0558550.1	HORVU.MOREX.R3.7HG0740250.1	HORVU.MOREX.R3.7HG0751390.1	HORVU.MOREX.R3.5HG0423930.1	HORVU.MOREX.R3.1HG0016710.2	HORVU.MOREX.R3.3HG0243130.1	HORVU.MOREX.R3.3HG0294960.1	HORVU.MOREX.R3.2HG0157470.1	HORVU.MOREX.R3.5HG0530410.1	HORVU.MOREX.R3.3HG0327070.1	HORVU.MOREX.R3.1HG0081150.1	HORVU.MOREX.R3.5HG0425330.1	HORVU.MOREX.R3.2HG0112600.1	HORVU.MOREX.R3.2HG0110070.1	HORVU.MOREX.R3.2HG0157300.1	HORVU.MOREX.R3.1HG0004290.1	HORVU.MOREX.R3.2HG0120360.1	HORVU.MOREX.R3.3HG0324070.1
	nitrate transmembrane transport	GO:0015706		0.000355305	3.4494		11	1209	6		HORVU.MOREX.R3.3HG0283350.1	HORVU.MOREX.R3.6HG0591180.1	HORVU.MOREX.R3.5HG0528300.1	HORVU.MOREX.R3.6HG0543390.1	HORVU.MOREX.R3.6HG0543380.1	HORVU.MOREX.R3.6HG0543400.1
	nitrate import	GO:1902025		0.000690215	3.16102		12	1209	6		HORVU.MOREX.R3.3HG0283350.1	HORVU.MOREX.R3.6HG0591180.1	HORVU.MOREX.R3.5HG0528300.1	HORVU.MOREX.R3.6HG0543390.1	HORVU.MOREX.R3.6HG0543380.1	HORVU.MOREX.R3.6HG0543400.1
	sexual reproduction	GO:0019953		0.00256728	2.59053		71	1209	12		HORVU.MOREX.R3.4HG0415820.1	HORVU.MOREX.R3.6HG0601180.1	HORVU.MOREX.R3.6HG0601160.1	HORVU.MOREX.R3.6HG0543550.1	HORVU.MOREX.R3.6HG0543540.1	HORVU.MOREX.R3.7HG0732390.1	HORVU.MOREX.R3.3HG0318870.1	HORVU.MOREX.R3.6HG0592640.1	HORVU.MOREX.R3.3HG0318560.1	HORVU.MOREX.R3.3HG0318580.1	HORVU.MOREX.R3.6HG0601090.1	HORVU.MOREX.R3.3HG0318880.1
	carbohydrate metabolic process	GO:0005975		0.00300695	2.52187		986	1209	61		HORVU.MOREX.R3.7HG0704810.1	HORVU.MOREX.R3.6HG0552610.1	HORVU.MOREX.R3.1HG0060840.1	HORVU.MOREX.R3.1HG0082380.1	HORVU.MOREX.R3.7HG0688310.1	HORVU.MOREX.R3.7HG0651010.1	HORVU.MOREX.R3.6HG0615220.1	HORVU.MOREX.R3.3HG0300600.1	HORVU.MOREX.R3.3HG0236660.1	HORVU.MOREX.R3.6HG0552470.1	HORVU.MOREX.R3.7HG0635380.1	HORVU.MOREX.R3.2HG0138690.1	HORVU.MOREX.R3.4HG0412200.2	HORVU.MOREX.R3.1HG0024140.1	HORVU.MOREX.R3.7HG0704950.1	HORVU.MOREX.R3.7HG0732230.1	HORVU.MOREX.R3.4HG0392680.1	HORVU.MOREX.R3.2HG0104640.1	HORVU.MOREX.R3.4HG0343610.1	HORVU.MOREX.R3.3HG0318990.1	HORVU.MOREX.R3.3HG0300610.1	HORVU.MOREX.R3.1HG0074760.1	HORVU.MOREX.R3.4HG0358820.1	HORVU.MOREX.R3.1HG0091830.1	HORVU.MOREX.R3.3HG0324070.1	HORVU.MOREX.R3.3HG0274450.1	HORVU.MOREX.R3.7HG0656800.1	HORVU.MOREX.R3.6HG0614370.1	HORVU.MOREX.R3.3HG0297100.1	HORVU.MOREX.R3.2HG0200470.1	HORVU.MOREX.R3.1HG0065110.1	HORVU.MOREX.R3.3HG0318590.1	HORVU.MOREX.R3.2HG0200450.1	HORVU.MOREX.R3.3HG0224690.1	HORVU.MOREX.R3.2HG0138660.1	HORVU.MOREX.R3.5HG0510590.4	HORVU.MOREX.R3.3HG0303230.1	HORVU.MOREX.R3.3HG0300110.1	HORVU.MOREX.R3.7HG0721200.1
	response to nitrate	GO:0010167		0.00578937	2.23737		10	1209	5		HORVU.MOREX.R3.6HG0619730.1	HORVU.MOREX.R3.3HG0283350.1	HORVU.MOREX.R3.6HG0591180.1	HORVU.MOREX.R3.5HG0528300.1	HORVU.MOREX.R3.6HG0543400.1
	defense response	GO:0006952		0.00929968	2.03153		913	1209	56		HORVU.MOREX.R3.7HG0634520.1	HORVU.MOREX.R3.3HG0229810.1	HORVU.MOREX.R3.3HG0324310.1	HORVU.MOREX.R3.7HG0679980.1	HORVU.MOREX.R3.7HG0661630.1	HORVU.MOREX.R3.7HG0685280.1	HORVU.MOREX.R3.2HG0205420.1	HORVU.MOREX.R3.5HG0527260.1	HORVU.MOREX.R3.5HG0425160.1	HORVU.MOREX.R3.1HG0000270.1	HORVU.MOREX.R3.7HG0650880.1	HORVU.MOREX.R3.4HG0410510.1	HORVU.MOREX.R3.7HG0740250.1	HORVU.MOREX.R3.7HG0751390.1	HORVU.MOREX.R3.5HG0423930.1	HORVU.MOREX.R3.5HG0530410.1	HORVU.MOREX.R3.3HG0327070.1	HORVU.MOREX.R3.5HG0425330.1	HORVU.MOREX.R3.2HG0110070.1	HORVU.MOREX.R3.2HG0157300.1	HORVU.MOREX.R3.3HG0324070.1	HORVU.MOREX.R3.6HG0618680.1	HORVU.MOREX.R3.1HG0010660.1	HORVU.MOREX.R3.2HG0199150.1	HORVU.MOREX.R3.1HG0084610.1	HORVU.MOREX.R3.1HG0093920.1	HORVU.MOREX.R3.6HG0551530.1	HORVU.MOREX.R3.7HG0635050.1	HORVU.MOREX.R3.2HG0188200.1	HORVU.MOREX.R3.1HG0060060.1	HORVU.MOREX.R3.2HG0105000.1	HORVU.MOREX.R3.5HG0500130.1	HORVU.MOREX.R3.1HG0021150.1	HORVU.MOREX.R3.3HG0318590.1	HORVU.MOREX.R3.2HG0197330.1	HORVU.MOREX.R3.1HG0060200.1	HORVU.MOREX.R3.5HG0480870.1	HORVU.MOREX.R3.3HG0234370.1	HORVU.MOREX.R3.2HG0113990.1
	catabolic process	GO:0009056		0.0137651	1.86122		1150	1209	66		HORVU.MOREX.R3.5HG0512600.1	HORVU.MOREX.R3.4HG0345760.1	HORVU.MOREX.R3.1HG0060840.1	HORVU.MOREX.R3.2HG0112670.1	HORVU.MOREX.R3.2HG0192410.1	HORVU.MOREX.R3.7HG0651330.1	HORVU.MOREX.R3.1HG0067960.1	HORVU.MOREX.R3.5HG0428950.1	HORVU.MOREX.R3.3HG0236660.1	HORVU.MOREX.R3.3HG0302520.1	HORVU.MOREX.R3.2HG0112690.1	HORVU.MOREX.R3.2HG0207110.1	HORVU.MOREX.R3.5HG0428280.1	HORVU.MOREX.R3.6HG0558550.1	HORVU.MOREX.R3.7HG0704950.1	HORVU.MOREX.R3.3HG0243130.1	HORVU.MOREX.R3.2HG0157470.1	HORVU.MOREX.R3.2HG0112600.1	HORVU.MOREX.R3.4HG0392680.1	HORVU.MOREX.R3.2HG0120360.1	HORVU.MOREX.R3.4HG0418460.1	HORVU.MOREX.R3.1HG0068010.1	HORVU.MOREX.R3.3HG0241690.1	HORVU.MOREX.R3.2HG0203800.1	HORVU.MOREX.R3.7HG0718990.1	HORVU.MOREX.R3.5HG0511140.1	HORVU.MOREX.R3.1HG0019260.1	HORVU.MOREX.R3.3HG0297100.1	HORVU.MOREX.R3.2HG0120370.1	HORVU.MOREX.R3.1HG0065110.1	HORVU.MOREX.R3.1HG0023150.1	HORVU.MOREX.R3.7HG0674680.1	HORVU.MOREX.R3.7HG0723600.1	HORVU.MOREX.R3.2HG0120650.1	HORVU.MOREX.R3.1HG0067970.1	HORVU.MOREX.R3.3HG0303230.1	HORVU.MOREX.R3.2HG0120350.1	HORVU.MOREX.R3.2HG0189730.1	HORVU.MOREX.R3.7HG0718950.1
	nitrate metabolic process	GO:0042126		0.0253834	1.59545		7	1209	4		HORVU.MOREX.R3.3HG0273810.1	HORVU.MOREX.R3.3HG0283350.1	HORVU.MOREX.R3.6HG0541410.1	HORVU.MOREX.R3.6HG0591180.1
	nitrate assimilation	GO:0042128		0.0253834	1.59545		7	1209	4		HORVU.MOREX.R3.3HG0273810.1	HORVU.MOREX.R3.3HG0283350.1	HORVU.MOREX.R3.6HG0541410.1	HORVU.MOREX.R3.6HG0591180.1
	reactive nitrogen species metabolic process	GO:2001057		0.0253834	1.59545		7	1209	4		HORVU.MOREX.R3.3HG0273810.1	HORVU.MOREX.R3.3HG0283350.1	HORVU.MOREX.R3.6HG0541410.1	HORVU.MOREX.R3.6HG0591180.1
	transmembrane transport	GO:0055085		0.0371043	1.43058		1305	1209	71		HORVU.MOREX.R3.2HG0179560.1	HORVU.MOREX.R3.4HG0405890.1	HORVU.MOREX.R3.3HG0250330.1	HORVU.MOREX.R3.4HG0409880.1	HORVU.MOREX.R3.6HG0540510.1	HORVU.MOREX.R3.3HG0234440.1	HORVU.MOREX.R3.6HG0622970.2	HORVU.MOREX.R3.3HG0228170.2	HORVU.MOREX.R3.7HG0642090.1	HORVU.MOREX.R3.6HG0595580.1	HORVU.MOREX.R3.4HG0393950.1	HORVU.MOREX.R3.3HG0284900.1	HORVU.MOREX.R3.2HG0180820.1	HORVU.MOREX.R3.7HG0669150.1	HORVU.MOREX.R3.5HG0527270.1	HORVU.MOREX.R3.6HG0633840.1	HORVU.MOREX.R3.2HG0185340.1	HORVU.MOREX.R3.5HG0492800.1	HORVU.MOREX.R3.2HG0179570.1	HORVU.MOREX.R3.4HG0393730.1	HORVU.MOREX.R3.5HG0493870.1	HORVU.MOREX.R3.5HG0490520.1	HORVU.MOREX.R3.3HG0252020.1	HORVU.MOREX.R3.1HG0071750.1	HORVU.MOREX.R3.2HG0140290.1	HORVU.MOREX.R3.2HG0131070.1	HORVU.MOREX.R3.1HG0092850.1	HORVU.MOREX.R3.7HG0675560.1	HORVU.MOREX.R3.2HG0192270.1	HORVU.MOREX.R3.3HG0231600.1	HORVU.MOREX.R3.3HG0283350.1	HORVU.MOREX.R3.7HG0727320.1	HORVU.MOREX.R3.3HG0246190.1	HORVU.MOREX.R3.4HG0406420.1	HORVU.MOREX.R3.1HG0056410.1	HORVU.MOREX.R3.1HG0070210.1	HORVU.MOREX.R3.2HG0119310.1	HORVU.MOREX.R3.6HG0603240.1	HORVU.MOREX.R3.7HG0667130.1
	Note: Table made using online tools gProfiler. P -value was calucated based on g:SCS algoritm.
	˟ term_size = the total number of genes belonging to the GO category in H. vulgare; query_size = the number of genes recognized from the initial input; intersection_size = the number of genes in the initial input belonging to the term
[truncated: 135 more columns]

## Sheet: atr zeocin versus atr mock
	Supplemetary Dataset 3. Overview of gene ontology (GO) terms for differentially expressed genes (DEGs).
	Gene ontology (GO) terms for biological processes (BP) found significantly enriched in the list of 424 up-regulated DEGs in atr plants under zeocin
	GO:BP			p - value			number of genes ˟				intersection gene numbers
	term_name	term_id		adjusted	negative_log10		term_size	query_size	intersection_size
	glutathione metabolic process	GO:0006749		1.08989e-07	6.96262		96	354	12		HORVU.MOREX.R3.3HG0324100.1	HORVU.MOREX.R3.3HG0320140.1	HORVU.MOREX.R3.3HG0325810.1	HORVU.MOREX.R3.1HG0066370.1	HORVU.MOREX.R3.3HG0319710.1	HORVU.MOREX.R3.3HG0311610.1	HORVU.MOREX.R3.3HG0311650.1	HORVU.MOREX.R3.1HG0051800.1	HORVU.MOREX.R3.7HG0648120.1	HORVU.MOREX.R3.5HG0516710.1	HORVU.MOREX.R3.3HG0311600.1	HORVU.MOREX.R3.3HG0281500.1
	cellular modified amino acid metabolic process	GO:0006575		3.41083e-06	5.46714		129	354	12		HORVU.MOREX.R3.3HG0324100.1	HORVU.MOREX.R3.3HG0320140.1	HORVU.MOREX.R3.3HG0325810.1	HORVU.MOREX.R3.1HG0066370.1	HORVU.MOREX.R3.3HG0319710.1	HORVU.MOREX.R3.3HG0311610.1	HORVU.MOREX.R3.3HG0311650.1	HORVU.MOREX.R3.1HG0051800.1	HORVU.MOREX.R3.7HG0648120.1	HORVU.MOREX.R3.5HG0516710.1	HORVU.MOREX.R3.3HG0311600.1	HORVU.MOREX.R3.3HG0281500.1
	protein phosphorylation	GO:0006468		2.13519e-05	4.67056		1621	354	41		HORVU.MOREX.R3.6HG0564570.1	HORVU.MOREX.R3.7HG0737420.1	HORVU.MOREX.R3.1HG0047460.1	HORVU.MOREX.R3.2HG0096960.1	HORVU.MOREX.R3.6HG0557700.1	HORVU.MOREX.R3.1HG0066140.1	HORVU.MOREX.R3.7HG0737860.1	HORVU.MOREX.R3.2HG0097640.1	HORVU.MOREX.R3.3HG0226430.1	HORVU.MOREX.R3.5HG0490230.1	HORVU.MOREX.R3.2HG0138730.1	HORVU.MOREX.R3.3HG0219240.1	HORVU.MOREX.R3.7HG0642910.1	HORVU.MOREX.R3.4HG0403960.1	HORVU.MOREX.R3.7HG0634830.1	HORVU.MOREX.R3.2HG0108920.1	HORVU.MOREX.R3.7HG0648480.1	HORVU.MOREX.R3.5HG0510630.1	HORVU.MOREX.R3.7HG0749520.1	HORVU.MOREX.R3.7HG0717400.1	HORVU.MOREX.R3.5HG0488230.1	HORVU.MOREX.R3.3HG0321210.1	HORVU.MOREX.R3.4HG0356730.1	HORVU.MOREX.R3.3HG0219270.1	HORVU.MOREX.R3.3HG0226380.1	HORVU.MOREX.R3.3HG0226460.1	HORVU.MOREX.R3.5HG0505950.1	HORVU.MOREX.R3.4HG0349400.1	HORVU.MOREX.R3.5HG0430550.1	HORVU.MOREX.R3.7HG0744190.1	HORVU.MOREX.R3.1HG0020440.1	HORVU.MOREX.R3.7HG0724280.1	HORVU.MOREX.R3.2HG0109300.1	HORVU.MOREX.R3.1HG0092560.1	HORVU.MOREX.R3.2HG0104560.1	HORVU.MOREX.R3.7HG0655750.1	HORVU.MOREX.R3.5HG0532760.1	HORVU.MOREX.R3.6HG0627900.1	HORVU.MOREX.R3.1HG0091430.1
	cellular response to stimulus	GO:0051716		4.3663e-05	4.35989		1413	354	37		HORVU.MOREX.R3.6HG0564570.1	HORVU.MOREX.R3.3HG0307410.2	HORVU.MOREX.R3.2HG0164790.1	HORVU.MOREX.R3.7HG0726670.1	HORVU.MOREX.R3.1HG0021720.1	HORVU.MOREX.R3.6HG0557700.1	HORVU.MOREX.R3.7HG0721560.1	HORVU.MOREX.R3.4HG0406220.1	HORVU.MOREX.R3.7HG0715110.1	HORVU.MOREX.R3.2HG0185830.1	HORVU.MOREX.R3.5HG0490230.1	HORVU.MOREX.R3.7HG0724600.1	HORVU.MOREX.R3.3HG0219240.1	HORVU.MOREX.R3.7HG0642910.1	HORVU.MOREX.R3.5HG0455020.1	HORVU.MOREX.R3.2HG0114320.1	HORVU.MOREX.R3.6HG0597130.1	HORVU.MOREX.R3.3HG0299440.1	HORVU.MOREX.R3.1HG0078370.1	HORVU.MOREX.R3.2HG0108920.1	HORVU.MOREX.R3.5HG0444150.1	HORVU.MOREX.R3.5HG0488230.1	HORVU.MOREX.R3.3HG0321210.1	HORVU.MOREX.R3.5HG0513360.1	HORVU.MOREX.R3.1HG0077700.1	HORVU.MOREX.R3.3HG0219270.1	HORVU.MOREX.R3.7HG0723770.1	HORVU.MOREX.R3.6HG0620000.1	HORVU.MOREX.R3.5HG0444220.1	HORVU.MOREX.R3.3HG0291910.1	HORVU.MOREX.R3.5HG0505950.1	HORVU.MOREX.R3.1HG0082040.1	HORVU.MOREX.R3.2HG0204920.1	HORVU.MOREX.R3.7HG0716430.1	HORVU.MOREX.R3.3HG0240070.1	HORVU.MOREX.R3.5HG0428440.1	HORVU.MOREX.R3.3HG0295150.1
	nitrogen compound metabolic process	GO:0006807		6.76467e-05	4.16975		8115	354	123		HORVU.MOREX.R3.3HG0324100.1	HORVU.MOREX.R3.6HG0564570.1	HORVU.MOREX.R3.5HG0489170.1	HORVU.MOREX.R3.2HG0164790.1	HORVU.MOREX.R3.1HG0017050.1	HORVU.MOREX.R3.7HG0737420.1	HORVU.MOREX.R3.7HG0726670.1	HORVU.MOREX.R3.3HG0276810.1	HORVU.MOREX.R3.1HG0047460.1	HORVU.MOREX.R3.1HG0021720.1	HORVU.MOREX.R3.2HG0096960.1	HORVU.MOREX.R3.7HG0719250.1	HORVU.MOREX.R3.1HG0090460.1	HORVU.MOREX.R3.6HG0557700.1	HORVU.MOREX.R3.1HG0066140.1	HORVU.MOREX.R3.6HG0588370.1	HORVU.MOREX.R3.4HG0399240.1	HORVU.MOREX.R3.3HG0309080.1	HORVU.MOREX.R3.7HG0737860.1	HORVU.MOREX.R3.7HG0721560.1	HORVU.MOREX.R3.3HG0320140.1	HORVU.MOREX.R3.6HG0625920.1	HORVU.MOREX.R3.3HG0325810.1	HORVU.MOREX.R3.4HG0406220.1	HORVU.MOREX.R3.4HG0382480.1	HORVU.MOREX.R3.7HG0661910.1	HORVU.MOREX.R3.3HG0233040.1	HORVU.MOREX.R3.7HG0670020.1	HORVU.MOREX.R3.1HG0066370.1	HORVU.MOREX.R3.5HG0483890.1	HORVU.MOREX.R3.7HG0715110.1	HORVU.MOREX.R3.7HG0738610.1	HORVU.MOREX.R3.2HG0111500.1	HORVU.MOREX.R3.7HG0737610.1	HORVU.MOREX.R3.2HG0185830.1	HORVU.MOREX.R3.2HG0097640.1	HORVU.MOREX.R3.3HG0319710.1	HORVU.MOREX.R3.3HG0226430.1	HORVU.MOREX.R3.2HG0175550.1
	macromolecule metabolic process	GO:0043170		8.05061e-05	4.09417		7271	354	113		HORVU.MOREX.R3.6HG0564570.1	HORVU.MOREX.R3.5HG0489170.1	HORVU.MOREX.R3.2HG0164790.1	HORVU.MOREX.R3.1HG0017050.1	HORVU.MOREX.R3.7HG0737420.1	HORVU.MOREX.R3.7HG0726670.1	HORVU.MOREX.R3.3HG0276810.1	HORVU.MOREX.R3.1HG0047460.1	HORVU.MOREX.R3.1HG0021720.1	HORVU.MOREX.R3.2HG0096960.1	HORVU.MOREX.R3.7HG0719250.1	HORVU.MOREX.R3.1HG0090460.1	HORVU.MOREX.R3.6HG0557700.1	HORVU.MOREX.R3.1HG0066140.1	HORVU.MOREX.R3.7HG0750850.1	HORVU.MOREX.R3.6HG0588370.1	HORVU.MOREX.R3.4HG0399240.1	HORVU.MOREX.R3.3HG0309080.1	HORVU.MOREX.R3.7HG0737860.1	HORVU.MOREX.R3.7HG0721560.1	HORVU.MOREX.R3.6HG0625920.1	HORVU.MOREX.R3.4HG0406220.1	HORVU.MOREX.R3.4HG0393250.1	HORVU.MOREX.R3.4HG0382480.1	HORVU.MOREX.R3.7HG0661910.1	HORVU.MOREX.R3.3HG0233040.1	HORVU.MOREX.R3.6HG0619750.1	HORVU.MOREX.R3.5HG0483890.1	HORVU.MOREX.R3.7HG0715110.1	HORVU.MOREX.R3.7HG0738610.1	HORVU.MOREX.R3.2HG0111500.1	HORVU.MOREX.R3.7HG0737610.1	HORVU.MOREX.R3.2HG0185830.1	HORVU.MOREX.R3.2HG0097640.1	HORVU.MOREX.R3.3HG0226430.1	HORVU.MOREX.R3.2HG0175550.1	HORVU.MOREX.R3.5HG0490230.1	HORVU.MOREX.R3.7HG0751680.1	HORVU.MOREX.R3.7HG0686980.1
	sulfur compound metabolic process	GO:0006790		0.000153737	3.81322		255	354	14		HORVU.MOREX.R3.3HG0324100.1	HORVU.MOREX.R3.3HG0320140.1	HORVU.MOREX.R3.3HG0325810.1	HORVU.MOREX.R3.1HG0066370.1	HORVU.MOREX.R3.3HG0319710.1	HORVU.MOREX.R3.1HG0085440.1	HORVU.MOREX.R3.3HG0311610.1	HORVU.MOREX.R3.3HG0311650.1	HORVU.MOREX.R3.1HG0051800.1	HORVU.MOREX.R3.4HG0399700.1	HORVU.MOREX.R3.7HG0648120.1	HORVU.MOREX.R3.5HG0516710.1	HORVU.MOREX.R3.3HG0311600.1	HORVU.MOREX.R3.3HG0281500.1
	protein modification process	GO:0036211		0.000216993	3.66355		2599	354	53		HORVU.MOREX.R3.6HG0564570.1	HORVU.MOREX.R3.7HG0737420.1	HORVU.MOREX.R3.7HG0726670.1	HORVU.MOREX.R3.1HG0047460.1	HORVU.MOREX.R3.2HG0096960.1	HORVU.MOREX.R3.6HG0557700.1	HORVU.MOREX.R3.1HG0066140.1	HORVU.MOREX.R3.7HG0737860.1	HORVU.MOREX.R3.6HG0625920.1	HORVU.MOREX.R3.4HG0382480.1	HORVU.MOREX.R3.3HG0233040.1	HORVU.MOREX.R3.5HG0483890.1	HORVU.MOREX.R3.2HG0097640.1	HORVU.MOREX.R3.3HG0226430.1	HORVU.MOREX.R3.5HG0490230.1	HORVU.MOREX.R3.2HG0138730.1	HORVU.MOREX.R3.3HG0219240.1	HORVU.MOREX.R3.7HG0642910.1	HORVU.MOREX.R3.4HG0403960.1	HORVU.MOREX.R3.4HG0344490.1	HORVU.MOREX.R3.6HG0616340.1	HORVU.MOREX.R3.7HG0634830.1	HORVU.MOREX.R3.2HG0108920.1	HORVU.MOREX.R3.7HG0648480.1	HORVU.MOREX.R3.5HG0510630.1	HORVU.MOREX.R3.7HG0749520.1	HORVU.MOREX.R3.7HG0717400.1	HORVU.MOREX.R3.5HG0444150.1	HORVU.MOREX.R3.5HG0488230.1	HORVU.MOREX.R3.3HG0321210.1	HORVU.MOREX.R3.4HG0356730.1	HORVU.MOREX.R3.3HG0219270.1	HORVU.MOREX.R3.3HG0226380.1	HORVU.MOREX.R3.3HG0226460.1	HORVU.MOREX.R3.5HG0444220.1	HORVU.MOREX.R3.5HG0487600.1	HORVU.MOREX.R3.5HG0505950.1	HORVU.MOREX.R3.4HG0349400.1	HORVU.MOREX.R3.5HG0430550.1
	phosphorylation	GO:0016310		0.0002389	3.62178		1776	354	41		HORVU.MOREX.R3.6HG0564570.1	HORVU.MOREX.R3.7HG0737420.1	HORVU.MOREX.R3.1HG0047460.1	HORVU.MOREX.R3.2HG0096960.1	HORVU.MOREX.R3.6HG0557700.1	HORVU.MOREX.R3.1HG0066140.1	HORVU.MOREX.R3.7HG0737860.1	HORVU.MOREX.R3.2HG0097640.1	HORVU.MOREX.R3.3HG0226430.1	HORVU.MOREX.R3.5HG0490230.1	HORVU.MOREX.R3.2HG0138730.1	HORVU.MOREX.R3.3HG0219240.1	HORVU.MOREX.R3.7HG0642910.1	HORVU.MOREX.R3.4HG0403960.1	HORVU.MOREX.R3.7HG0634830.1	HORVU.MOREX.R3.2HG0108920.1	HORVU.MOREX.R3.7HG0648480.1	HORVU.MOREX.R3.5HG0510630.1	HORVU.MOREX.R3.7HG0749520.1	HORVU.MOREX.R3.7HG0717400.1	HORVU.MOREX.R3.5HG0488230.1	HORVU.MOREX.R3.3HG0321210.1	HORVU.MOREX.R3.4HG0356730.1	HORVU.MOREX.R3.3HG0219270.1	HORVU.MOREX.R3.3HG0226380.1	HORVU.MOREX.R3.3HG0226460.1	HORVU.MOREX.R3.5HG0505950.1	HORVU.MOREX.R3.4HG0349400.1	HORVU.MOREX.R3.5HG0430550.1	HORVU.MOREX.R3.7HG0744190.1	HORVU.MOREX.R3.1HG0020440.1	HORVU.MOREX.R3.7HG0724280.1	HORVU.MOREX.R3.2HG0109300.1	HORVU.MOREX.R3.1HG0092560.1	HORVU.MOREX.R3.2HG0104560.1	HORVU.MOREX.R3.7HG0655750.1	HORVU.MOREX.R3.5HG0532760.1	HORVU.MOREX.R3.6HG0627900.1	HORVU.MOREX.R3.1HG0091430.1
	phosphate-containing compound metabolic process	GO:0006796		0.000240427	3.61902		2394	354	50		HORVU.MOREX.R3.6HG0564570.1	HORVU.MOREX.R3.7HG0737420.1	HORVU.MOREX.R3.1HG0047460.1	HORVU.MOREX.R3.2HG0096960.1	HORVU.MOREX.R3.6HG0557700.1	HORVU.MOREX.R3.1HG0066140.1	HORVU.MOREX.R3.7HG0737860.1	HORVU.MOREX.R3.4HG0382480.1	HORVU.MOREX.R3.7HG0670020.1	HORVU.MOREX.R3.2HG0097640.1	HORVU.MOREX.R3.3HG0226430.1	HORVU.MOREX.R3.5HG0490230.1	HORVU.MOREX.R3.1HG0085440.1	HORVU.MOREX.R3.2HG0138730.1	HORVU.MOREX.R3.3HG0219240.1	HORVU.MOREX.R3.7HG0642910.1	HORVU.MOREX.R3.3HG0321170.1	HORVU.MOREX.R3.4HG0403960.1	HORVU.MOREX.R3.4HG0344490.1	HORVU.MOREX.R3.7HG0634830.1	HORVU.MOREX.R3.2HG0108920.1	HORVU.MOREX.R3.7HG0648480.1	HORVU.MOREX.R3.5HG0510630.1	HORVU.MOREX.R3.7HG0749520.1	HORVU.MOREX.R3.7HG0717400.1	HORVU.MOREX.R3.5HG0444150.1	HORVU.MOREX.R3.5HG0488230.1	HORVU.MOREX.R3.3HG0321210.1	HORVU.MOREX.R3.4HG0356730.1	HORVU.MOREX.R3.3HG0219270.1	HORVU.MOREX.R3.3HG0226380.1	HORVU.MOREX.R3.3HG0226460.1	HORVU.MOREX.R3.5HG0444220.1	HORVU.MOREX.R3.5HG0505950.1	HORVU.MOREX.R3.4HG0349400.1	HORVU.MOREX.R3.7HG0711190.1	HORVU.MOREX.R3.5HG0430550.1	HORVU.MOREX.R3.7HG0744190.1	HORVU.MOREX.R3.1HG0020440.1
	cell surface receptor signaling pathway	GO:0007166		0.000282664	3.54873		158	354	11		HORVU.MOREX.R3.6HG0564570.1	HORVU.MOREX.R3.6HG0557700.1	HORVU.MOREX.R3.5HG0490230.1	HORVU.MOREX.R3.3HG0219240.1	HORVU.MOREX.R3.7HG0642910.1	HORVU.MOREX.R3.2HG0108920.1	HORVU.MOREX.R3.5HG0488230.1	HORVU.MOREX.R3.3HG0321210.1	HORVU.MOREX.R3.3HG0219270.1	HORVU.MOREX.R3.5HG0505950.1	HORVU.MOREX.R3.3HG0240070.1
	phosphorus metabolic process	GO:0006793		0.000322029	3.49211		2418	354	50		HORVU.MOREX.R3.6HG0564570.1	HORVU.MOREX.R3.7HG0737420.1	HORVU.MOREX.R3.1HG0047460.1	HORVU.MOREX.R3.2HG0096960.1	HORVU.MOREX.R3.6HG0557700.1	HORVU.MOREX.R3.1HG0066140.1	HORVU.MOREX.R3.7HG0737860.1	HORVU.MOREX.R3.4HG0382480.1	HORVU.MOREX.R3.7HG0670020.1	HORVU.MOREX.R3.2HG0097640.1	HORVU.MOREX.R3.3HG0226430.1	HORVU.MOREX.R3.5HG0490230.1	HORVU.MOREX.R3.1HG0085440.1	HORVU.MOREX.R3.2HG0138730.1	HORVU.MOREX.R3.3HG0219240.1	HORVU.MOREX.R3.7HG0642910.1	HORVU.MOREX.R3.3HG0321170.1	HORVU.MOREX.R3.4HG0403960.1	HORVU.MOREX.R3.4HG0344490.1	HORVU.MOREX.R3.7HG0634830.1	HORVU.MOREX.R3.2HG0108920.1	HORVU.MOREX.R3.7HG0648480.1	HORVU.MOREX.R3.5HG0510630.1	HORVU.MOREX.R3.7HG0749520.1	HORVU.MOREX.R3.7HG0717400.1	HORVU.MOREX.R3.5HG0444150.1	HORVU.MOREX.R3.5HG0488230.1	HORVU.MOREX.R3.3HG0321210.1	HORVU.MOREX.R3.4HG0356730.1	HORVU.MOREX.R3.3HG0219270.1	HORVU.MOREX.R3.3HG0226380.1	HORVU.MOREX.R3.3HG0226460.1	HORVU.MOREX.R3.5HG0444220.1	HORVU.MOREX.R3.5HG0505950.1	HORVU.MOREX.R3.4HG0349400.1	HORVU.MOREX.R3.7HG0711190.1	HORVU.MOREX.R3.5HG0430550.1	HORVU.MOREX.R3.7HG0744190.1	HORVU.MOREX.R3.1HG0020440.1
	organic substance metabolic process	GO:0071704		0.000917844	3.03723		9955	354	139		HORVU.MOREX.R3.3HG0324100.1	HORVU.MOREX.R3.6HG0564570.1	HORVU.MOREX.R3.5HG0489170.1	HORVU.MOREX.R3.2HG0164790.1	HORVU.MOREX.R3.1HG0017050.1	HORVU.MOREX.R3.7HG0737420.1	HORVU.MOREX.R3.7HG0726670.1	HORVU.MOREX.R3.3HG0276810.1	HORVU.MOREX.R3.1HG0047460.1	HORVU.MOREX.R3.1HG0021720.1	HORVU.MOREX.R3.2HG0096960.1	HORVU.MOREX.R3.7HG0719250.1	HORVU.MOREX.R3.1HG0090460.1	HORVU.MOREX.R3.6HG0557700.1	HORVU.MOREX.R3.1HG0066140.1	HORVU.MOREX.R3.7HG0750850.1	HORVU.MOREX.R3.6HG0588370.1	HORVU.MOREX.R3.4HG0399240.1	HORVU.MOREX.R3.3HG0309080.1	HORVU.MOREX.R3.7HG0737860.1	HORVU.MOREX.R3.7HG0721560.1	HORVU.MOREX.R3.3HG0320140.1	HORVU.MOREX.R3.6HG0625920.1	HORVU.MOREX.R3.3HG0325810.1	HORVU.MOREX.R3.4HG0406220.1	HORVU.MOREX.R3.4HG0393250.1	HORVU.MOREX.R3.4HG0382480.1	HORVU.MOREX.R3.7HG0661910.1	HORVU.MOREX.R3.3HG0233040.1	HORVU.MOREX.R3.6HG0619750.1	HORVU.MOREX.R3.7HG0670020.1	HORVU.MOREX.R3.1HG0066370.1	HORVU.MOREX.R3.5HG0483890.1	HORVU.MOREX.R3.7HG0715110.1	HORVU.MOREX.R3.7HG0738610.1	HORVU.MOREX.R3.2HG0111500.1	HORVU.MOREX.R3.7HG0737610.1	HORVU.MOREX.R3.1HG0069130.1	HORVU.MOREX.R3.2HG0185830.1
	response to stimulus	GO:0050896		0.0011694	2.93204		3123	354	58		HORVU.MOREX.R3.2HG0181970.1	HORVU.MOREX.R3.6HG0564570.1	HORVU.MOREX.R3.3HG0307410.2	HORVU.MOREX.R3.2HG0164790.1	HORVU.MOREX.R3.5HG0498820.1	HORVU.MOREX.R3.7HG0737420.1	HORVU.MOREX.R3.7HG0726670.1	HORVU.MOREX.R3.1HG0021720.1	HORVU.MOREX.R3.1HG0090460.1	HORVU.MOREX.R3.6HG0557700.1	HORVU.MOREX.R3.7HG0721560.1	HORVU.MOREX.R3.4HG0406220.1	HORVU.MOREX.R3.5HG0519270.1	HORVU.MOREX.R3.7HG0715110.1	HORVU.MOREX.R3.2HG0185830.1	HORVU.MOREX.R3.5HG0490230.1	HORVU.MOREX.R3.4HG0364700.1	HORVU.MOREX.R3.5HG0486200.1	HORVU.MOREX.R3.7HG0724600.1	HORVU.MOREX.R3.3HG0219240.1	HORVU.MOREX.R3.7HG0642910.1	HORVU.MOREX.R3.5HG0455020.1	HORVU.MOREX.R3.1HG0054950.1	HORVU.MOREX.R3.2HG0114320.1	HORVU.MOREX.R3.7HG0634830.1	HORVU.MOREX.R3.6HG0597130.1	HORVU.MOREX.R3.3HG0299440.1	HORVU.MOREX.R3.5HG0444110.1	HORVU.MOREX.R3.1HG0078370.1	HORVU.MOREX.R3.2HG0108920.1	HORVU.MOREX.R3.5HG0444200.1	HORVU.MOREX.R3.5HG0444150.1	HORVU.MOREX.R3.5HG0520940.1	HORVU.MOREX.R3.5HG0488230.1	HORVU.MOREX.R3.3HG0321210.1	HORVU.MOREX.R3.5HG0513360.1	HORVU.MOREX.R3.1HG0093860.1	HORVU.MOREX.R3.1HG0077700.1	HORVU.MOREX.R3.3HG0219270.1
	macromolecule modification	GO:0043412		0.00121573	2.91516		2827	354	54		HORVU.MOREX.R3.6HG0564570.1	HORVU.MOREX.R3.5HG0489170.1	HORVU.MOREX.R3.7HG0737420.1	HORVU.MOREX.R3.7HG0726670.1	HORVU.MOREX.R3.1HG0047460.1	HORVU.MOREX.R3.2HG0096960.1	HORVU.MOREX.R3.6HG0557700.1	HORVU.MOREX.R3.1HG0066140.1	HORVU.MOREX.R3.7HG0737860.1	HORVU.MOREX.R3.6HG0625920.1	HORVU.MOREX.R3.4HG0382480.1	HORVU.MOREX.R3.3HG0233040.1	HORVU.MOREX.R3.5HG0483890.1	HORVU.MOREX.R3.2HG0097640.1	HORVU.MOREX.R3.3HG0226430.1	HORVU.MOREX.R3.5HG0490230.1	HORVU.MOREX.R3.2HG0138730.1	HORVU.MOREX.R3.3HG0219240.1	HORVU.MOREX.R3.7HG0642910.1	HORVU.MOREX.R3.4HG0403960.1	HORVU.MOREX.R3.4HG0344490.1	HORVU.MOREX.R3.6HG0616340.1	HORVU.MOREX.R3.7HG0634830.1	HORVU.MOREX.R3.2HG0108920.1	HORVU.MOREX.R3.7HG0648480.1	HORVU.MOREX.R3.5HG0510630.1	HORVU.MOREX.R3.7HG0749520.1	HORVU.MOREX.R3.7HG0717400.1	HORVU.MOREX.R3.5HG0444150.1	HORVU.MOREX.R3.5HG0488230.1	HORVU.MOREX.R3.3HG0321210.1	HORVU.MOREX.R3.4HG0356730.1	HORVU.MOREX.R3.3HG0219270.1	HORVU.MOREX.R3.3HG0226380.1	HORVU.MOREX.R3.3HG0226460.1	HORVU.MOREX.R3.5HG0444220.1	HORVU.MOREX.R3.5HG0487600.1	HORVU.MOREX.R3.5HG0505950.1	HORVU.MOREX.R3.4HG0349400.1
	cellular metabolic process	GO:0044237		0.00188781	2.72404		8623	354	123		HORVU.MOREX.R3.3HG0324100.1	HORVU.MOREX.R3.6HG0564570.1	HORVU.MOREX.R3.5HG0489170.1	HORVU.MOREX.R3.2HG0164790.1	HORVU.MOREX.R3.1HG0017050.1	HORVU.MOREX.R3.7HG0737420.1	HORVU.MOREX.R3.7HG0726670.1	HORVU.MOREX.R3.3HG0276810.1	HORVU.MOREX.R3.1HG0047460.1	HORVU.MOREX.R3.1HG0021720.1	HORVU.MOREX.R3.2HG0096960.1	HORVU.MOREX.R3.7HG0719250.1	HORVU.MOREX.R3.1HG0090460.1	HORVU.MOREX.R3.6HG0557700.1	HORVU.MOREX.R3.1HG0066140.1	HORVU.MOREX.R3.7HG0750850.1	HORVU.MOREX.R3.6HG0588370.1	HORVU.MOREX.R3.4HG0399240.1	HORVU.MOREX.R3.3HG0309080.1	HORVU.MOREX.R3.7HG0737860.1	HORVU.MOREX.R3.7HG0721560.1	HORVU.MOREX.R3.3HG0320140.1	HORVU.MOREX.R3.3HG0325810.1	HORVU.MOREX.R3.4HG0406220.1	HORVU.MOREX.R3.4HG0393250.1	HORVU.MOREX.R3.4HG0382480.1	HORVU.MOREX.R3.7HG0661910.1	HORVU.MOREX.R3.6HG0619750.1	HORVU.MOREX.R3.7HG0670020.1	HORVU.MOREX.R3.1HG0066370.1	HORVU.MOREX.R3.7HG0715110.1	HORVU.MOREX.R3.2HG0111500.1	HORVU.MOREX.R3.7HG0737610.1	HORVU.MOREX.R3.2HG0185830.1	HORVU.MOREX.R3.2HG0097640.1	HORVU.MOREX.R3.3HG0319710.1	HORVU.MOREX.R3.3HG0226430.1	HORVU.MOREX.R3.2HG0175550.1	HORVU.MOREX.R3.5HG0490230.1
	organonitrogen compound metabolic process	GO:1901564		0.00240718	2.61849		4784	354	78		HORVU.MOREX.R3.3HG0324100.1	HORVU.MOREX.R3.6HG0564570.1	HORVU.MOREX.R3.7HG0737420.1	HORVU.MOREX.R3.7HG0726670.1	HORVU.MOREX.R3.1HG0047460.1	HORVU.MOREX.R3.2HG0096960.1	HORVU.MOREX.R3.7HG0719250.1	HORVU.MOREX.R3.6HG0557700.1	HORVU.MOREX.R3.1HG0066140.1	HORVU.MOREX.R3.7HG0737860.1	HORVU.MOREX.R3.3HG0320140.1	HORVU.MOREX.R3.6HG0625920.1	HORVU.MOREX.R3.3HG0325810.1	HORVU.MOREX.R3.4HG0382480.1	HORVU.MOREX.R3.3HG0233040.1	HORVU.MOREX.R3.1HG0066370.1	HORVU.MOREX.R3.5HG0483890.1	HORVU.MOREX.R3.7HG0738610.1	HORVU.MOREX.R3.2HG0097640.1	HORVU.MOREX.R3.3HG0319710.1	HORVU.MOREX.R3.3HG0226430.1	HORVU.MOREX.R3.5HG0490230.1	HORVU.MOREX.R3.1HG0085440.1	HORVU.MOREX.R3.2HG0138730.1	HORVU.MOREX.R3.3HG0311610.1	HORVU.MOREX.R3.3HG0219240.1	HORVU.MOREX.R3.7HG0642910.1	HORVU.MOREX.R3.3HG0321170.1	HORVU.MOREX.R3.4HG0403960.1	HORVU.MOREX.R3.4HG0344490.1	HORVU.MOREX.R3.1HG0054950.1	HORVU.MOREX.R3.6HG0616340.1	HORVU.MOREX.R3.7HG0634830.1	HORVU.MOREX.R3.3HG0311650.1	HORVU.MOREX.R3.1HG0051800.1	HORVU.MOREX.R3.2HG0108920.1	HORVU.MOREX.R3.7HG0648480.1	HORVU.MOREX.R3.5HG0510630.1	HORVU.MOREX.R3.7HG0749520.1
	cellular response to DNA damage stimulus	GO:0006974		0.00579082	2.23726		348	354	14		HORVU.MOREX.R3.3HG0307410.2	HORVU.MOREX.R3.2HG0164790.1	HORVU.MOREX.R3.7HG0726670.1	HORVU.MOREX.R3.1HG0021720.1	HORVU.MOREX.R3.7HG0721560.1	HORVU.MOREX.R3.4HG0406220.1	HORVU.MOREX.R3.7HG0715110.1	HORVU.MOREX.R3.7HG0724600.1	HORVU.MOREX.R3.2HG0114320.1	HORVU.MOREX.R3.6HG0597130.1	HORVU.MOREX.R3.1HG0078370.1	HORVU.MOREX.R3.6HG0620000.1	HORVU.MOREX.R3.2HG0204920.1	HORVU.MOREX.R3.3HG0295150.1
	cellular response to stress	GO:0033554		0.00884636	2.05324		514	354	17		HORVU.MOREX.R3.3HG0307410.2	HORVU.MOREX.R3.2HG0164790.1	HORVU.MOREX.R3.7HG0726670.1	HORVU.MOREX.R3.1HG0021720.1	HORVU.MOREX.R3.7HG0721560.1	HORVU.MOREX.R3.4HG0406220.1	HORVU.MOREX.R3.7HG0715110.1	HORVU.MOREX.R3.7HG0724600.1	HORVU.MOREX.R3.2HG0114320.1	HORVU.MOREX.R3.6HG0597130.1	HORVU.MOREX.R3.1HG0078370.1	HORVU.MOREX.R3.5HG0513360.1	HORVU.MOREX.R3.7HG0723770.1	HORVU.MOREX.R3.6HG0620000.1	HORVU.MOREX.R3.1HG0082040.1	HORVU.MOREX.R3.2HG0204920.1	HORVU.MOREX.R3.3HG0295150.1
	DNA repair	GO:0006281		0.015712	1.80377		332	354	13		HORVU.MOREX.R3.2HG0164790.1	HORVU.MOREX.R3.7HG0726670.1	HORVU.MOREX.R3.1HG0021720.1	HORVU.MOREX.R3.7HG0721560.1	HORVU.MOREX.R3.4HG0406220.1	HORVU.MOREX.R3.7HG0715110.1	HORVU.MOREX.R3.7HG0724600.1	HORVU.MOREX.R3.2HG0114320.1	HORVU.MOREX.R3.6HG0597130.1	HORVU.MOREX.R3.1HG0078370.1	HORVU.MOREX.R3.6HG0620000.1	HORVU.MOREX.R3.2HG0204920.1	HORVU.MOREX.R3.3HG0295150.1
	metabolic process	GO:0008152		0.0275785	1.55943		10775	354	141		HORVU.MOREX.R3.3HG0324100.1	HORVU.MOREX.R3.6HG0564570.1	HORVU.MOREX.R3.5HG0489170.1	HORVU.MOREX.R3.2HG0164790.1	HORVU.MOREX.R3.1HG0017050.1	HORVU.MOREX.R3.7HG0737420.1	HORVU.MOREX.R3.7HG0726670.1	HORVU.MOREX.R3.3HG0276810.1	HORVU.MOREX.R3.1HG0047460.1	HORVU.MOREX.R3.1HG0021720.1	HORVU.MOREX.R3.2HG0096960.1	HORVU.MOREX.R3.7HG0719250.1	HORVU.MOREX.R3.1HG0090460.1	HORVU.MOREX.R3.6HG0557700.1	HORVU.MOREX.R3.1HG0066140.1	HORVU.MOREX.R3.7HG0750850.1	HORVU.MOREX.R3.6HG0588370.1	HORVU.MOREX.R3.4HG0399240.1	HORVU.MOREX.R3.3HG0309080.1	HORVU.MOREX.R3.7HG0737860.1	HORVU.MOREX.R3.7HG0721560.1	HORVU.MOREX.R3.3HG0320140.1	HORVU.MOREX.R3.6HG0625920.1	HORVU.MOREX.R3.3HG0325810.1	HORVU.MOREX.R3.4HG0406220.1	HORVU.MOREX.R3.4HG0393250.1	HORVU.MOREX.R3.4HG0382480.1	HORVU.MOREX.R3.7HG0661910.1	HORVU.MOREX.R3.2HG0134640.1	HORVU.MOREX.R3.3HG0233040.1	HORVU.MOREX.R3.6HG0619750.1	HORVU.MOREX.R3.7HG0670020.1	HORVU.MOREX.R3.1HG0066370.1	HORVU.MOREX.R3.5HG0483890.1	HORVU.MOREX.R3.7HG0715110.1	HORVU.MOREX.R3.7HG0738610.1	HORVU.MOREX.R3.2HG0111500.1	HORVU.MOREX.R3.7HG0737610.1	HORVU.MOREX.R3.1HG0069130.1
	DNA replication	GO:0006260		0.0322166	1.49192		100	354	7		HORVU.MOREX.R3.1HG0021720.1	HORVU.MOREX.R3.7HG0721560.1	HORVU.MOREX.R3.4HG0406220.1	HORVU.MOREX.R3.2HG0114320.1	HORVU.MOREX.R3.6HG0597130.1	HORVU.MOREX.R3.6HG0620000.1	HORVU.MOREX.R3.7HG0656360.1
	signaling	GO:0023052		0.034894	1.45725		811	354	21		HORVU.MOREX.R3.6HG0564570.1	HORVU.MOREX.R3.6HG0557700.1	HORVU.MOREX.R3.2HG0185830.1	HORVU.MOREX.R3.5HG0490230.1	HORVU.MOREX.R3.3HG0219240.1	HORVU.MOREX.R3.7HG0642910.1	HORVU.MOREX.R3.5HG0455020.1	HORVU.MOREX.R3.3HG0299440.1	HORVU.MOREX.R3.2HG0108920.1	HORVU.MOREX.R3.5HG0444150.1	HORVU.MOREX.R3.5HG0488230.1	HORVU.MOREX.R3.3HG0321210.1	HORVU.MOREX.R3.1HG0077700.1	HORVU.MOREX.R3.3HG0219270.1	HORVU.MOREX.R3.7HG0723770.1	HORVU.MOREX.R3.5HG0444220.1	HORVU.MOREX.R3.5HG0505950.1	HORVU.MOREX.R3.4HG0410450.1	HORVU.MOREX.R3.7HG0716430.1	HORVU.MOREX.R3.3HG0240070.1	HORVU.MOREX.R3.5HG0428440.1
	response to stress	GO:0006950		0.0428058	1.3685		1914	354	37		HORVU.MOREX.R3.6HG0564570.1	HORVU.MOREX.R3.3HG0307410.2	HORVU.MOREX.R3.2HG0164790.1	HORVU.MOREX.R3.5HG0498820.1	HORVU.MOREX.R3.7HG0737420.1	HORVU.MOREX.R3.7HG0726670.1	HORVU.MOREX.R3.1HG0021720.1	HORVU.MOREX.R3.7HG0721560.1	HORVU.MOREX.R3.4HG0406220.1	HORVU.MOREX.R3.5HG0519270.1	HORVU.MOREX.R3.7HG0715110.1	HORVU.MOREX.R3.4HG0364700.1	HORVU.MOREX.R3.5HG0486200.1	HORVU.MOREX.R3.7HG0724600.1	HORVU.MOREX.R3.1HG0054950.1	HORVU.MOREX.R3.2HG0114320.1	HORVU.MOREX.R3.7HG0634830.1	HORVU.MOREX.R3.6HG0597130.1	HORVU.MOREX.R3.5HG0444110.1	HORVU.MOREX.R3.1HG0078370.1	HORVU.MOREX.R3.2HG0108920.1	HORVU.MOREX.R3.5HG0444200.1	HORVU.MOREX.R3.5HG0444150.1	HORVU.MOREX.R3.5HG0520940.1	HORVU.MOREX.R3.5HG0513360.1	HORVU.MOREX.R3.1HG0093860.1	HORVU.MOREX.R3.7HG0723770.1	HORVU.MOREX.R3.6HG0620000.1	HORVU.MOREX.R3.5HG0444140.1	HORVU.MOREX.R3.5HG0444220.1	HORVU.MOREX.R3.3HG0291910.1	HORVU.MOREX.R3.4HG0381750.1	HORVU.MOREX.R3.1HG0082040.1	HORVU.MOREX.R3.4HG0339340.1	HORVU.MOREX.R3.2HG0204920.1	HORVU.MOREX.R3.7HG0752040.1	HORVU.MOREX.R3.3HG0295150.1
	Note: Table made using online tools gProfiler. P -value was calucated based on g:SCS algoritm.
	˟ term_size = the total number of genes belonging to the GO category in H. vulgare; query_size = the number of genes recognized from the initial input; intersection_size = the number of genes in the initial input belonging to the term
	Gene ontology (GO) terms for biological processes (BP) found significantly enriched in the list of 623 down-regulated DEGs in atr plants under zeocin
	GO:BP			p - value			number of genes ˟				intersection gene numbers
	term_name	term_id		adjusted	negative_log10		term_size	query_size	intersection_size
	cell cycle	GO:0007049		8.47568e-21	20.0718		268	574	37		HORVU.MOREX.R3.5HG0496660.1	HORVU.MOREX.R3.7HG0669710.1	HORVU.MOREX.R3.2HG0176870.1	HORVU.MOREX.R3.5HG0440450.1	HORVU.MOREX.R3.1HG0031730.1	HORVU.MOREX.R3.2HG0173210.1	HORVU.MOREX.R3.5HG0467900.1	HORVU.MOREX.R3.7HG0736860.1	HORVU.MOREX.R3.5HG0471960.1	HORVU.MOREX.R3.4HG0403020.1	HORVU.MOREX.R3.5HG0443530.1	HORVU.MOREX.R3.6HG0567330.1	HORVU.MOREX.R3.4HG0414930.1	HORVU.MOREX.R3.7HG0644560.1	HORVU.MOREX.R3.6HG0573950.1	HORVU.MOREX.R3.1HG0039930.1	HORVU.MOREX.R3.3HG0234670.1	HORVU.MOREX.R3.2HG0181310.1	HORVU.MOREX.R3.6HG0548870.1	HORVU.MOREX.R3.5HG0532630.1	HORVU.MOREX.R3.5HG0510860.1	HORVU.MOREX.R3.4HG0397020.1	HORVU.MOREX.R3.4HG0342640.1	HORVU.MOREX.R3.5HG0501270.1	HORVU.MOREX.R3.1HG0069550.1	HORVU.MOREX.R3.1HG0069480.1	HORVU.MOREX.R3.2HG0142680.1	HORVU.MOREX.R3.3HG0295540.1	HORVU.MOREX.R3.2HG0171650.1	HORVU.MOREX.R3.5HG0514360.1	HORVU.MOREX.R3.1HG0047290.1	HORVU.MOREX.R3.4HG0411400.1	HORVU.MOREX.R3.5HG0444030.1	HORVU.MOREX.R3.1HG0073890.1	HORVU.MOREX.R3.4HG0401740.1	HORVU.MOREX.R3.7HG0751620.1	HORVU.MOREX.R3.3HG0249410.1
	DNA replication	GO:0006260		3.6439e-20	19.4384		100	574	25		HORVU.MOREX.R3.2HG0111650.1	HORVU.MOREX.R3.5HG0512240.1	HORVU.MOREX.R3.2HG0196740.1	HORVU.MOREX.R3.1HG0031730.1	HORVU.MOREX.R3.3HG0252970.1	HORVU.MOREX.R3.1HG0061220.1	HORVU.MOREX.R3.1HG0073980.1	HORVU.MOREX.R3.2HG0162680.1	HORVU.MOREX.R3.7HG0732610.1	HORVU.MOREX.R3.3HG0239160.1	HORVU.MOREX.R3.4HG0403020.1	HORVU.MOREX.R3.1HG0071300.1	HORVU.MOREX.R3.5HG0443530.1	HORVU.MOREX.R3.1HG0065100.1	HORVU.MOREX.R3.6HG0624620.1	HORVU.MOREX.R3.5HG0463350.1	HORVU.MOREX.R3.2HG0122420.1	HORVU.MOREX.R3.6HG0627010.1	HORVU.MOREX.R3.3HG0234670.1	HORVU.MOREX.R3.4HG0353450.1	HORVU.MOREX.R3.6HG0632980.1	HORVU.MOREX.R3.6HG0548870.1	HORVU.MOREX.R3.4HG0396660.1	HORVU.MOREX.R3.3HG0301080.1	HORVU.MOREX.R3.1HG0076970.1
	microtubule-based movement	GO:0007018		2.64124e-16	15.5782		56	574	18		HORVU.MOREX.R3.2HG0173210.1	HORVU.MOREX.R3.2HG0160160.1	HORVU.MOREX.R3.5HG0438440.1	HORVU.MOREX.R3.1HG0063870.1	HORVU.MOREX.R3.2HG0134490.1	HORVU.MOREX.R3.2HG0120880.1	HORVU.MOREX.R3.1HG0073440.1	HORVU.MOREX.R3.4HG0386980.1	HORVU.MOREX.R3.7HG0634400.1	HORVU.MOREX.R3.5HG0427080.1	HORVU.MOREX.R3.5HG0510860.1	HORVU.MOREX.R3.6HG0627910.1	HORVU.MOREX.R3.6HG0555870.1	HORVU.MOREX.R3.3HG0270270.1	HORVU.MOREX.R3.5HG0427780.1	HORVU.MOREX.R3.5HG0467060.1	HORVU.MOREX.R3.5HG0511950.1	HORVU.MOREX.R3.2HG0174320.1
	cell cycle process	GO:0022402		2.86377e-16	15.5431		188	574	28		HORVU.MOREX.R3.5HG0496660.1	HORVU.MOREX.R3.7HG0669710.1	HORVU.MOREX.R3.2HG0176870.1	HORVU.MOREX.R3.2HG0173210.1	HORVU.MOREX.R3.5HG0467900.1	HORVU.MOREX.R3.7HG0736860.1	HORVU.MOREX.R3.5HG0471960.1	HORVU.MOREX.R3.4HG0403020.1	HORVU.MOREX.R3.5HG0443530.1	HORVU.MOREX.R3.6HG0567330.1	HORVU.MOREX.R3.4HG0414930.1	HORVU.MOREX.R3.7HG0644560.1	HORVU.MOREX.R3.6HG0573950.1	HORVU.MOREX.R3.1HG0039930.1	HORVU.MOREX.R3.3HG0234670.1	HORVU.MOREX.R3.2HG0181310.1	HORVU.MOREX.R3.5HG0532630.1	HORVU.MOREX.R3.5HG0510860.1	HORVU.MOREX.R3.4HG0397020.1	HORVU.MOREX.R3.4HG0342640.1	HORVU.MOREX.R3.2HG0142680.1	HORVU.MOREX.R3.3HG0295540.1	HORVU.MOREX.R3.2HG0171650.1	HORVU.MOREX.R3.5HG0514360.1	HORVU.MOREX.R3.4HG0411400.1	HORVU.MOREX.R3.5HG0444030.1	HORVU.MOREX.R3.1HG0073890.1	HORVU.MOREX.R3.4HG0401740.1
	microtubule-based process	GO:0007017		3.5234e-16	15.453		142	574	25		HORVU.MOREX.R3.1HG0064790.1	HORVU.MOREX.R3.4HG0415420.1	HORVU.MOREX.R3.2HG0173210.1	HORVU.MOREX.R3.2HG0160160.1	HORVU.MOREX.R3.5HG0438440.1	HORVU.MOREX.R3.1HG0063870.1	HORVU.MOREX.R3.2HG0134490.1	HORVU.MOREX.R3.2HG0120880.1	HORVU.MOREX.R3.1HG0073440.1	HORVU.MOREX.R3.4HG0386980.1	HORVU.MOREX.R3.7HG0634400.1	HORVU.MOREX.R3.7HG0644560.1	HORVU.MOREX.R3.5HG0427080.1	HORVU.MOREX.R3.5HG0510860.1	HORVU.MOREX.R3.6HG0627910.1	HORVU.MOREX.R3.4HG0397020.1	HORVU.MOREX.R3.6HG0555870.1	HORVU.MOREX.R3.3HG0280910.1	HORVU.MOREX.R3.3HG0270270.1	HORVU.MOREX.R3.2HG0142680.1	HORVU.MOREX.R3.5HG0427780.1	HORVU.MOREX.R3.5HG0467060.1	HORVU.MOREX.R3.5HG0511950.1	HORVU.MOREX.R3.1HG0073890.1	HORVU.MOREX.R3.2HG0174320.1
	DNA-templated DNA replication	GO:0006261		7.76696e-12	11.1097		47	574	14		HORVU.MOREX.R3.2HG0196740.1	HORVU.MOREX.R3.1HG0031730.1	HORVU.MOREX.R3.1HG0061220.1	HORVU.MOREX.R3.2HG0162680.1	HORVU.MOREX.R3.3HG0239160.1	HORVU.MOREX.R3.4HG0403020.1	HORVU.MOREX.R3.1HG0071300.1	HORVU.MOREX.R3.5HG0443530.1	HORVU.MOREX.R3.1HG0065100.1	HORVU.MOREX.R3.6HG0624620.1	HORVU.MOREX.R3.5HG0463350.1	HORVU.MOREX.R3.4HG0353450.1	HORVU.MOREX.R3.3HG0301080.1	HORVU.MOREX.R3.1HG0076970.1
	DNA replication initiation	GO:0006270		1.13857e-09	8.94364		12	574	8		HORVU.MOREX.R3.1HG0031730.1	HORVU.MOREX.R3.1HG0071300.1	HORVU.MOREX.R3.5HG0443530.1	HORVU.MOREX.R3.1HG0065100.1	HORVU.MOREX.R3.6HG0624620.1	HORVU.MOREX.R3.5HG0463350.1	HORVU.MOREX.R3.4HG0353450.1	HORVU.MOREX.R3.3HG0301080.1
	nuclear division	GO:0000280		3.0955e-09	8.50927		84	574	15		HORVU.MOREX.R3.7HG0669710.1	HORVU.MOREX.R3.2HG0176870.1	HORVU.MOREX.R3.7HG0736860.1	HORVU.MOREX.R3.5HG0471960.1	HORVU.MOREX.R3.6HG0567330.1	HORVU.MOREX.R3.6HG0573950.1	HORVU.MOREX.R3.1HG0039930.1	HORVU.MOREX.R3.2HG0181310.1	HORVU.MOREX.R3.5HG0532630.1	HORVU.MOREX.R3.2HG0174860.1	HORVU.MOREX.R3.5HG0510860.1	HORVU.MOREX.R3.5HG0514360.1	HORVU.MOREX.R3.6HG0590050.1	HORVU.MOREX.R3.4HG0411400.1	HORVU.MOREX.R3.4HG0401740.1
	cellular component organization	GO:0016043		6.72157e-09	8.17253		1308	574	57		HORVU.MOREX.R3.3HG0259870.1	HORVU.MOREX.R3.1HG0064790.1	HORVU.MOREX.R3.2HG0151710.1	HORVU.MOREX.R3.5HG0496660.1	HORVU.MOREX.R3.7HG0669710.1	HORVU.MOREX.R3.6HG0615400.1	HORVU.MOREX.R3.2HG0112910.1	HORVU.MOREX.R3.5HG0520110.1	HORVU.MOREX.R3.1HG0002630.1	HORVU.MOREX.R3.2HG0176870.1	HORVU.MOREX.R3.1HG0031730.1	HORVU.MOREX.R3.6HG0606460.1	HORVU.MOREX.R3.4HG0338270.1	HORVU.MOREX.R3.1HG0076770.1	HORVU.MOREX.R3.4HG0415420.1	HORVU.MOREX.R3.2HG0173210.1	HORVU.MOREX.R3.5HG0479210.1	HORVU.MOREX.R3.7HG0736860.1	HORVU.MOREX.R3.1HG0084850.1	HORVU.MOREX.R3.2HG0186680.1	HORVU.MOREX.R3.4HG0338400.1	HORVU.MOREX.R3.5HG0471960.1	HORVU.MOREX.R3.4HG0340220.1	HORVU.MOREX.R3.3HG0252240.1	HORVU.MOREX.R3.6HG0607000.1	HORVU.MOREX.R3.1HG0071300.1	HORVU.MOREX.R3.7HG0660840.1	HORVU.MOREX.R3.5HG0443530.1	HORVU.MOREX.R3.1HG0065100.1	HORVU.MOREX.R3.6HG0624620.1	HORVU.MOREX.R3.6HG0567330.1	HORVU.MOREX.R3.5HG0429360.1	HORVU.MOREX.R3.4HG0414930.1	HORVU.MOREX.R3.7HG0644560.1	HORVU.MOREX.R3.6HG0573950.1	HORVU.MOREX.R3.1HG0039930.1	HORVU.MOREX.R3.3HG0234670.1	HORVU.MOREX.R3.2HG0181310.1	HORVU.MOREX.R3.5HG0532630.1
	regulation of transferase activity	GO:0051338		8.08129e-09	8.09252		49	574	12		HORVU.MOREX.R3.2HG0193900.1	HORVU.MOREX.R3.5HG0467900.1	HORVU.MOREX.R3.6HG0606520.1	HORVU.MOREX.R3.5HG0491790.1	HORVU.MOREX.R3.7HG0644560.1	HORVU.MOREX.R3.3HG0328740.1	HORVU.MOREX.R3.2HG0174860.1	HORVU.MOREX.R3.4HG0397020.1	HORVU.MOREX.R3.4HG0342640.1	HORVU.MOREX.R3.2HG0142680.1	HORVU.MOREX.R3.3HG0295540.1	HORVU.MOREX.R3.6HG0590050.1
	organelle fission	GO:0048285		7.4314e-08	7.12893		104	574	15		HORVU.MOREX.R3.7HG0669710.1	HORVU.MOREX.R3.2HG0176870.1	HORVU.MOREX.R3.7HG0736860.1	HORVU.MOREX.R3.5HG0471960.1	HORVU.MOREX.R3.6HG0567330.1	HORVU.MOREX.R3.6HG0573950.1	HORVU.MOREX.R3.1HG0039930.1	HORVU.MOREX.R3.2HG0181310.1	HORVU.MOREX.R3.5HG0532630.1	HORVU.MOREX.R3.2HG0174860.1	HORVU.MOREX.R3.5HG0510860.1	HORVU.MOREX.R3.5HG0514360.1	HORVU.MOREX.R3.6HG0590050.1	HORVU.MOREX.R3.4HG0411400.1	HORVU.MOREX.R3.4HG0401740.1
	cellular component organization or biogenesis	GO:0071840		8.50788e-08	7.07018		1515	574	60		HORVU.MOREX.R3.3HG0259870.1	HORVU.MOREX.R3.1HG0064790.1	HORVU.MOREX.R3.2HG0151710.1	HORVU.MOREX.R3.5HG0496660.1	HORVU.MOREX.R3.7HG0669710.1	HORVU.MOREX.R3.6HG0615400.1	HORVU.MOREX.R3.2HG0112910.1	HORVU.MOREX.R3.5HG0520110.1	HORVU.MOREX.R3.1HG0002630.1	HORVU.MOREX.R3.2HG0176870.1	HORVU.MOREX.R3.1HG0031730.1	HORVU.MOREX.R3.6HG0606460.1	HORVU.MOREX.R3.4HG0338270.1	HORVU.MOREX.R3.1HG0076770.1	HORVU.MOREX.R3.4HG0415420.1	HORVU.MOREX.R3.2HG0173210.1	HORVU.MOREX.R3.5HG0479210.1	HORVU.MOREX.R3.7HG0663730.1	HORVU.MOREX.R3.7HG0736860.1	HORVU.MOREX.R3.1HG0084850.1	HORVU.MOREX.R3.2HG0186680.1	HORVU.MOREX.R3.2HG0139370.1	HORVU.MOREX.R3.4HG0338400.1	HORVU.MOREX.R3.2HG0199620.1	HORVU.MOREX.R3.5HG0471960.1	HORVU.MOREX.R3.4HG0340220.1	HORVU.MOREX.R3.3HG0252240.1	HORVU.MOREX.R3.6HG0607000.1	HORVU.MOREX.R3.1HG0071300.1	HORVU.MOREX.R3.7HG0660840.1	HORVU.MOREX.R3.5HG0443530.1	HORVU.MOREX.R3.1HG0065100.1	HORVU.MOREX.R3.6HG0624620.1	HORVU.MOREX.R3.6HG0567330.1	HORVU.MOREX.R3.5HG0429360.1	HORVU.MOREX.R3.4HG0414930.1	HORVU.MOREX.R3.7HG0644560.1	HORVU.MOREX.R3.6HG0573950.1	HORVU.MOREX.R3.1HG0039930.1
	DNA metabolic process	GO:0006259		3.29597e-07	6.48202		552	574	32		HORVU.MOREX.R3.2HG0111650.1	HORVU.MOREX.R3.5HG0512240.1	HORVU.MOREX.R3.2HG0151710.1	HORVU.MOREX.R3.6HG0567060.1	HORVU.MOREX.R3.2HG0196740.1	HORVU.MOREX.R3.1HG0031730.1	HORVU.MOREX.R3.6HG0606460.1	HORVU.MOREX.R3.5HG0479210.1	HORVU.MOREX.R3.6HG0628050.1	HORVU.MOREX.R3.3HG0252970.1	HORVU.MOREX.R3.1HG0061220.1	HORVU.MOREX.R3.1HG0073980.1	HORVU.MOREX.R3.2HG0162680.1	HORVU.MOREX.R3.7HG0732610.1	HORVU.MOREX.R3.3HG0239160.1	HORVU.MOREX.R3.4HG0403020.1	HORVU.MOREX.R3.1HG0071300.1	HORVU.MOREX.R3.2HG0181390.1	HORVU.MOREX.R3.5HG0443530.1	HORVU.MOREX.R3.1HG0065100.1	HORVU.MOREX.R3.6HG0624620.1	HORVU.MOREX.R3.5HG0463350.1	HORVU.MOREX.R3.2HG0122420.1	HORVU.MOREX.R3.6HG0627010.1	HORVU.MOREX.R3.3HG0234670.1	HORVU.MOREX.R3.4HG0353450.1	HORVU.MOREX.R3.6HG0632980.1	HORVU.MOREX.R3.6HG0548870.1	HORVU.MOREX.R3.4HG0396660.1	HORVU.MOREX.R3.3HG0301080.1	HORVU.MOREX.R3.5HG0501270.1	HORVU.MOREX.R3.1HG0076970.1
	regulation of protein modification process	GO:0031399		4.47831e-07	6.34889		83	574	13		HORVU.MOREX.R3.2HG0193900.1	HORVU.MOREX.R3.5HG0467900.1	HORVU.MOREX.R3.6HG0606520.1	HORVU.MOREX.R3.5HG0491790.1	HORVU.MOREX.R3.7HG0644560.1	HORVU.MOREX.R3.3HG0328740.1	HORVU.MOREX.R3.2HG0174860.1	HORVU.MOREX.R3.4HG0397020.1	HORVU.MOREX.R3.5HG0469740.1	HORVU.MOREX.R3.4HG0342640.1	HORVU.MOREX.R3.2HG0142680.1	HORVU.MOREX.R3.3HG0295540.1	HORVU.MOREX.R3.6HG0590050.1
	male meiosis II	GO:0007142		6.10456e-07	6.21435		5	574	5		HORVU.MOREX.R3.7HG0736860.1	HORVU.MOREX.R3.6HG0567330.1	HORVU.MOREX.R3.2HG0181310.1	HORVU.MOREX.R3.5HG0514360.1	HORVU.MOREX.R3.4HG0411400.1
	organelle organization	GO:0006996		6.11135e-07	6.21386		730	574	37		HORVU.MOREX.R3.3HG0259870.1	HORVU.MOREX.R3.1HG0064790.1	HORVU.MOREX.R3.5HG0496660.1	HORVU.MOREX.R3.7HG0669710.1	HORVU.MOREX.R3.1HG0002630.1	HORVU.MOREX.R3.2HG0176870.1	HORVU.MOREX.R3.1HG0031730.1	HORVU.MOREX.R3.6HG0606460.1	HORVU.MOREX.R3.4HG0415420.1	HORVU.MOREX.R3.2HG0173210.1	HORVU.MOREX.R3.5HG0479210.1	HORVU.MOREX.R3.7HG0736860.1	HORVU.MOREX.R3.5HG0471960.1	HORVU.MOREX.R3.1HG0071300.1	HORVU.MOREX.R3.5HG0443530.1	HORVU.MOREX.R3.1HG0065100.1	HORVU.MOREX.R3.6HG0624620.1	HORVU.MOREX.R3.6HG0567330.1	HORVU.MOREX.R3.4HG0414930.1	HORVU.MOREX.R3.7HG0644560.1	HORVU.MOREX.R3.6HG0573950.1	HORVU.MOREX.R3.1HG0039930.1	HORVU.MOREX.R3.3HG0234670.1	HORVU.MOREX.R3.2HG0181310.1	HORVU.MOREX.R3.5HG0532630.1	HORVU.MOREX.R3.2HG0174860.1	HORVU.MOREX.R3.5HG0510860.1	HORVU.MOREX.R3.4HG0397020.1	HORVU.MOREX.R3.3HG0280910.1	HORVU.MOREX.R3.2HG0142680.1	HORVU.MOREX.R3.2HG0171650.1	HORVU.MOREX.R3.5HG0514360.1	HORVU.MOREX.R3.6HG0590050.1	HORVU.MOREX.R3.4HG0411400.1	HORVU.MOREX.R3.1HG0073890.1	HORVU.MOREX.R3.4HG0401740.1	HORVU.MOREX.R3.2HG0173480.1
	regulation of ubiquitin protein ligase activity	GO:1904666		7.81777e-07	6.10692		9	574	6		HORVU.MOREX.R3.2HG0193900.1	HORVU.MOREX.R3.6HG0606520.1	HORVU.MOREX.R3.5HG0491790.1	HORVU.MOREX.R3.3HG0328740.1	HORVU.MOREX.R3.2HG0174860.1	HORVU.MOREX.R3.6HG0590050.1
	mitotic cell cycle process	GO:1903047		1.33617e-06	5.87414		74	574	12		HORVU.MOREX.R3.7HG0669710.1	HORVU.MOREX.R3.2HG0176870.1	HORVU.MOREX.R3.5HG0467900.1	HORVU.MOREX.R3.5HG0471960.1	HORVU.MOREX.R3.7HG0644560.1	HORVU.MOREX.R3.6HG0573950.1	HORVU.MOREX.R3.5HG0532630.1	HORVU.MOREX.R3.5HG0510860.1	HORVU.MOREX.R3.4HG0397020.1	HORVU.MOREX.R3.4HG0342640.1	HORVU.MOREX.R3.2HG0142680.1	HORVU.MOREX.R3.3HG0295540.1
	regulation of ubiquitin-protein transferase activity	GO:0051438		1.9279e-06	5.71492		10	574	6		HORVU.MOREX.R3.2HG0193900.1	HORVU.MOREX.R3.6HG0606520.1	HORVU.MOREX.R3.5HG0491790.1	HORVU.MOREX.R3.3HG0328740.1	HORVU.MOREX.R3.2HG0174860.1	HORVU.MOREX.R3.6HG0590050.1
	positive regulation of protein modification process	GO:0031401		2.07047e-06	5.68393		25	574	8		HORVU.MOREX.R3.2HG0193900.1	HORVU.MOREX.R3.6HG0606520.1	HORVU.MOREX.R3.5HG0491790.1	HORVU.MOREX.R3.7HG0644560.1	HORVU.MOREX.R3.3HG0328740.1	HORVU.MOREX.R3.4HG0397020.1	HORVU.MOREX.R3.5HG0469740.1	HORVU.MOREX.R3.2HG0142680.1
	regulation of cell cycle	GO:0051726		2.17205e-06	5.66313		94	574	13		HORVU.MOREX.R3.2HG0176870.1	HORVU.MOREX.R3.5HG0440450.1	HORVU.MOREX.R3.5HG0467900.1	HORVU.MOREX.R3.4HG0403020.1	HORVU.MOREX.R3.7HG0644560.1	HORVU.MOREX.R3.6HG0573950.1	HORVU.MOREX.R3.6HG0548870.1	HORVU.MOREX.R3.5HG0510860.1	HORVU.MOREX.R3.4HG0397020.1	HORVU.MOREX.R3.4HG0342640.1	HORVU.MOREX.R3.5HG0501270.1	HORVU.MOREX.R3.2HG0142680.1	HORVU.MOREX.R3.3HG0295540.1
	positive regulation of transferase activity	GO:0051347		2.6014e-06	5.58479		17	574	7		HORVU.MOREX.R3.2HG0193900.1	HORVU.MOREX.R3.6HG0606520.1	HORVU.MOREX.R3.5HG0491790.1	HORVU.MOREX.R3.7HG0644560.1	HORVU.MOREX.R3.3HG0328740.1	HORVU.MOREX.R3.4HG0397020.1	HORVU.MOREX.R3.2HG0142680.1
	cell division	GO:0051301		6.00168e-06	5.22173		102	574	13		HORVU.MOREX.R3.5HG0467900.1	HORVU.MOREX.R3.3HG0239160.1	HORVU.MOREX.R3.3HG0301080.1	HORVU.MOREX.R3.4HG0342640.1	HORVU.MOREX.R3.5HG0501270.1	HORVU.MOREX.R3.1HG0069550.1	HORVU.MOREX.R3.1HG0069480.1	HORVU.MOREX.R3.3HG0295540.1	HORVU.MOREX.R3.1HG0047290.1	HORVU.MOREX.R3.5HG0444030.1	HORVU.MOREX.R3.1HG0073890.1	HORVU.MOREX.R3.7HG0751620.1	HORVU.MOREX.R3.3HG0249410.1
	chromosome organization	GO:0051276		7.41769e-06	5.12973		213	574	18		HORVU.MOREX.R3.5HG0496660.1	HORVU.MOREX.R3.7HG0669710.1	HORVU.MOREX.R3.2HG0176870.1	HORVU.MOREX.R3.1HG0031730.1	HORVU.MOREX.R3.6HG0606460.1	HORVU.MOREX.R3.5HG0479210.1	HORVU.MOREX.R3.5HG0471960.1	HORVU.MOREX.R3.1HG0071300.1	HORVU.MOREX.R3.5HG0443530.1	HORVU.MOREX.R3.1HG0065100.1	HORVU.MOREX.R3.6HG0624620.1	HORVU.MOREX.R3.4HG0414930.1	HORVU.MOREX.R3.6HG0573950.1	HORVU.MOREX.R3.1HG0039930.1	HORVU.MOREX.R3.3HG0234670.1	HORVU.MOREX.R3.5HG0532630.1	HORVU.MOREX.R3.5HG0510860.1	HORVU.MOREX.R3.2HG0171650.1
	regulation of protein modification by small protein conjugation or removal	GO:1903320		8.254e-06	5.08334		12	574	6		HORVU.MOREX.R3.2HG0193900.1	HORVU.MOREX.R3.6HG0606520.1	HORVU.MOREX.R3.5HG0491790.1	HORVU.MOREX.R3.3HG0328740.1	HORVU.MOREX.R3.2HG0174860.1	HORVU.MOREX.R3.6HG0590050.1
	meiosis II	GO:0007135		8.254e-06	5.08334		12	574	6		HORVU.MOREX.R3.7HG0736860.1	HORVU.MOREX.R3.6HG0567330.1	HORVU.MOREX.R3.1HG0039930.1	HORVU.MOREX.R3.2HG0181310.1	HORVU.MOREX.R3.5HG0514360.1	HORVU.MOREX.R3.4HG0411400.1
	regulation of protein ubiquitination	GO:0031396		8.254e-06	5.08334		12	574	6		HORVU.MOREX.R3.2HG0193900.1	HORVU.MOREX.R3.6HG0606520.1	HORVU.MOREX.R3.5HG0491790.1	HORVU.MOREX.R3.3HG0328740.1	HORVU.MOREX.R3.2HG0174860.1	HORVU.MOREX.R3.6HG0590050.1
	meiosis II cell cycle process	GO:0061983		8.254e-06	5.08334		12	574	6		HORVU.MOREX.R3.7HG0736860.1	HORVU.MOREX.R3.6HG0567330.1	HORVU.MOREX.R3.1HG0039930.1	HORVU.MOREX.R3.2HG0181310.1	HORVU.MOREX.R3.5HG0514360.1	HORVU.MOREX.R3.4HG0411400.1
	mitotic cell cycle	GO:0000278		2.17491e-05	4.66256		94	574	12		HORVU.MOREX.R3.7HG0669710.1	HORVU.MOREX.R3.2HG0176870.1	HORVU.MOREX.R3.5HG0467900.1	HORVU.MOREX.R3.5HG0471960.1	HORVU.MOREX.R3.7HG0644560.1	HORVU.MOREX.R3.6HG0573950.1	HORVU.MOREX.R3.5HG0532630.1	HORVU.MOREX.R3.5HG0510860.1	HORVU.MOREX.R3.4HG0397020.1	HORVU.MOREX.R3.4HG0342640.1	HORVU.MOREX.R3.2HG0142680.1	HORVU.MOREX.R3.3HG0295540.1
	regulation of organelle organization	GO:0033043		3.61845e-05	4.44148		63	574	10		HORVU.MOREX.R3.2HG0176870.1	HORVU.MOREX.R3.1HG0065100.1	HORVU.MOREX.R3.7HG0644560.1	HORVU.MOREX.R3.6HG0573950.1	HORVU.MOREX.R3.2HG0174860.1	HORVU.MOREX.R3.5HG0510860.1	HORVU.MOREX.R3.4HG0397020.1	HORVU.MOREX.R3.2HG0142680.1	HORVU.MOREX.R3.6HG0590050.1	HORVU.MOREX.R3.1HG0073890.1
	regulation of microtubule cytoskeleton organization	GO:0070507		7.2927e-05	4.13711		9	574	5		HORVU.MOREX.R3.7HG0644560.1	HORVU.MOREX.R3.5HG0510860.1	HORVU.MOREX.R3.4HG0397020.1	HORVU.MOREX.R3.2HG0142680.1	HORVU.MOREX.R3.1HG0073890.1
	male meiotic nuclear division	GO:0007140		0.000103257	3.98608		17	574	6		HORVU.MOREX.R3.7HG0736860.1	HORVU.MOREX.R3.6HG0567330.1	HORVU.MOREX.R3.2HG0181310.1	HORVU.MOREX.R3.5HG0514360.1	HORVU.MOREX.R3.4HG0411400.1	HORVU.MOREX.R3.4HG0401740.1
	regulation of microtubule-based process	GO:0032886		0.000260378	3.5844		11	574	5		HORVU.MOREX.R3.7HG0644560.1	HORVU.MOREX.R3.5HG0510860.1	HORVU.MOREX.R3.4HG0397020.1	HORVU.MOREX.R3.2HG0142680.1	HORVU.MOREX.R3.1HG0073890.1
	cellular process involved in reproduction in multicellular organism	GO:0022412		0.000310421	3.50805		20	574	6		HORVU.MOREX.R3.7HG0736860.1	HORVU.MOREX.R3.6HG0567330.1	HORVU.MOREX.R3.2HG0181310.1	HORVU.MOREX.R3.5HG0514360.1	HORVU.MOREX.R3.4HG0411400.1	HORVU.MOREX.R3.4HG0401740.1
	male gamete generation	GO:0048232		0.000310421	3.50805		20	574	6		HORVU.MOREX.R3.7HG0736860.1	HORVU.MOREX.R3.6HG0567330.1	HORVU.MOREX.R3.2HG0181310.1	HORVU.MOREX.R3.5HG0514360.1	HORVU.MOREX.R3.4HG0411400.1	HORVU.MOREX.R3.4HG0401740.1
	gamete generation	GO:0007276		0.000310421	3.50805		20	574	6		HORVU.MOREX.R3.7HG0736860.1	HORVU.MOREX.R3.6HG0567330.1	HORVU.MOREX.R3.2HG0181310.1	HORVU.MOREX.R3.5HG0514360.1	HORVU.MOREX.R3.4HG0411400.1	HORVU.MOREX.R3.4HG0401740.1
	meiotic cell cycle process	GO:1903046		0.00042168	3.37502		63	574	9		HORVU.MOREX.R3.7HG0736860.1	HORVU.MOREX.R3.6HG0567330.1	HORVU.MOREX.R3.4HG0414930.1	HORVU.MOREX.R3.1HG0039930.1	HORVU.MOREX.R3.2HG0181310.1	HORVU.MOREX.R3.2HG0171650.1	HORVU.MOREX.R3.5HG0514360.1	HORVU.MOREX.R3.4HG0411400.1	HORVU.MOREX.R3.4HG0401740.1
	regulation of cellular component organization	GO:0051128		0.000461351	3.33597		82	574	10		HORVU.MOREX.R3.2HG0176870.1	HORVU.MOREX.R3.1HG0065100.1	HORVU.MOREX.R3.7HG0644560.1	HORVU.MOREX.R3.6HG0573950.1	HORVU.MOREX.R3.2HG0174860.1	HORVU.MOREX.R3.5HG0510860.1	HORVU.MOREX.R3.4HG0397020.1	HORVU.MOREX.R3.2HG0142680.1	HORVU.MOREX.R3.6HG0590050.1	HORVU.MOREX.R3.1HG0073890.1
	positive regulation of ubiquitin protein ligase activity	GO:1904668		0.000560913	3.2511		6	574	4		HORVU.MOREX.R3.2HG0193900.1	HORVU.MOREX.R3.6HG0606520.1	HORVU.MOREX.R3.5HG0491790.1	HORVU.MOREX.R3.3HG0328740.1
	positive regulation of protein metabolic process	GO:0051247		0.000845312	3.07298		51	574	8		HORVU.MOREX.R3.2HG0193900.1	HORVU.MOREX.R3.6HG0606520.1	HORVU.MOREX.R3.5HG0491790.1	HORVU.MOREX.R3.7HG0644560.1	HORVU.MOREX.R3.3HG0328740.1	HORVU.MOREX.R3.4HG0397020.1	HORVU.MOREX.R3.5HG0469740.1	HORVU.MOREX.R3.2HG0142680.1
	meiotic cell cycle	GO:0051321		0.00104911	2.97918		70	574	9		HORVU.MOREX.R3.7HG0736860.1	HORVU.MOREX.R3.6HG0567330.1	HORVU.MOREX.R3.4HG0414930.1	HORVU.MOREX.R3.1HG0039930.1	HORVU.MOREX.R3.2HG0181310.1	HORVU.MOREX.R3.2HG0171650.1	HORVU.MOREX.R3.5HG0514360.1	HORVU.MOREX.R3.4HG0411400.1	HORVU.MOREX.R3.4HG0401740.1
	sexual reproduction	GO:0019953		0.00118447	2.92647		71	574	9		HORVU.MOREX.R3.2HG0183770.1	HORVU.MOREX.R3.7HG0736860.1	HORVU.MOREX.R3.6HG0567330.1	HORVU.MOREX.R3.4HG0414930.1	HORVU.MOREX.R3.2HG0181310.1	HORVU.MOREX.R3.2HG0171650.1	HORVU.MOREX.R3.5HG0514360.1	HORVU.MOREX.R3.4HG0411400.1	HORVU.MOREX.R3.4HG0401740.1
	positive regulation of ubiquitin-protein transferase activity	GO:0051443		0.00129215	2.88869		7	574	4		HORVU.MOREX.R3.2HG0193900.1	HORVU.MOREX.R3.6HG0606520.1	HORVU.MOREX.R3.5HG0491790.1	HORVU.MOREX.R3.3HG0328740.1
	regulation of mitotic spindle organization	GO:0060236		0.00129215	2.88869		7	574	4		HORVU.MOREX.R3.7HG0644560.1	HORVU.MOREX.R3.5HG0510860.1	HORVU.MOREX.R3.4HG0397020.1	HORVU.MOREX.R3.2HG0142680.1
	regulation of spindle organization	GO:0090224		0.00129215	2.88869		7	574	4		HORVU.MOREX.R3.7HG0644560.1	HORVU.MOREX.R3.5HG0510860.1	HORVU.MOREX.R3.4HG0397020.1	HORVU.MOREX.R3.2HG0142680.1
	sister chromatid segregation	GO:0000819		0.0015157	2.81939		39	574	7		HORVU.MOREX.R3.7HG0669710.1	HORVU.MOREX.R3.2HG0176870.1	HORVU.MOREX.R3.5HG0471960.1	HORVU.MOREX.R3.6HG0573950.1	HORVU.MOREX.R3.1HG0039930.1	HORVU.MOREX.R3.5HG0532630.1	HORVU.MOREX.R3.5HG0510860.1
	DNA duplex unwinding	GO:0032508		0.00160484	2.79457		15	574	5		HORVU.MOREX.R3.1HG0031730.1	HORVU.MOREX.R3.1HG0071300.1	HORVU.MOREX.R3.5HG0443530.1	HORVU.MOREX.R3.1HG0065100.1	HORVU.MOREX.R3.6HG0624620.1
	DNA geometric change	GO:0032392		0.00160484	2.79457		15	574	5		HORVU.MOREX.R3.1HG0031730.1	HORVU.MOREX.R3.1HG0071300.1	HORVU.MOREX.R3.5HG0443530.1	HORVU.MOREX.R3.1HG0065100.1	HORVU.MOREX.R3.6HG0624620.1
	regulation of catalytic activity	GO:0050790		0.00189485	2.72242		279	574	17		HORVU.MOREX.R3.4HG0380130.1	HORVU.MOREX.R3.2HG0193900.1	HORVU.MOREX.R3.5HG0467900.1	HORVU.MOREX.R3.3HG0299150.1	HORVU.MOREX.R3.6HG0606520.1	HORVU.MOREX.R3.5HG0491790.1	HORVU.MOREX.R3.1HG0065100.1	HORVU.MOREX.R3.7HG0644560.1	HORVU.MOREX.R3.6HG0627010.1	HORVU.MOREX.R3.3HG0328740.1	HORVU.MOREX.R3.2HG0174860.1	HORVU.MOREX.R3.4HG0397020.1	HORVU.MOREX.R3.4HG0342640.1	HORVU.MOREX.R3.2HG0142680.1	HORVU.MOREX.R3.3HG0295540.1	HORVU.MOREX.R3.6HG0590050.1	HORVU.MOREX.R3.2HG0104890.1
	multicellular organismal reproductive process	GO:0048609		0.00215493	2.66657		41	574	7		HORVU.MOREX.R3.7HG0736860.1	HORVU.MOREX.R3.6HG0567330.1	HORVU.MOREX.R3.2HG0181310.1	HORVU.MOREX.R3.6HG0548870.1	HORVU.MOREX.R3.5HG0514360.1	HORVU.MOREX.R3.4HG0411400.1	HORVU.MOREX.R3.4HG0401740.1
	DNA conformation change	GO:0071103		0.00215507	2.66654		27	574	6		HORVU.MOREX.R3.1HG0031730.1	HORVU.MOREX.R3.6HG0606460.1	HORVU.MOREX.R3.1HG0071300.1	HORVU.MOREX.R3.5HG0443530.1	HORVU.MOREX.R3.1HG0065100.1	HORVU.MOREX.R3.6HG0624620.1
	regulation of molecular function	GO:0065009		0.00240283	2.61928		284	574	17		HORVU.MOREX.R3.4HG0380130.1	HORVU.MOREX.R3.2HG0193900.1	HORVU.MOREX.R3.5HG0467900.1	HORVU.MOREX.R3.3HG0299150.1	HORVU.MOREX.R3.6HG0606520.1	HORVU.MOREX.R3.5HG0491790.1	HORVU.MOREX.R3.1HG0065100.1	HORVU.MOREX.R3.7HG0644560.1	HORVU.MOREX.R3.6HG0627010.1	HORVU.MOREX.R3.3HG0328740.1	HORVU.MOREX.R3.2HG0174860.1	HORVU.MOREX.R3.4HG0397020.1	HORVU.MOREX.R3.4HG0342640.1	HORVU.MOREX.R3.2HG0142680.1	HORVU.MOREX.R3.3HG0295540.1	HORVU.MOREX.R3.6HG0590050.1	HORVU.MOREX.R3.2HG0104890.1
	multicellular organism reproduction	GO:0032504		0.00255035	2.5934		42	574	7		HORVU.MOREX.R3.7HG0736860.1	HORVU.MOREX.R3.6HG0567330.1	HORVU.MOREX.R3.2HG0181310.1	HORVU.MOREX.R3.6HG0548870.1	HORVU.MOREX.R3.5HG0514360.1	HORVU.MOREX.R3.4HG0411400.1	HORVU.MOREX.R3.4HG0401740.1
	positive regulation of protein ubiquitination	GO:0031398		0.00255146	2.59321		8	574	4		HORVU.MOREX.R3.2HG0193900.1	HORVU.MOREX.R3.6HG0606520.1	HORVU.MOREX.R3.5HG0491790.1	HORVU.MOREX.R3.3HG0328740.1
	positive regulation of protein modification by small protein conjugation or removal	GO:1903322		0.00255146	2.59321		8	574	4		HORVU.MOREX.R3.2HG0193900.1	HORVU.MOREX.R3.6HG0606520.1	HORVU.MOREX.R3.5HG0491790.1	HORVU.MOREX.R3.3HG0328740.1
	nucleosome assembly	GO:0006334		0.00336551	2.47295		29	574	6		HORVU.MOREX.R3.5HG0520110.1	HORVU.MOREX.R3.5HG0479210.1	HORVU.MOREX.R3.2HG0186680.1	HORVU.MOREX.R3.4HG0338400.1	HORVU.MOREX.R3.3HG0252240.1	HORVU.MOREX.R3.5HG0501270.1
	nucleosome organization	GO:0034728		0.00415006	2.38195		30	574	6		HORVU.MOREX.R3.5HG0520110.1	HORVU.MOREX.R3.5HG0479210.1	HORVU.MOREX.R3.2HG0186680.1	HORVU.MOREX.R3.4HG0338400.1	HORVU.MOREX.R3.3HG0252240.1	HORVU.MOREX.R3.5HG0501270.1
	mitotic sister chromatid segregation	GO:0000070		0.00507659	2.29443		31	574	6		HORVU.MOREX.R3.7HG0669710.1	HORVU.MOREX.R3.2HG0176870.1	HORVU.MOREX.R3.5HG0471960.1	HORVU.MOREX.R3.6HG0573950.1	HORVU.MOREX.R3.5HG0532630.1	HORVU.MOREX.R3.5HG0510860.1
	regulation of cell cycle process	GO:0010564		0.00845309	2.07298		50	574	7		HORVU.MOREX.R3.2HG0176870.1	HORVU.MOREX.R3.4HG0403020.1	HORVU.MOREX.R3.7HG0644560.1	HORVU.MOREX.R3.6HG0573950.1	HORVU.MOREX.R3.5HG0510860.1	HORVU.MOREX.R3.4HG0397020.1	HORVU.MOREX.R3.2HG0142680.1
	meiotic nuclear division	GO:0140013		0.00845309	2.07298		50	574	7		HORVU.MOREX.R3.7HG0736860.1	HORVU.MOREX.R3.6HG0567330.1	HORVU.MOREX.R3.1HG0039930.1	HORVU.MOREX.R3.2HG0181310.1	HORVU.MOREX.R3.5HG0514360.1	HORVU.MOREX.R3.4HG0411400.1	HORVU.MOREX.R3.4HG0401740.1
	cytoskeleton organization	GO:0007010		0.00920324	2.03606		165	574	12		HORVU.MOREX.R3.3HG0259870.1	HORVU.MOREX.R3.1HG0064790.1	HORVU.MOREX.R3.1HG0002630.1	HORVU.MOREX.R3.4HG0415420.1	HORVU.MOREX.R3.2HG0173210.1	HORVU.MOREX.R3.7HG0644560.1	HORVU.MOREX.R3.5HG0510860.1	HORVU.MOREX.R3.4HG0397020.1	HORVU.MOREX.R3.3HG0280910.1	HORVU.MOREX.R3.2HG0142680.1	HORVU.MOREX.R3.1HG0073890.1	HORVU.MOREX.R3.2HG0173480.1
	cell cycle phase transition	GO:0044770		0.0105996	1.97471		35	574	6		HORVU.MOREX.R3.2HG0176870.1	HORVU.MOREX.R3.5HG0467900.1	HORVU.MOREX.R3.4HG0403020.1	HORVU.MOREX.R3.6HG0573950.1	HORVU.MOREX.R3.4HG0342640.1	HORVU.MOREX.R3.3HG0295540.1
	mitotic nuclear division	GO:0140014		0.0105996	1.97471		35	574	6		HORVU.MOREX.R3.7HG0669710.1	HORVU.MOREX.R3.2HG0176870.1	HORVU.MOREX.R3.5HG0471960.1	HORVU.MOREX.R3.6HG0573950.1	HORVU.MOREX.R3.5HG0532630.1	HORVU.MOREX.R3.5HG0510860.1
	positive regulation of catalytic activity	GO:0043085		0.0125152	1.90256		53	574	7		HORVU.MOREX.R3.2HG0193900.1	HORVU.MOREX.R3.6HG0606520.1	HORVU.MOREX.R3.5HG0491790.1	HORVU.MOREX.R3.7HG0644560.1	HORVU.MOREX.R3.3HG0328740.1	HORVU.MOREX.R3.4HG0397020.1	HORVU.MOREX.R3.2HG0142680.1
	nuclear chromosome segregation	GO:0098813		0.0125152	1.90256		53	574	7		HORVU.MOREX.R3.7HG0669710.1	HORVU.MOREX.R3.2HG0176870.1	HORVU.MOREX.R3.5HG0471960.1	HORVU.MOREX.R3.6HG0573950.1	HORVU.MOREX.R3.1HG0039930.1	HORVU.MOREX.R3.5HG0532630.1	HORVU.MOREX.R3.5HG0510860.1
	regulation of protein kinase activity	GO:0045859		0.0147748	1.83048		37	574	6		HORVU.MOREX.R3.5HG0467900.1	HORVU.MOREX.R3.7HG0644560.1	HORVU.MOREX.R3.4HG0397020.1	HORVU.MOREX.R3.4HG0342640.1	HORVU.MOREX.R3.2HG0142680.1	HORVU.MOREX.R3.3HG0295540.1
	microtubule cytoskeleton organization	GO:0000226		0.0159983	1.79593		75	574	8		HORVU.MOREX.R3.1HG0064790.1	HORVU.MOREX.R3.2HG0173210.1	HORVU.MOREX.R3.7HG0644560.1	HORVU.MOREX.R3.5HG0510860.1	HORVU.MOREX.R3.4HG0397020.1	HORVU.MOREX.R3.3HG0280910.1	HORVU.MOREX.R3.2HG0142680.1	HORVU.MOREX.R3.1HG0073890.1
	chromosome segregation	GO:0007059		0.0159983	1.79593		75	574	8		HORVU.MOREX.R3.7HG0669710.1	HORVU.MOREX.R3.2HG0176870.1	HORVU.MOREX.R3.2HG0173210.1	HORVU.MOREX.R3.5HG0471960.1	HORVU.MOREX.R3.6HG0573950.1	HORVU.MOREX.R3.1HG0039930.1	HORVU.MOREX.R3.5HG0532630.1	HORVU.MOREX.R3.5HG0510860.1
	sister chromatid cohesion	GO:0007062		0.0161727	1.79122		23	574	5		HORVU.MOREX.R3.5HG0496660.1	HORVU.MOREX.R3.5HG0471960.1	HORVU.MOREX.R3.1HG0039930.1	HORVU.MOREX.R3.3HG0234670.1	HORVU.MOREX.R3.5HG0532630.1
	regulation of kinase activity	GO:0043549		0.0173086	1.76174		38	574	6		HORVU.MOREX.R3.5HG0467900.1	HORVU.MOREX.R3.7HG0644560.1	HORVU.MOREX.R3.4HG0397020.1	HORVU.MOREX.R3.4HG0342640.1	HORVU.MOREX.R3.2HG0142680.1	HORVU.MOREX.R3.3HG0295540.1
	positive regulation of molecular function	GO:0044093		0.0203128	1.69223		57	574	7		HORVU.MOREX.R3.2HG0193900.1	HORVU.MOREX.R3.6HG0606520.1	HORVU.MOREX.R3.5HG0491790.1	HORVU.MOREX.R3.7HG0644560.1	HORVU.MOREX.R3.3HG0328740.1	HORVU.MOREX.R3.4HG0397020.1	HORVU.MOREX.R3.2HG0142680.1
	regulation of protein phosphorylation	GO:0001932		0.0234215	1.63039		40	574	6		HORVU.MOREX.R3.5HG0467900.1	HORVU.MOREX.R3.7HG0644560.1	HORVU.MOREX.R3.4HG0397020.1	HORVU.MOREX.R3.4HG0342640.1	HORVU.MOREX.R3.2HG0142680.1	HORVU.MOREX.R3.3HG0295540.1
	microtubule cytoskeleton organization involved in mitosis	GO:1902850		0.0244492	1.61174		13	574	4		HORVU.MOREX.R3.7HG0644560.1	HORVU.MOREX.R3.5HG0510860.1	HORVU.MOREX.R3.4HG0397020.1	HORVU.MOREX.R3.2HG0142680.1
	mitotic spindle organization	GO:0007052		0.0244492	1.61174		13	574	4		HORVU.MOREX.R3.7HG0644560.1	HORVU.MOREX.R3.5HG0510860.1	HORVU.MOREX.R3.4HG0397020.1	HORVU.MOREX.R3.2HG0142680.1
	regulation of phosphorylation	GO:0042325		0.0270672	1.56756		41	574	6		HORVU.MOREX.R3.5HG0467900.1	HORVU.MOREX.R3.7HG0644560.1	HORVU.MOREX.R3.4HG0397020.1	HORVU.MOREX.R3.4HG0342640.1	HORVU.MOREX.R3.2HG0142680.1	HORVU.MOREX.R3.3HG0295540.1
	protein-DNA complex assembly	GO:0065004		0.0352669	1.45263		62	574	7		HORVU.MOREX.R3.5HG0520110.1	HORVU.MOREX.R3.5HG0479210.1	HORVU.MOREX.R3.2HG0186680.1	HORVU.MOREX.R3.4HG0338400.1	HORVU.MOREX.R3.3HG0252240.1	HORVU.MOREX.R3.5HG0443530.1	HORVU.MOREX.R3.5HG0501270.1
	mitotic cell cycle phase transition	GO:0044772		0.0368014	1.43414		27	574	5		HORVU.MOREX.R3.2HG0176870.1	HORVU.MOREX.R3.5HG0467900.1	HORVU.MOREX.R3.6HG0573950.1	HORVU.MOREX.R3.4HG0342640.1	HORVU.MOREX.R3.3HG0295540.1
	protein-DNA complex subunit organization	GO:0071824		0.0433367	1.36314		64	574	7		HORVU.MOREX.R3.5HG0520110.1	HORVU.MOREX.R3.5HG0479210.1	HORVU.MOREX.R3.2HG0186680.1	HORVU.MOREX.R3.4HG0338400.1	HORVU.MOREX.R3.3HG0252240.1	HORVU.MOREX.R3.5HG0443530.1	HORVU.MOREX.R3.5HG0501270.1
	regulation of cytoskeleton organization	GO:0051493		0.0442135	1.35445		28	574	5		HORVU.MOREX.R3.7HG0644560.1	HORVU.MOREX.R3.5HG0510860.1	HORVU.MOREX.R3.4HG0397020.1	HORVU.MOREX.R3.2HG0142680.1	HORVU.MOREX.R3.1HG0073890.1
	spindle organization	GO:0007051		0.0442135	1.35445		28	574	5		HORVU.MOREX.R3.2HG0173210.1	HORVU.MOREX.R3.7HG0644560.1	HORVU.MOREX.R3.5HG0510860.1	HORVU.MOREX.R3.4HG0397020.1	HORVU.MOREX.R3.2HG0142680.1
	activation of protein kinase activity	GO:0032147		0.0464331	1.33317		6	574	3		HORVU.MOREX.R3.7HG0644560.1	HORVU.MOREX.R3.4HG0397020.1	HORVU.MOREX.R3.2HG0142680.1
	Note: Table made using online tools gProfiler. P -value was calucated based on g:SCS algoritm.
	˟ term_size = the total number of genes belonging to the GO category in H. vulgare; query_size = the number of genes recognized from the initial input; intersection_size = the number of genes in the initial input belonging to the term
[truncated: 102 more columns]
