# Supplementary material for: Zeocin-induced DNA damage response in barley and its dependence on ATR
Source: Sci Rep. 2024 Feb 7;14:3119. doi: 10.1038/s41598-024-53264-0 (PMC10850495; doi:10.1038/s41598-024-53264-0)
Supplement: Supplementary file 4 — Supplementary Information 4. [file 41598_2024_53264_MOESM4_ESM.xlsx]

## Sheet: Sheet1
	Supplemental Dataset 4. Overview of genes involved in nitrate transport and metabolism differentially expressed genes in hvatr.g compared to wild type
	Differentially expressed genes in hvatr.g compared to Sebastian
	Annotation			atr MOCK						Seb MOCK						AM_vs_SM
	Geneid	Description		AM11	AM12	AM13	SD	Mean		SM1	SM2	SM3	SD	Mean		log2FoldChange	padj
	HORVU.MOREX.r3.3HG0234440.1	Amino acid permease		23.0924	21.886	21.5155	0.824549	22.1647		43.4734	41.0696	44.6649	1.83137	43.0693		-1.0544	5.53033e-14
	HORVU.MOREX.r3.3HG0307250.1	Amino acid permease		4.77283	3.40418	4.59393	0.743945	4.25698		17.6607	26.6219	13.6527	6.6404	19.3118		-2.24832	1.02189e-15
	HORVU.MOREX.r3.6HG0595580.1	Ammonium transporter		124.051	136.054	144.041	10.0616	134.715		298.78	261.199	278.321	18.8149	279.433		-1.14264	8.99049e-09
	HORVU.MOREX.r3.2HG0180820.1	Ammonium transporter		94.9583	95.109	89.3896	3.25949	93.1523		222.608	181.472	192.148	21.3462	198.743		-1.18329	8.18644e-11
	HORVU.MOREX.r3.3HG0299130.1	Ammonium transporter		0.0859422	0.0653666	0.0210364	0.0331695	0.0574484		0.241447	0.431306	0.143668	0.146255	0.27214		-2.23384	0.0343019
	HORVU.MOREX.r3.3HG0246190.1	Cationic amino acid transporter		0.353682	0.284934	0.334897	0.0355326	0.324504		0.848632	1.21171	0.669037	0.276457	0.909792		-1.5554	0.00298972
	HORVU.MOREX.r3.2HG0185340.1	Cationic amino acid transporter, putative		0.623398	1.17311	1.67588	0.526414	1.15746		2.32511	2.26551	2.98262	0.397937	2.52441		-1.23872	0.00545631
	HORVU.MOREX.r3.6HG0591180.1	High affinity nitrate transporter		34.3413	42.2469	38.8403	3.96536	38.4761		169.141	136.781	170.761	19.168	158.894		-2.14429	7.01039e-32
	HORVU.MOREX.r3.5HG0528300.1	High affinity nitrate transporter		1.74245	2.78311	3.14478	0.728045	2.55678		20.8509	11.0422	14.836	4.94606	15.5764		-2.70095	6.21086e-14
	HORVU.MOREX.r3.6HG0543390.1	High affinity nitrate transporter		0.249706	0.759694	0.183365	0.315342	0.397588		5.12327	2.08861	2.84249	1.58006	3.35146		-3.15638	4.51205e-08
	HORVU.MOREX.r3.6HG0543380.1	High affinity nitrate transporter		0.273488	0.838829	0.509346	0.28396	0.540554		6.37752	4.25093	6.57946	1.29004	5.73597		-3.52179	8.75667e-14
	HORVU.MOREX.r3.6HG0543400.1	High affinity nitrate transporter		0	0	0.0203739	0.0117628	0.00679128		0.488943	0.122859	0.377673	0.187674	0.329825		-5.9877	0.000214305
	HORVU.MOREX.r3.3HG0283350.1	High-affinity nitrate transporter 2		1.71246	1.03038	1.04504	0.389633	1.26263		4.38261	2.98126	2.9411	0.820909	3.43499		-1.52264	0.000994611
	HORVU.MOREX.r3.6HG0541410.1	Nitrate reductase		9.38526	12.3296	7.47969	2.44344	9.73152		42.5525	38.5708	27.6136	7.7361	36.2456		-1.9721	2.62404e-11
	HORVU.MOREX.r3.1HG0056410.1	Nitrate transporter 1.1		24.7444	34.7389	20.2213	7.42867	26.5682		79.2176	73.182	74.6531	3.14713	75.6842		-1.60471	5.09357e-10
	HORVU.MOREX.r3.1HG0056390.1	Nitrate transporter 1.1		51.1807	42.4253	9.12247	22.191	34.2428		165.373	165.197	131.759	19.3562	154.109		-2.26599	7.03541e-07
	HORVU.MOREX.r3.6HG0619730.1	Nitrite reductase		177.467	207.311	214.505	19.6394	199.761		556.556	456.725	528.984	51.5557	514.088		-1.4562	2.11485e-12
	HORVU.MOREX.r3.7HG0642090.1	Oligopeptide transporter		2.46665	3.38389	4.42086	0.977719	3.4238		7.26414	8.38074	5.18592	1.62135	6.9436		-1.0892	0.00014059
	HORVU.MOREX.r3.5HG0510990.1	oligopeptide transporter		1.07715	1.02141	0.494576	0.32147	0.86438		2.16489	1.76035	3.97792	1.18098	2.63439		-1.74721	0.0080145
	HORVU.MOREX.r3.3HG0228170.2	Peptide transporter		0.221232	0.277145	0.21183	0.03531	0.236736		0.453685	0.403385	0.532989	0.0653409	0.463353		-1.07523	0.0132777
	HORVU.MOREX.r3.4HG0393730.1	Peptide transporter		0.765407	0.770968	0.779788	0.00725183	0.772055		1.38689	2.43665	1.40055	0.602177	1.74137		-1.24869	0.0340906
	HORVU.MOREX.r3.1HG0064960.1	Protein NRT1/ PTR FAMILY 1.1		0.209325	0.0928724	0.170791	0.0593257	0.157663		0.552437	0.473759	0.549879	0.044705	0.525359		-1.82209	0.001199
	HORVU.MOREX.r3.3HG0290630.1	Protein NRT1/ PTR FAMILY 1.2		0.0177836	0	0	0.0102674	0.00592788		0.158968	0.0734986	0.148643	0.0466518	0.127037		-4.25225	0.012582
	HORVU.MOREX.r3.5HG0527270.1	Protein NRT1/ PTR FAMILY 5.5		0.486137	0.550692	0.443062	0.0541711	0.493297		1.01705	1.09008	1.1239	0.0546082	1.07701		-1.22139	0.00557295
	HORVU.MOREX.r3.5HG0527310.1	Protein NRT1/ PTR FAMILY 5.5		0.37734	0.490001	0.630772	0.126975	0.499371		2.69844	4.18408	2.8001	0.829947	3.22754		-2.79498	6.10259e-21
	HORVU.MOREX.r3.3HG0298810.1	Protein NRT1/ PTR FAMILY 5.5		0.0955273	0.0508599	0.0163678	0.0396886	0.0542517		0.461118	0.355327	0.463104	0.0616594	0.426516		-2.97569	2.33473e-05
	HORVU.MOREX.r3.5HG0492800.1	Protein transport protein Sec61 subunit alpha		0.791515	1.16443	1.52275	0.36564	1.15956		2.73085	2.78346	2.22848	0.306362	2.58093		-1.24047	0.0124734
	HORVU.MOREX.r3.2HG0213700.1	Amino acid transporter, putative		2.45122	0.990447	0.843743	0.888761	1.42847		0.547789	0.407038	0.567086	0.0873672	0.507304		1.38625	0.0457637
	HORVU.MOREX.r3.5HG0489610.1	Cationic amino acid transporter		6.0905	6.11047	7.1236	0.590777	6.44152		3.15785	1.73894	2.71596	0.726077	2.53758		1.2453	2.05352e-05
	HORVU.MOREX.r3.1HG0064910.1	Protein NRT1/ PTR FAMILY 1.1		41.838	38.3858	27.9091	7.25365	36.0443		17.0289	10.2054	14.21	3.42884	13.8148		1.2841	6.54488e-05
	HORVU.MOREX.r3.2HG0194350.1	Peptide transporter		0.64418	1.88352	0.868524	0.660367	1.13207		0.396476	0.567387	0.0882674	0.242816	0.35071		1.66274	0.0230833
	HORVU.MOREX.r3.6HG0606430.1	Peptide transporter		1.01713	0.801247	1.20927	0.204126	1.00922		0.538107	0.343162	0.121451	0.208471	0.33424		1.54921	0.0116793
	HORVU.MOREX.r3.6HG0626180.1	Peptide transporter		3.36057	3.79357	4.02335	0.336544	3.72583		1.46018	1.68778	1.06667	0.314226	1.40488		1.33684	0.000505197
	Note: AM = hvatr.g MOCK, SM = Sebastian MOCK, SD = standard deviation
