# Supplementary material for: Zeocin-induced DNA damage response in barley and its dependence on ATR
Source: Sci Rep. 2024 Feb 7;14:3119. doi: 10.1038/s41598-024-53264-0 (PMC10850495; doi:10.1038/s41598-024-53264-0)
Supplement: Supplementary file 5 — Supplementary Information 5. [file 41598_2024_53264_MOESM5_ESM.xlsx]

## Sheet: venn diagram data
	Supplementary Dataset 5. Comparisson of genes' expression (log2 Fold Change) values under zeocin treatment in wild -type and atr mutant
	VENN DIAGRAM UP-REGULATED GENES								VENN DIAGRAM DOWN-REGULATED GENES
	Annotation				Expression changes log2 Fold Change (based on DESeq2)				Annotation				Expression changes log2 Fold Change(based on DESeq2)
	Gene ID		Gene description		WT_zeo/WT_mock	atr_zeo/atr_mock			Gene ID		Gene description		WT_zeo/WT_mock	atr_zeo/atr_mock
	HORVU.MOREX.r3.6HG0564570.1		Lectin receptor kinase		0.82	5.16267			HORVU.MOREX.r3.1HG0084850.1		Histone chaperone		-0.80872	-1.31794
	HORVU.MOREX.r3.3HG0289230.1		Dihydrolipoyl dehydrogenase		2.97	5.10788			HORVU.MOREX.r3.1HG0004280.1		Chymotrypsin inhibitor		-1.28505	0.41
	HORVU.MOREX.r3.5HG0459360.1		Ketol-acid reductoisomerase (NADP(+))		0.93	4.85442			HORVU.MOREX.r3.5HG0501270.1		Chromatin assembly factor-1		-1.65629	-2.82712
	HORVU.MOREX.r3.3HG0227940.1		Glycosyltransferase		1.82	4.40184			HORVU.MOREX.r3.5HG0500740.1		WD-repeat protein, putative		-0.936471	-1.03433
	HORVU.MOREX.r3.1HG0072650.1		Zinc finger protein CONSTANS		0.84	3.7495			HORVU.MOREX.r3.1HG0007590.1		ERD (Early-responsive to dehydration stress) family protein		-1.97672	-0.685604
	HORVU.MOREX.r3.1HG0047460.1		Receptor-kinase, putative		2.11	3.73851			HORVU.MOREX.r3.1HG0012420.1		O-methyltransferase		-6.57137	-1.62
	HORVU.MOREX.r3.2HG0099330.1		Cytochrome P450		1.86	3.34823			HORVU.MOREX.r3.1HG0012430.1		O-methyltransferase		-2.52169	-1.16
	HORVU.MOREX.r3.7HG0719250.1		Ring finger protein, putative		2.75	3.32697			HORVU.MOREX.r3.1HG0017310.1		Auxin influx transporter		-0.771155	1.02785
	HORVU.MOREX.r3.1HG0090460.1		WRKY transcription factor		1.4	3.30749			HORVU.MOREX.r3.3HG0301080.1		Cell division control protein 6-like protein		-1.88088	-2.81563
	HORVU.MOREX.r3.2HG0163620.1		Aldehyde dehydrogenase		0	3.23951			HORVU.MOREX.r3.4HG0342640.1		Cyclin		-0.784498	-2.81928
	HORVU.MOREX.r3.6HG0588370.1		Dehydration responsive element-binding factor protein		0.62	3.07704			HORVU.MOREX.r3.1HG0019960.1		Agmatine coumaroyltransferase-2		-1.56679	-0.69
	HORVU.MOREX.r3.2HG0211840.1		FBD, F-box and Leucine Rich Repeat domains containing protein		2.78	3.0715			HORVU.MOREX.r3.3HG0259030.1		Cyclin		-1.42092	-2.42028
	HORVU.MOREX.r3.6HG0545860.1		Leucine-rich repeat receptor-like protein kinase family protein		0.56	3.03969			HORVU.MOREX.r3.1HG0069480.1		Cyclin		-1.16356	-2.96851
	HORVU.MOREX.r3.7HG0731810.1		CheY-like two-component responsive regulator family protein		0.74	3.01087			HORVU.MOREX.r3.1HG0021800.1		Glycosyltransferase		-1.19557	-0.319595
	HORVU.MOREX.r3.1HG0019660.1		ATP-dependent RNA helicase, putative		2.52	3.00476			HORVU.MOREX.r3.3HG0295540.1		Cyclin		-1.57925	-3.18799
	HORVU.MOREX.r3.7HG0737860.1		Receptor-kinase, putative		1.08	2.98567			HORVU.MOREX.r3.1HG0069490.1		Cyclin		-1.8725	-3.48659
	HORVU.MOREX.r3.7HG0713320.1		Bifunctional protein FolD		-0.39	2.96246			HORVU.MOREX.r3.1HG0024140.1		Cellulose synthase-like protein		-1.01578	-0.27
	HORVU.MOREX.r3.5HG0428630.1		Glutamate-1-semialdehyde 2,1-aminomutase 2		2.51	2.95355			HORVU.MOREX.r3.1HG0031520.1		Myb		-1.1295	-0.73701
	HORVU.MOREX.r3.3HG0325810.1		Glutathione S-transferase		0.32	2.941			HORVU.MOREX.r3.1HG0069550.1		Cyclin		-1.52113	-2.84558
	HORVU.MOREX.r3.4HG0374410.1		Albino or Glassy Yellow 1		0.4	2.93271			HORVU.MOREX.r3.7HG0751620.1		Cyclin		-1.50341	-3.88007
	HORVU.MOREX.r3.5HG0480940.1		Dirigent protein		1.42	2.91782			HORVU.MOREX.r3.1HG0038080.1		F-box protein		-0.680264	-0.797999
	HORVU.MOREX.r3.5HG0519270.1		Pathogenesis-related protein 1		1.98	2.85224			HORVU.MOREX.r3.6HG0616100.1		E2F transcription factor		-0.884258	-1.35528
	HORVU.MOREX.r3.4HG0393250.1		Xyloglucan endotransglucosylase/hydrolase		-0.02	2.82934			HORVU.MOREX.r3.4HG0384440.1		Importin subunit beta-1		-1.60605	-2.2843
	HORVU.MOREX.r3.7HG0736330.1		ubiquitin hydrolase		7.34125	5.58299			HORVU.MOREX.r3.1HG0053620.1		Chalcone-flavanone isomerase family protein		-1.48836	-0.257394
	HORVU.MOREX.r3.4HG0392930.1		Low-density lipoprotein receptor-related protein 2		1.01	2.81762			HORVU.MOREX.r3.5HG0463930.1		Protein kinase		-1.24034	-2.53456
	HORVU.MOREX.r3.5HG0462520.1		Ca2+ activated outward rectifying K+ channel 5		0.98	2.81392			HORVU.MOREX.r3.1HG0058550.1		AP2-like ethylene-responsive transcription factor		-0.995893	-1.76
	HORVU.MOREX.r3.6HG0578460.1		P-loop containing nucleoside triphosphate hydrolases superfamily protein		7.04061	6.71989			HORVU.MOREX.r3.7HG0644560.1		Cell cycle regulated microtubule associated protein		-0.894524	-1.9425
	HORVU.MOREX.r3.2HG0188800.1		Glycosyltransferase		6.49807	1.38			HORVU.MOREX.r3.1HG0059420.1		PAX-interacting protein 1		-0.64754	-0.805713
	HORVU.MOREX.r3.7HG0637550.1		Leucine-rich repeat receptor-like protein kinase		6.40351	2.84			HORVU.MOREX.r3.1HG0073890.1		Microtubule binding protein		-1.57145	-3.74228
	HORVU.MOREX.r3.2HG0108840.1		Zinc-finger protein		0.36	2.7265			HORVU.MOREX.r3.5HG0505730.1		Microtubule-associated protein TORTIFOLIA1		-0.968822	-2.55143
	HORVU.MOREX.r3.6HG0553480.1		Methionine--tRNA ligase		1.83	2.65265			HORVU.MOREX.r3.1HG0060430.1		RING-finger, DEAD-like helicase, PHD and SNF2 domain-containing protein		-0.970931	-0.857907
	HORVU.MOREX.r3.6HG0630750.1		Leucine-rich repeat receptor-like protein kinase family protein		3.13	2.6252			HORVU.MOREX.r3.1HG0060440.1		Gamma-glutamyl phosphate reductase		-1.60368	-0.88
	HORVU.MOREX.r3.1HG0056690.1		3-ketoacyl-CoA thiolase B, peroxisomal		1.43	2.6197			HORVU.MOREX.r3.3HG0280910.1		Microtubule-associated protein-like		-1.47134	-2.78416
	HORVU.MOREX.r3.7HG0661910.1		Zinc-finger protein		0.45	2.6092			HORVU.MOREX.r3.1HG0063870.1		Kinesin-like protein		-1.0194	-0.623973
	HORVU.MOREX.r3.7HG0664250.1		12-oxophytodienoate reductase-like protein		2	2.57203			HORVU.MOREX.r3.6HG0573950.1		Mitotic spindle checkpoint protein BUBR1		-1.11868	-2.00423
	HORVU.MOREX.r3.6HG0593980.1		Temperature-induced lipocalin		1.16	2.56064			HORVU.MOREX.r3.1HG0067000.1		Secretory carrier membrane protein (SCAMP) family protein		-0.764888	-1.1867
	HORVU.MOREX.r3.6HG0619750.1		Alpha-amylase		1.42	2.55925			HORVU.MOREX.r3.1HG0067580.1		Kinesin-like		-0.74629	-1.23761
	HORVU.MOREX.r3.5HG0420700.1		VQ motif family protein		0.89	2.46325			HORVU.MOREX.r3.2HG0176870.1		Mitotic spindle checkpoint protein MAD2		-0.779265	-1.13829
	HORVU.MOREX.r3.3HG0318380.1		Leucine-rich repeat receptor-like kinase		1.97	2.45384			HORVU.MOREX.r3.3HG0236670.1		Protein kinase		-0.540602	-1.20332
	HORVU.MOREX.r3.4HG0413090.1		myosin-2 heavy chain-like protein		1.96	2.39826			HORVU.MOREX.r3.1HG0047290.1		RP/EB family microtubule-associated protein		-1.64243	-0.762094
	HORVU.MOREX.r3.2HG0111500.1		NAC domain protein		0.88	2.36654			HORVU.MOREX.r3.4HG0397020.1		TPX2 (Targeting protein for Xklp2) family protein		-1.60065	-2.70414
	HORVU.MOREX.r3.2HG0185830.1		Ethylene-responsive transcription factor		0.44	2.31438			HORVU.MOREX.r3.1HG0069530.1		UDP-glycosyltransferase		-1.11106	-0.89
	HORVU.MOREX.r3.3HG0241870.1		Alpha/beta-Hydrolases superfamily protein		0.97	2.29185			HORVU.MOREX.r3.1HG0069540.1		WAT1-related protein		-1.25092	0.41
	HORVU.MOREX.r3.1HG0046760.1		Argininosuccinate synthase		6.39382	5.56944			HORVU.MOREX.r3.2HG0142680.1		TPX2 (targeting protein for Xklp2) protein family		-1.60672	-3.16656
	HORVU.MOREX.r3.6HG0574180.1		TMV response-related protein		0.3	2.27745			HORVU.MOREX.r3.6HG0573080.1		TPX2 (targeting protein for Xklp2) protein family		-1.33082	-2.83261
	HORVU.MOREX.r3.3HG0226430.1		Receptor-like kinase		1.47	2.17556			HORVU.MOREX.r3.2HG0111650.1		ATP-dependent RNA helicase DeaD		-0.748075	-1.01717
	HORVU.MOREX.r3.7HG0720560.1		Alcohol dehydrogenase, putative		1.04	2.15035			HORVU.MOREX.r3.2HG0109720.1		BRCT domain-containing protein		-1.03192	-1.39864
	HORVU.MOREX.r3.6HG0588050.1		Retrotransposon protein, putative, Ty1-copia subclass		-0.35	2.09844			HORVU.MOREX.r3.5HG0480450.1		DNA ligase		-0.620504	-1.22442
	HORVU.MOREX.r3.1HG0092830.1		Glycosyltransferase		6.13302	6.0249			HORVU.MOREX.r3.3HG0239160.1		DNA polymerase epsilon subunit		-1.06212	-1.58827
	HORVU.MOREX.r3.4HG0364700.1		Harpin-induced protein		1.37	2.08805			HORVU.MOREX.r3.1HG0073440.1		Kinesin-like protein		-0.876765	-1.79232
	HORVU.MOREX.r3.1HG0016660.1		F-box protein		6.05072	4.3901			HORVU.MOREX.r3.2HG0103780.1		DNA/RNA helicase protein		-1.93748	-2.96108
	HORVU.MOREX.r3.2HG0186290.1		2-hydroxymuconic semialdehyde dehydrogenase		5.77499	7.33984			HORVU.MOREX.r3.1HG0073950.1		Rop guanine nucleotide exchange factor, putative		-0.850334	-1.84605
	HORVU.MOREX.r3.2HG0197800.1		Leucine-rich repeat receptor-like protein kinase family protein		5.67555	0.36			HORVU.MOREX.r3.6HG0599780.1		fanconi anemia group I-like protein		-1.10208	-1.40844
	HORVU.MOREX.r3.3HG0317920.1		Leucine-rich repeat receptor-like kinase		5.60574	7.52318			HORVU.MOREX.r3.2HG0181390.1		Protein BREAST CANCER SUSCEPTIBILITY 1-like protein		-1.37805	-1.70654
	HORVU.MOREX.r3.6HG0622830.1		Leucine-rich repeat receptor-like protein kinase family protein		1.96	2.04276			HORVU.MOREX.r3.5HG0433490.1		F-box/LRR protein, putative		-0.76886	-1.3898
	HORVU.MOREX.r3.2HG0122470.2		Lipase/lipooxygenase, PLAT/LH2		0.84	2.01412			HORVU.MOREX.r3.4HG0405940.1		B3 domain-containing protein		-1.40538	-3.30692
	HORVU.MOREX.r3.2HG0114050.1		Replicase polyprotein 1a		1.95	1.97834			HORVU.MOREX.r3.1HG0076330.1		transmembrane protein		-1.55081	-2.56376
	HORVU.MOREX.r3.3HG0316140.1		Voltage-dependent N-type calcium channel subunit alpha-1B		0.59	1.95491			HORVU.MOREX.r3.1HG0077840.1		Glucan endo-1,3-beta-glucosidase 1		-0.780379	-1.39017
	HORVU.MOREX.r3.2HG0126320.1		MYB transcription factor		0.25	1.93295			HORVU.MOREX.r3.5HG0463350.1		Cell division control 45-like protein		-1.31415	-1.83091
	HORVU.MOREX.r3.7HG0744590.1		Retrotransposon protein, putative, Ty1-copia subclass		1.12	1.88644			HORVU.MOREX.r3.4HG0353450.1		Cell division control protein 45-like protein		-1.42756	-2.23355
	HORVU.MOREX.r3.5HG0442600.1		Retrovirus-related Pol polyprotein from transposon TNT 1-94		0.62	1.88368			HORVU.MOREX.r3.1HG0065100.1		DNA helicase		-1.08772	-1.7419
	HORVU.MOREX.r3.4HG0403960.1		Lectin receptor kinase		1.16	1.88084			HORVU.MOREX.r3.1HG0080320.1		IQ domain-containing protein		-1.30992	-2.78707
	HORVU.MOREX.r3.6HG0605030.1		senescence-associated family protein (DUF581)		5.56016	6.36946			HORVU.MOREX.r3.1HG0071300.1		DNA helicase		-0.989467	-1.62684
	HORVU.MOREX.r3.5HG0526110.1		Zinc finger protein		0.4	1.86885			HORVU.MOREX.r3.6HG0624620.1		DNA helicase		-1.17178	-1.81264
	HORVU.MOREX.r3.1HG0001450.1		Transmembrane protein, putative (DUF247)		1.45	1.83108			HORVU.MOREX.r3.1HG0031730.1		DNA helicase		-0.890589	-0.754372
	HORVU.MOREX.r3.1HG0025830.1		Retrotransposon protein, putative, Ty3-gypsy subclass		5.55543	6.8302			HORVU.MOREX.r3.1HG0080860.1		Sulfotransferase		-1.53089	-2.79528
	HORVU.MOREX.r3.5HG0500940.1		Dual specificity tyrosine-phosphorylation-regulated kinase mbk-2		1.26	1.80784			HORVU.MOREX.r3.1HG0080870.1		Sulfotransferase		-2.88167	-3.22721
	HORVU.MOREX.r3.5HG0493170.1		L-threonine 3-dehydrogenase		1.48	1.77731			HORVU.MOREX.r3.1HG0081490.1		Calcineurin B-like protein		-1.26033	0.61
	HORVU.MOREX.r3.3HG0299440.1		Ethylene-responsive transcription factor		0.36	1.76466			HORVU.MOREX.r3.1HG0081810.1		tRNA-2-methylthio-N(6)-dimethylallyladenosine synthase		-1.46007	-2.29404
	HORVU.MOREX.r3.5HG0429040.1		VQ motif family protein		0.7	1.74861			HORVU.MOREX.r3.1HG0082450.1		Early nodulin-like protein		-1.58325	-3.01328
	HORVU.MOREX.r3.2HG0197300.1		MYB transcription factor		1.08	1.73831			HORVU.MOREX.r3.5HG0443530.1		DNA helicase		-1.01425	-1.71779
	HORVU.MOREX.r3.3HG0311650.1		Glutathione S-transferase		0.57	1.71948			HORVU.MOREX.r3.1HG0085250.1		60S ribosomal protein l35a		-0.526944	-1.15006
	HORVU.MOREX.r3.1HG0058440.1		ATP-dependent RNA helicase		0.72	1.66557			HORVU.MOREX.r3.1HG0085980.1		GTPase-activating protein pac-1		-1.70051	-2.76717
	HORVU.MOREX.r3.2HG0108920.1		Lectin receptor kinase		-0.21	1.65398			HORVU.MOREX.r3.7HG0732610.1		DNA polymerase alpha subunit B		-1.12095	-1.56691
	HORVU.MOREX.r3.7HG0648480.1		Lectin receptor kinase		0.28	1.64862			HORVU.MOREX.r3.1HG0076970.1		DNA polymerase delta subunit 4		-2.03839	-3.92541
	HORVU.MOREX.r3.7HG0739820.1		transmembrane protein, putative (DUF679)		1.19	1.64691			HORVU.MOREX.r3.1HG0061220.1		DNA primase		-0.824513	-0.495306
	HORVU.MOREX.r3.5HG0499030.1		ATP-dependent Clp protease ATP-binding subunit		0.41	1.59999			HORVU.MOREX.r3.1HG0090820.1		Protein CHUP1, chloroplastic		-0.914505	-2.09466
	HORVU.MOREX.r3.1HG0010080.1		Leucine-rich repeat receptor-like protein kinase family protein		0.99	1.55775			HORVU.MOREX.r3.1HG0091840.1		GATA transcription factor, putative		-1.28219	-1.6588
	HORVU.MOREX.r3.1HG0025660.1		Basic helix-loop-helix transcription factor		1.51	1.54211			HORVU.MOREX.r3.2HG0096820.1		alpha/beta-Hydrolases superfamily protein		-2.22716	-3.1217
	HORVU.MOREX.r3.7HG0686410.1		Retrotransposon protein, putative, unclassified		-1.1	1.53982			HORVU.MOREX.r3.2HG0096970.1		Prestin		-6.852	1.03
	HORVU.MOREX.r3.2HG0216680.1		1-deoxy-D-xylulose 5-phosphate synthase		5.47337	1.44			HORVU.MOREX.r3.2HG0098420.1		CDT1-like protein a, chloroplastic		-1.21151	-2.01759
	HORVU.MOREX.r3.3HG0326480.1		Retrovirus-related Pol polyprotein from transposon TNT 1-94		-0.2	1.53554			HORVU.MOREX.r3.2HG0098610.1		Kinase, putative		-0.934271	-1.05473
	HORVU.MOREX.r3.3HG0321210.1		Receptor kinase-like protein		1.13	1.52928			HORVU.MOREX.r3.2HG0099950.1		LOW protein: M-phase inducer phosphatase-like protein		-1.89519	-3.52642
	HORVU.MOREX.r3.4HG0381770.1		RNA-binding (RRM/RBD/RNP motifs) family protein		0.24	1.52758			HORVU.MOREX.r3.2HG0104690.1		Coiled-coil domain-containing protein 6		-1.66076	-3.95198
	HORVU.MOREX.r3.6HG0617740.1		2-oxoglutarate (2OG) and Fe(II)-dependent oxygenase superfamily protein		0.91	1.51392			HORVU.MOREX.r3.2HG0104870.1		Alcohol dehydrogenase, putative		-1.57861	-0.42
	HORVU.MOREX.r3.7HG0650320.1		Histone-lysine N-methyltransferase, H3 lysine-9 specific SUVH6		5.4415	2.51979			HORVU.MOREX.r3.2HG0104890.1		Rho GTPase-activating protein		-1.85717	-4.29577
	HORVU.MOREX.r3.4HG0415720.1		Endoglucanase		0.65	1.505			HORVU.MOREX.r3.2HG0105680.1		Pyridoxamine 5-phosphate oxidase family protein		-1.69207	-1.87245
	HORVU.MOREX.r3.4HG0356730.1		Calcium-dependent protein kinase		0.18	1.49821			HORVU.MOREX.r3.2HG0106450.1		Glycosyltransferase		0.836915	-1.06203
	HORVU.MOREX.r3.1HG0093860.1		Type II proteinase inhibitor family protein		1.62	1.42928			HORVU.MOREX.r3.2HG0162680.1		DNA primase large subunit		-0.831614	-1.41725
	HORVU.MOREX.r3.4HG0337650.1		Potassium-transporting ATPase KdpC subunit		5.37259	3.47787			HORVU.MOREX.r3.2HG0110430.1		Chemotaxis response regulator protein-glutamate methylesterase 6		-1.31807	-2.07496
	HORVU.MOREX.r3.6HG0606430.1		Peptide transporter		0.42	1.40566			HORVU.MOREX.r3.1HG0073980.1		DNA replication complex GINS protein PSF1		-0.862591	-1.40619
	HORVU.MOREX.r3.3HG0226380.1		Receptor-like kinase		1.13	1.39078			HORVU.MOREX.r3.2HG0112520.1		WEAK movement UNDER BLUE LIGHT-like protein		-1.36379	-3.30259
	HORVU.MOREX.r3.4HG0381760.1		ABC-2 type transporter family protein		0.09	1.3827			HORVU.MOREX.r3.2HG0115290.1		Kinase interacting (KIP1-like) family protein		-2.18102	-3.30981
	HORVU.MOREX.r3.5HG0491100.1		plant/protein (Protein of unknown function, DUF538)		5.33922	2.05287			HORVU.MOREX.r3.2HG0117160.1		Receptor-like kinase		-1.86079	-3.82744
	HORVU.MOREX.r3.2HG0175350.1		C2 and GRAM domain-containing protein		0.51	1.37796			HORVU.MOREX.r3.2HG0119460.1		B3 domain-containing protein		-1.45903	-2.82905
	HORVU.MOREX.r3.3HG0226460.1		Receptor-like kinase		0.97	1.37744			HORVU.MOREX.r3.2HG0120470.1		Peroxidase		-1.08204	-0.79
	HORVU.MOREX.r3.3HG0254160.1		Restriction of telomere capping protein 1		5.22515	7.29081			HORVU.MOREX.r3.2HG0120490.1		Peroxidase		-1.11576	-0.62
	HORVU.MOREX.r3.3HG0306650.1		Cyclophilin-like peptidyl-prolyl cis-trans isomerase family protein		0.36	1.35735			HORVU.MOREX.r3.2HG0120880.1		Kinesin-like protein		-1.313	-1.74129
	HORVU.MOREX.r3.5HG0487600.1		Ubiquitin carboxyl-terminal hydrolase family protein		0.54	1.33093			HORVU.MOREX.r3.2HG0122420.1		Origin recognition complex subunit 6		-0.90458	-1.95366
	HORVU.MOREX.r3.5HG0484690.1		Calcium-binding family protein		0.49	1.32063			HORVU.MOREX.r3.2HG0123050.1		B3 domain-containing protein		-1.68251	-3.51234
	HORVU.MOREX.r3.2HG0193650.1		Ubiquinol oxidase		0.9	1.31622			HORVU.MOREX.r3.2HG0129090.1		Calcineurin-like metallo-phosphoesterase superfamily protein		-1.58908	-3.71065
	HORVU.MOREX.r3.7HG0711190.1		Lipid phosphate phosphatase-like protein		0.84	1.31593			HORVU.MOREX.r3.2HG0134490.1		Kinesin-like protein		-1.18324	-1.71056
	HORVU.MOREX.r3.3HG0304630.1		Pentatricopeptide repeat-containing protein		0.27	1.3141			HORVU.MOREX.r3.2HG0134860.1		Cotton fiber expressed protein		-1.49859	-2.57071
	HORVU.MOREX.r3.7HG0716100.1		magnesium-protoporphyrin IX methyltransferase		0.57	1.29323			HORVU.MOREX.r3.2HG0139370.1		Xyloglucan endotransglucosylase/hydrolase		-0.919723	-1.3426
	HORVU.MOREX.r3.2HG0119100.1		Transcription-associated protein 1		0.82	1.28672			HORVU.MOREX.r3.2HG0140950.1		Abnormal spindle-like microcephaly-associated protein-like protein		-0.872949	-1.59812
	HORVU.MOREX.r3.2HG0214210.1		Endoglucanase		0.51	1.25819			HORVU.MOREX.r3.3HG0234670.1		Mini-chromosome maintenance complex-binding protein		-1.26708	-2.10158
	HORVU.MOREX.r3.7HG0648490.1		Cytochrome P450		0.78	1.25587			HORVU.MOREX.r3.2HG0151710.1		Cytosine-specific methyltransferase		-0.784721	-1.03892
	HORVU.MOREX.r3.7HG0721610.1		senescence-associated family protein (DUF581)		0.62	1.25463			HORVU.MOREX.r3.2HG0158160.1		myosin-M heavy protein		-1.37058	-2.08626
	HORVU.MOREX.r3.1HG0068310.1		Nuclear pore complex protein		0.67	1.25167			HORVU.MOREX.r3.2HG0160160.1		Kinesin-like protein		-0.786145	-1.24452
	HORVU.MOREX.r3.3HG0309170.1		Glyceraldehyde-3-phosphate dehydrogenase		0.78	1.23441			HORVU.MOREX.r3.7HG0659760.1		Origin recognition complex subunit 1		-0.850865	-1.06332
	HORVU.MOREX.r3.1HG0082040.1		Heat shock transcription factor		0.58	1.23108			HORVU.MOREX.r3.2HG0163090.1		Heavy metal-associated protein		-0.658638	-1.14833
	HORVU.MOREX.r3.2HG0189400.1		Zinc finger family protein		0.88	1.21886			HORVU.MOREX.r3.6HG0627010.1		Proliferating cell nuclear antigen		-1.45839	-2.10153
	HORVU.MOREX.r3.1HG0039200.1		Rubisco accumulation factor 1, chloroplastic		0.49	1.21279			HORVU.MOREX.r3.2HG0165200.1		Short-chain dehydrogenase/reductase protein		-1.41449	-1.01746
	HORVU.MOREX.r3.3HG0315800.1		Glycine-rich cell wall structural protein 2		5.21816	3.58436			HORVU.MOREX.r3.2HG0166320.1		Coiled-coil domain-containing protein 124 homolog		-0.852582	-1.53043
	HORVU.MOREX.r3.6HG0625280.1		Embryogenesis transmembrane protein-like		0.17	1.21091			HORVU.MOREX.r3.2HG0166330.1		Glutaredoxin family protein, putative		-1.51311	-3.06787
	HORVU.MOREX.r3.4HG0339340.1		ethylene-dependent gravitropism-deficient and yellow-green-like 2		1.08	1.1968			HORVU.MOREX.r3.6HG0606400.1		Replicase polyprotein 1a		-2.42922	-3.96799
	HORVU.MOREX.r3.4HG0337600.1		Regulator of chromosome condensation (RCC1) family with FYVE zinc finger domain-containing protein		5.18034	5.18467			HORVU.MOREX.r3.2HG0167620.1		Plastid-lipid associated protein PAP / fibrillin family protein		-0.675819	-1.15679
	HORVU.MOREX.r3.6HG0610180.1		DUF506 family protein		0.67	1.18273			HORVU.MOREX.r3.2HG0168490.1		nodulin MtN21 /EamA-like transporter family protein		-0.68805	-1.13063
	HORVU.MOREX.r3.2HG0177640.1		B-box zinc finger protein		0.31	1.18175			HORVU.MOREX.r3.2HG0168500.1		Membrane-bound lytic murein transglycosylase F		-0.749032	-1.12028
	HORVU.MOREX.r3.5HG0433190.1		Glycosyltransferase		0.73	1.17804			HORVU.MOREX.r3.3HG0252970.1		Replication protein A 14 kDa subunit B		-1.00222	-1.3321
	HORVU.MOREX.r3.1HG0020440.1		Kinase family protein		0.23	1.17332			HORVU.MOREX.r3.2HG0171650.1		PAIR1 protein, putative, expressed		-1.1586	-3.2557
	HORVU.MOREX.r3.2HG0127250.1		Protein COBRA, putative		0.49	1.16922			HORVU.MOREX.r3.2HG0173210.1		Kinesin-like protein		-1.01325	-1.17261
	HORVU.MOREX.r3.5HG0477070.1		Pumilio		5.15678	4.52244			HORVU.MOREX.r3.2HG0173480.1		Formin-like protein		-1.74964	-3.96599
	HORVU.MOREX.r3.6HG0604640.1		Germin-like protein		0.76	1.1665			HORVU.MOREX.r3.2HG0174320.1		Kinesin-like protein		-2.22038	-4.03772
	HORVU.MOREX.r3.4HG0390960.1		Ankyrin repeat family protein		0.95	1.16431			HORVU.MOREX.r3.2HG0174860.1		Polychome, UV-B-insensitive 4		-1.61369	-2.52034
	HORVU.MOREX.r3.1HG0093070.1		Amino acid transporter family protein		0.36	1.16355			HORVU.MOREX.r3.6HG0632980.1		Replication protein A 32 kDa subunit		-1.41053	-2.23478
	HORVU.MOREX.r3.7HG0672590.1		Serpin-like protein		0.37	1.15844			HORVU.MOREX.r3.2HG0178160.1		HTH-type transcriptional regulator YidZ		-0.853804	-1.19937
	HORVU.MOREX.r3.6HG0617130.1		Glycosyltransferase		0.58	1.14909			HORVU.MOREX.r3.2HG0178420.1		transmembrane protein		-1.69344	-3.72322
	HORVU.MOREX.r3.3HG0321820.1		FMN-dependent NADPH-azoreductase		4.98704	1.31			HORVU.MOREX.r3.2HG0179700.1		SET domain protein 25		-1.65903	-3.63977
	HORVU.MOREX.r3.3HG0311600.1		Glutathione S-transferase		0.54	1.14537			HORVU.MOREX.r3.2HG0181310.1		Aspartyl/glutamyl-tRNA(Asn/Gln) amidotransferase subunit B, putative isoform 3		-1.17522	-2.16857
	HORVU.MOREX.r3.4HG0377060.1		Phosphoribosylformylglycinamidine cyclo-ligase		0.52	1.14418			HORVU.MOREX.r3.4HG0396660.1		Replication protein A 70 kDa DNA-binding subunit		-1.74347	-2.52828
	HORVU.MOREX.r3.2HG0132700.1		Phenylalanine ammonia-lyase		0.45	1.13848			HORVU.MOREX.r3.5HG0491790.1		WD-repeat cell cycle regulatory protein		-0.910044	-1.46953
	HORVU.MOREX.r3.7HG0704200.1		Retrotransposon protein, putative, unclassified		4.94878	3.74825			HORVU.MOREX.r3.2HG0183640.1		P-loop containing nucleoside triphosphate hydrolases superfamily protein		-1.20969	-2.33539
	HORVU.MOREX.r3.3HG0240710.1		Boron transporter		0.71	1.13495			HORVU.MOREX.r3.2HG0183770.1		Beta-expansin		-1.05862	-1.28302
	HORVU.MOREX.r3.4HG0410450.1		Clavata3/ESR (CLE) gene family member		-0.33	1.13129			HORVU.MOREX.r3.6HG0606520.1		WD-repeat protein		-0.825517	-1.34274
	HORVU.MOREX.r3.2HG0112290.1		F-box domain containing protein		0.62	1.13012			HORVU.MOREX.r3.2HG0186450.1		inositol transporter 4		-1.22077	-1
	HORVU.MOREX.r3.7HG0716430.1		Tetraspanin family protein		0.63	1.11248			HORVU.MOREX.r3.2HG0186650.1		Non-specific serine/threonine protein kinase		-0.887134	-1.89886
	HORVU.MOREX.r3.4HG0383610.1		Plant cadmium resistance protein		0.61	1.10761			HORVU.MOREX.r3.2HG0186770.1		Fasciclin-like arabinogalactan protein		-1.04116	-1.49246
	HORVU.MOREX.r3.3HG0288800.1		Pleiotropic drug resistance ABC transporter		4.9417	5.28532			HORVU.MOREX.r3.2HG0187000.1		Dehydration-responsive element-binding factor 1		-3.17007	-1.58
	HORVU.MOREX.r3.5HG0484810.1		Sulfate transporter 1		0.66	1.10729			HORVU.MOREX.r3.2HG0187010.1		Dehydration-responsive element binding factor		-4.53697	-5.9855
	HORVU.MOREX.r3.2HG0139080.1		Aspartic proteinase nepenthesin-1		-0.1	1.10123			HORVU.MOREX.r3.4HG0338270.1		ATP-dependent DNA helicase DDM1		-0.672252	-1.15749
	HORVU.MOREX.r3.3HG0311610.1		Glutathione S-transferase		4.9406	2.04599			HORVU.MOREX.r3.6HG0628050.1		Cytosine-specific methyltransferase		-0.901386	-1.3195
	HORVU.MOREX.r3.1HG0054910.1		DUF241 domain protein (DUF241)		0.66	1.09912			HORVU.MOREX.r3.6HG0548870.1		Histone-lysine N-methyltransferase		-1.45013	-2.34233
	HORVU.MOREX.r3.2HG0104560.1		Receptor-kinase, putative		0.85	1.09885			HORVU.MOREX.r3.2HG0192270.1		Sodium transporter		-1.64846	-0.29
	HORVU.MOREX.r3.4HG0334090.1		Hexokinase-2		0.48	1.09791			HORVU.MOREX.r3.2HG0192410.1		Peroxidase		-1.33055	-0.32
	HORVU.MOREX.r3.7HG0737850.1		Leucine-rich repeat receptor-like protein kinase family protein		0.75	1.09724			HORVU.MOREX.r3.7HG0640980.1		Histone-lysine N-methyltransferase, H3 lysine-36 specific		-2.24419	-3.71896
	HORVU.MOREX.r3.7HG0655750.1		Serine/threonine-protein kinase		0.7	1.09703			HORVU.MOREX.r3.2HG0194310.1		Midasin		-1.55122	-2.93401
	HORVU.MOREX.r3.3HG0281780.1		Protein transport protein Sec61 subunit alpha		0.66	1.09303			HORVU.MOREX.r3.2HG0194350.1		Peptide transporter		-2.49308	-1.16
	HORVU.MOREX.r3.7HG0681240.1		Exostosin-like glycosyltransferase		0.48	1.08753			HORVU.MOREX.r3.2HG0194580.1		High mobility group family protein		-1.78361	-3.89824
	HORVU.MOREX.r3.5HG0532760.1		Serine/threonine-protein kinase		-0.03	1.07794			HORVU.MOREX.r3.1HG0000630.1		RING-finger E3 ubiquitin ligase, putative		-1.00595	-1.32396
	HORVU.MOREX.r3.4HG0338190.1		actin cross-linking protein, putative (DUF569)		0.44	1.06807			HORVU.MOREX.r3.5HG0520110.1		Histone H1		-0.592042	-1.11783
	HORVU.MOREX.r3.2HG0154010.1		UPF0178 protein SE_0451		0.89	1.06277			HORVU.MOREX.r3.5HG0518610.1		Histone H2A		-2.52528	-3.47268
	HORVU.MOREX.r3.4HG0362180.1		Transposon protein, putative, CACTA, En/Spm sub-class		4.9219	4.42225			HORVU.MOREX.r3.2HG0200060.1		Glycosyltransferase		-1.10134	-0.65
	HORVU.MOREX.r3.3HG0323590.1		50S ribosomal protein L7/L12		4.86765	1.96248			HORVU.MOREX.r3.2HG0201910.1		Myosin-H heavy chain		-0.945379	-1.1815
	HORVU.MOREX.r3.1HG0073730.1		Aldo-keto reductase		0.15	1.05909			HORVU.MOREX.r3.2HG0202620.1		Peroxidase		-0.928071	-2.04472
	HORVU.MOREX.r3.5HG0485780.1		1-aminocyclopropane-1-carboxylate oxidase		0.51	1.05367			HORVU.MOREX.r3.2HG0204260.1		Isoaspartyl peptidase/L-asparaginase		-1.35887	-0.4
	HORVU.MOREX.r3.1HG0091430.1		Kinase family protein		0.8	1.05143			HORVU.MOREX.r3.2HG0205970.1		Transcription factor protein		-1.88507	-1.88937
	HORVU.MOREX.r3.2HG0131070.1		Sorbitol transporter		0.5	1.03721			HORVU.MOREX.r3.2HG0206590.1		Cyclic nucleotide-gated cation channel alpha-3		-1.05746	-0.56
	HORVU.MOREX.r3.5HG0443350.1		Ubiquitin carboxyl-terminal hydrolase-like protein		0.87	1.0322			HORVU.MOREX.r3.2HG0207440.1		Cytochrome P450 family protein, expressed		-0.889812	-1.18788
	HORVU.MOREX.r3.6HG0557300.1		Rad23 UV excision repair protein family		0.58	1.03088			HORVU.MOREX.r3.2HG0217530.1		BTB/POZ domain-containing protein TNFAIP1 isoform 1		-1.8215	-1.93846
	HORVU.MOREX.r3.2HG0141190.1		senescence regulator (Protein of unknown function, DUF584)		0.4	1.0281			HORVU.MOREX.r3.3HG0218130.1		DUF936 family protein		-1.63877	-3.88098
	HORVU.MOREX.r3.1HG0082740.1		Late embryogenesis abundant hydroxyproline-rich glycoprotein family, putative		0.44	1.02292			HORVU.MOREX.r3.3HG0221010.1		Xyloglucan galactosyltransferase KATAMARI1-like protein		-1.48509	-1.3823
	HORVU.MOREX.r3.1HG0073480.1		Myb-like protein		0.98	1.0218			HORVU.MOREX.r3.3HG0221960.1		CLAVATA3/ESR (CLE)-related protein 27		-1.14131	-1.46444
	HORVU.MOREX.r3.1HG0044800.1		DnaJ heat shock amino-terminal domain protein		0.65	1.02004			HORVU.MOREX.r3.6HG0558870.1		Histone H2A		-1.94253	-2.96104
	HORVU.MOREX.r3.5HG0444100.1		Pathogenesis-related protein 1		4.8671	1.63			HORVU.MOREX.r3.5HG0522380.1		Histone H2A		-1.69419	-2.61813
	HORVU.MOREX.r3.4HG0337660.1		T-complex protein 1 subunit alpha		4.84081	4.54998			HORVU.MOREX.r3.3HG0231630.1		Zinc-finger domain of monoamine-oxidase A repressor R1 protein		-1.14414	-1.38808
	HORVU.MOREX.r3.4HG0334220.1		Ankyrin repeat family protein		4.83133	4.19367			HORVU.MOREX.r3.3HG0232070.1		Protein O-linked-mannose beta-1,4-N-acetylglucosaminyltransferase 2		-1.23782	-2.01268
	HORVU.MOREX.r3.1HG0093740.1		ATP-dependent zinc metalloprotease FtsH		4.76939	3.67666			HORVU.MOREX.r3.6HG0558880.1		Histone H2A		-1.65042	-2.91775
	HORVU.MOREX.r3.5HG0489170.1		DUF2431 domain protein		4.66279	4.69086			HORVU.MOREX.r3.3HG0235350.1		Pollen Ole e 1 allergen and extensin family protein		-1.34067	-0.52
	HORVU.MOREX.r3.3HG0315840.1		Glycine-rich cell wall structural protein 2		4.62725	5.13709			HORVU.MOREX.r3.6HG0631050.1		Histone H2A		-1.51292	-2.28559
	HORVU.MOREX.r3.2HG0136860.1		Serine/threonine-protein kinase		4.58394	1.34			HORVU.MOREX.r3.3HG0236710.1		IQ domain-containing protein		-1.11554	-2.27538
	HORVU.MOREX.r3.2HG0185910.1		p-loop containing nucleoside triphosphate hydrolases superfamily protein		4.52711	4.49506			HORVU.MOREX.r3.3HG0236810.1		F-box protein family-like		-2.03911	-3.86528
	HORVU.MOREX.r3.7HG0717740.1		BEL1-like homeodomain protein		4.51601	-0.44			HORVU.MOREX.r3.3HG0237320.1		Protein FAR1-RELATED SEQUENCE 5		-1.84118	-5.15557
	HORVU.MOREX.r3.1HG0066140.1		Serine/threonine-protein kinase		4.51597	0.72			HORVU.MOREX.r3.3HG0237870.1		Histone-lysine N-methyltransferase		-1.60229	-3.18693
	HORVU.MOREX.r3.2HG0188970.1		CsAtPR5		4.48266	0.52			HORVU.MOREX.r3.3HG0237950.1		Nuclear factor Y subunit C		-1.21036	-1.83913
	HORVU.MOREX.r3.3HG0324100.1		Glutathione S-transferase		4.48197	5.17617			HORVU.MOREX.r3.UnG0765300.1		Histone H2A		-1.38871	-1.91913
	HORVU.MOREX.r3.1HG0046340.1		Enolase		4.41796	2.69			HORVU.MOREX.r3.3HG0239970.1		Zinc-finger domain of monoamine-oxidase A repressor R1, putative		-1.06722	-2.15918
	HORVU.MOREX.r3.3HG0315820.1		HOPW1-1-interacting 2		4.3879	3.62522			HORVU.MOREX.r3.6HG0548480.1		Histone H2A		-1.1843	-1.85017
	HORVU.MOREX.r3.3HG0318390.1		Leucine-rich repeat receptor-like kinase		4.36761	3.30302			HORVU.MOREX.r3.3HG0247530.1		Glutathione transport system permease protein gsiD		-1.5769	-1.61472
	HORVU.MOREX.r3.7HG0736310.1		Citrate synthase family protein		4.34538	3.71315			HORVU.MOREX.r3.7HG0669710.1		Condensin complex subunit 3		-0.65136	-1.05496
	HORVU.MOREX.r3.1HG0001500.1		GTP 3',8-cyclase 1		4.34295	-0.09			HORVU.MOREX.r3.1HG0039930.1		Shugoshin-1		-0.933772	-0.21145
	HORVU.MOREX.r3.1HG0085440.1		1-deoxy-D-xylulose 5-phosphate synthase		4.3307	2.10795			HORVU.MOREX.r3.5HG0532630.1		Sister chromatid cohesion protein DCC1		-1.36397	-2.36099
	HORVU.MOREX.r3.3HG0315890.1		Glycine-rich cell wall structural protein 2		4.20765	5.81255			HORVU.MOREX.r3.3HG0256240.1		Phosphatidylinositol 4-kinase gamma-like protein		-1.47434	-1.37328
	HORVU.MOREX.r3.3HG0307410.2		DNA ligase-like		4.19282	4.48428			HORVU.MOREX.r3.3HG0256380.1		Ubiquitin-conjugating enzyme E2		-1.32349	-2.31991
	HORVU.MOREX.r3.7HG0717560.1		CLK4-associating serine/arginine-rich protein		4.18872	5.20035			HORVU.MOREX.r3.6HG0606460.1		DNA topoisomerase 2		-0.686465	-1.15313
	HORVU.MOREX.r3.7HG0634830.1		Lectin receptor kinase		4.18759	1.78927			HORVU.MOREX.r3.3HG0270270.1		Kinesin-like protein		-1.74663	-2.9417
	HORVU.MOREX.r3.7HG0737420.1		Protein kinase		4.17143	3.85935			HORVU.MOREX.r3.3HG0273000.1		UDP-N-acetylglucosamine--N-acetylmuramyl-(pentapeptide) pyrophosphoryl-undecaprenol N-acetylglucosamine transferase		-1.04734	-0.74
	HORVU.MOREX.r3.5HG0437230.1		Serine protease		4.15503	4.91802			HORVU.MOREX.r3.1HG0006610.1		Histone H2A		-0.878102	-1.62192
	HORVU.MOREX.r3.5HG0498820.1		Late embryogenesis abundant (LEA) hydroxyproline-rich glycoprotein family		4.12374	4.09701			HORVU.MOREX.r3.1HG0006650.1		Histone H2A		-0.964773	-1.1641
	HORVU.MOREX.r3.6HG0549070.1		Linalool synthase, chloroplastic		4.0771	2.36765			HORVU.MOREX.r3.3HG0281480.1		Translation initiation factor IF-2		-1.34256	-0.75
	HORVU.MOREX.r3.7HG0713770.1		ATP dependent RNA helicase		4.06226	4.07778			HORVU.MOREX.r3.3HG0284050.1		Protein IQ-DOMAIN 1		-1.17162	-2.37469
	HORVU.MOREX.r3.5HG0533040.1		transmembrane protein, putative (DUF594)		4.00171	2.89834			HORVU.MOREX.r3.4HG0387120.1		Histone H2A		-1.09893	-1.83439
	HORVU.MOREX.r3.3HG0219950.1		Transcription elongation factor (TFIIS) family protein		3.98988	6.10665			HORVU.MOREX.r3.3HG0286160.1		Pollen Ole e 1 allergen/extensin		-1.21646	-1.68918
	HORVU.MOREX.r3.2HG0164790.1		Tyrosyl-DNA phosphodiesterase 1		3.93916	4.24223			HORVU.MOREX.r3.3HG0289130.1		Protein glycosylationmyb-like TTH transcriptional regulator		-0.817017	-1.73186
	HORVU.MOREX.r3.4HG0409690.1		DUF241 domain protein (DUF241)		3.93899	4.96741			HORVU.MOREX.r3.3HG0289930.1		Interactor of constitutive active ROPs protein, putative		-0.616884	-1.04149
	HORVU.MOREX.r3.3HG0276810.1		WRKY transcription factor		3.87967	3.76132			HORVU.MOREX.r3.3HG0290220.1		Nucleobase-ascorbate transporter-like protein		-1.43572	-3.73679
	HORVU.MOREX.r3.3HG0282740.1		Glycosyltransferase		3.83593	2.02611			HORVU.MOREX.r3.3HG0291380.1		Peptidoglycan-recognition protein SB2		-1.16991	-2.18589
	HORVU.MOREX.r3.3HG0283640.1		Late embryogenesis abundant protein		3.79853	1.65			HORVU.MOREX.r3.4HG0387150.1		Histone H2A		-1.05756	-1.35207
	HORVU.MOREX.r3.6HG0548800.1		transcription factor IIIA		3.77296	0.38			HORVU.MOREX.r3.4HG0398900.1		Histone H2A		-1.08509	-1.63423
	HORVU.MOREX.r3.4HG0403860.1		Cysteine proteinase inhibitor		3.73484	0.07			HORVU.MOREX.r3.5HG0487640.1		Histone H2A		-1.05399	-1.53846
	HORVU.MOREX.r3.2HG0175550.1		NAC domain-containing protein		3.72655	2.15746			HORVU.MOREX.r3.5HG0487660.1		Histone H2A		-0.923276	-1.6421
	HORVU.MOREX.r3.4HG0337640.1		cation exchanger 5		3.69655	3.23274			HORVU.MOREX.r3.5HG0523560.1		Histone H2A		-0.980347	-1.5851
	HORVU.MOREX.r3.5HG0444220.1		Pathogenesis-related protein		3.685	1.34879			HORVU.MOREX.r3.3HG0305870.1		transmembrane protein		-1.79343	-4.01622
	HORVU.MOREX.r3.2HG0097640.1		Protein kinase		3.67175	2.29854			HORVU.MOREX.r3.3HG0313070.1		ARM repeat superfamily protein		-1.71377	-3.20227
	HORVU.MOREX.r3.7HG0726670.1		Poly [ADP-ribose] polymerase		3.6364	3.84173			HORVU.MOREX.r3.3HG0319430.1		WD40-repeat protein		-1.30885	-2.67858
	HORVU.MOREX.r3.5HG0444170.1		Pathogenesis-related protein 1		3.62604	1.55			HORVU.MOREX.r3.3HG0328740.1		WD-repeat protein, putative		-1.36378	-2.31535
	HORVU.MOREX.r3.1HG0093760.1		ATP-dependent zinc metalloprotease FtsH		3.58331	2.87056			HORVU.MOREX.r3.4HG0331950.1		BTB/POZ domain-containing protein		-1.31938	-2.92245
	HORVU.MOREX.r3.5HG0444140.1		Major allergen d 1		3.58108	1.38769			HORVU.MOREX.r3.4HG0333010.1		C2 calcium/lipid-binding and GRAM domain protein		-1.68801	-3.0845
	HORVU.MOREX.r3.5HG0444110.1		Pathogenesis-related protein 1		3.56267	1.69789			HORVU.MOREX.r3.4HG0333750.1		Deoxyuridine 5'-triphosphate nucleotidohydrolase		-1.86265	-2.4277
	HORVU.MOREX.r3.2HG0099550.1		Cytochrome P450		3.5342	1.83			HORVU.MOREX.r3.4HG0333940.1		Transmembrane protein, putative		-1.66895	-3.41769
	HORVU.MOREX.r3.5HG0444150.1		Pathogenesis-related protein 1		3.53058	1.58496			HORVU.MOREX.r3.4HG0334130.1		Thymocyte nuclear protein 1		-1.87317	-3.04952
	HORVU.MOREX.r3.6HG0548770.1		Coatomer subunit delta		3.42996	0.43			HORVU.MOREX.r3.4HG0335740.1		WD-repeat protein, putative		-1.6512	-2.21436
	HORVU.MOREX.r3.5HG0486200.1		Mitochondrial carrier family		3.39592	2.08348			HORVU.MOREX.r3.6HG0543740.1		Histone H2A		-0.915275	-1.37615
	HORVU.MOREX.r3.5HG0523350.1		MADS-box transcription factor family protein		3.38161	2.44817			HORVU.MOREX.r3.6HG0543750.1		Histone H2A		-0.890862	-1.52474
	HORVU.MOREX.r3.5HG0525070.1		Glucose-6-phosphate isomerase 1		3.3274	4.54169			HORVU.MOREX.r3.4HG0339180.1		F-box-like protein		-1.21099	-2.89771
	HORVU.MOREX.r3.2HG0126790.1		Fasciclin-like arabinogalactan-protein-like		3.32249	4.53959			HORVU.MOREX.r3.4HG0340490.1		Syntaxin, putative		-1.9785	-3.61387
	HORVU.MOREX.r3.4HG0339980.1		Outer membrane protein class 4		3.29748	2.39183			HORVU.MOREX.r3.4HG0341080.1		interferon-activable protein		-1.64574	-3.66692
	HORVU.MOREX.r3.1HG0069130.1		Glucan 1,3-beta-glucosidase		3.28864	2.34789			HORVU.MOREX.r3.4HG0342440.1		myosin-2 heavy chain-like protein		-1.23361	-1.81156
	HORVU.MOREX.r3.5HG0511460.1		ABC transporter B family protein		3.2662	-0.66			HORVU.MOREX.r3.4HG0342680.1		Branchpoint-bridging protein		-1.05081	-0.46
	HORVU.MOREX.r3.2HG0099340.1		Cytochrome P450		3.26204	2.0936			HORVU.MOREX.r3.4HG0343870.1		Transducin/WD40 repeat-like superfamily protein		-1.05577	-1.87322
	HORVU.MOREX.r3.5HG0492640.1		Calcium-transporting ATPase		3.26118	1.08939			HORVU.MOREX.r3.4HG0344550.1		UPF0496 protein 4		-0.716787	-1.0137
	HORVU.MOREX.r3.6HG0568680.1		phytoene desaturase 3		3.20005	3.97496			HORVU.MOREX.r3.4HG0346110.1		exosome complex exonuclease		-1.35191	-0.8
	HORVU.MOREX.r3.3HG0219820.1		50S ribosomal protein L4		3.19079	2.48228			HORVU.MOREX.r3.4HG0348980.1		FHA domain containing protein, expressed		-1.56514	-2.97241
	HORVU.MOREX.r3.2HG0097650.1		Lectin-related protein		3.18357	2.38455			HORVU.MOREX.r3.6HG0543770.1		Histone H2A		-1.00508	-1.59052
	HORVU.MOREX.r3.6HG0630450.1		Nicotianamine synthase		3.17807	0.55			HORVU.MOREX.r3.6HG0543790.1		Histone H2A		-0.898303	-1.7165
	HORVU.MOREX.r3.7HG0661680.1		Pathogenesis-related protein 1		3.15538	1.06			HORVU.MOREX.r3.4HG0353600.1		RNA-binding domain CCCH-type zinc finger protein		-0.621276	-1.14189
	HORVU.MOREX.r3.3HG0219850.1		Teneurin-2		3.12725	2.66656			HORVU.MOREX.r3.4HG0354070.1		DUF936 family protein		-1.71737	-4.35478
	HORVU.MOREX.r3.1HG0058570.1		gamma-irradiation and mitomycin c induced 1		3.11183	5.33628			HORVU.MOREX.r3.4HG0354540.1		Receptor-like kinase		-1.51695	-3.54368
	HORVU.MOREX.r3.1HG0086260.1		NAD(P)-binding Rossmann-fold superfamily protein		3.1097	2.64307			HORVU.MOREX.r3.4HG0382610.1		cytochrome P450, family 705, subfamily A, polypeptide 21		-1.24631	-0.21
	HORVU.MOREX.r3.5HG0526010.1		Zinc finger protein		3.08774	1.77			HORVU.MOREX.r3.4HG0383790.1		Receptor-like kinase		-2.16341	-3.58855
	HORVU.MOREX.r3.3HG0219300.1		G-type lectin S-receptor-like Serine/Threonine-kinase		3.08252	2.1367			HORVU.MOREX.r3.4HG0384030.1		Phosphoglycerate kinase		-1.66367	-3.91726
	HORVU.MOREX.r3.1HG0054160.1		PLAC8 family protein		3.06301	2.65075			HORVU.MOREX.r3.4HG0384170.1		Brefeldin A-inhibited guanine nucleotide-exchange protein 1		-0.955681	-1.33208
	HORVU.MOREX.r3.6HG0600470.1		30S ribosomal protein S10		3.05566	4.70242			HORVU.MOREX.r3.6HG0543800.1		Histone H2A		-0.824808	-1.45091
	HORVU.MOREX.r3.4HG0406220.1		Replication protein A 70 kDa DNA-binding subunit		3.0235	2.88448			HORVU.MOREX.r3.4HG0384700.1		Protein phosphatase 2C family protein		-1.09914	-0.5
	HORVU.MOREX.r3.3HG0309080.1		MYB transcription factor		3.01864	3.03563			HORVU.MOREX.r3.4HG0385140.1		Carbamoyl-phosphate synthase large chain		-1.58786	-3.44344
	HORVU.MOREX.r3.3HG0321720.1		NADPH:quinone oxidoreductase, putative		2.99635	1.85998			HORVU.MOREX.r3.4HG0386980.1		Kinesin-like protein		-1.57543	-1.81783
	HORVU.MOREX.r3.5HG0428660.1		WIR1a		2.95903	1.51557			HORVU.MOREX.r3.6HG0558810.1		Histone H2A		-0.982705	-1.28705
	HORVU.MOREX.r3.3HG0320140.1		Glutathione S-transferase		2.9558	2.9605			HORVU.MOREX.r3.7HG0730310.1		Histone H2A		-0.726733	-1.04892
	HORVU.MOREX.r3.3HG0246820.1		Subtilisin-like protease		2.95567	2.68257			HORVU.MOREX.r3.7HG0730820.1		Histone H2A		-0.633611	-1.11026
	HORVU.MOREX.r3.1HG0021720.1		Replication protein A 70 kDa DNA-binding subunit		2.9345	3.71048			HORVU.MOREX.r3.4HG0392160.1		Glucan endo-1,3-beta-glucosidase, putative		-0.882466	-1.58533
	HORVU.MOREX.r3.7HG0721560.1		DNA repair protein RAD51-like protein 1		2.91525	2.98434			HORVU.MOREX.r3.4HG0395910.1		Glucan endo-1,3-beta-glucosidase 3		-0.674204	-1.5162
	HORVU.MOREX.r3.3HG0317730.1		PAX-interacting protein 1		2.91301	1.73736			HORVU.MOREX.r3.4HG0396180.1		Myosin-related, putative		-1.01768	-2.90328
	HORVU.MOREX.r3.3HG0315700.1		Glycine-rich cell wall structural protein 2		2.89162	2.41291			HORVU.MOREX.r3.UnG0765320.1		Histone H2A		-0.947098	-1.71825
	HORVU.MOREX.r3.2HG0181970.1		SAUR-like auxin-responsive family protein		2.87547	6.2045			HORVU.MOREX.r3.1HG0036930.1		Histone H2A		-1.06773	-0.46378
	HORVU.MOREX.r3.7HG0648000.1		Receptor-like protein kinase		2.85535	1.04			HORVU.MOREX.r3.7HG0741650.1		Histone H2A		-0.933004	-1.73475
	HORVU.MOREX.r3.7HG0750850.1		Cellulose synthase-like protein		2.84331	3.23571			HORVU.MOREX.r3.4HG0397100.1		SNAP25 homologous protein SNAP33		-1.20543	-1.77594
	HORVU.MOREX.r3.5HG0483890.1		RING/U-box superfamily protein		2.84185	2.47287			HORVU.MOREX.r3.5HG0446810.1		Histone H2A		-1.0895	-1.47898
	HORVU.MOREX.r3.7HG0686290.1		WUS-interacting protein 2 isoform 1		2.83326	1.43016			HORVU.MOREX.r3.7HG0741640.1		Histone H2A		-0.903651	-1.46745
	HORVU.MOREX.r3.7HG0715110.1		Double-strand break repair protein MRE11		2.79712	2.40189			HORVU.MOREX.r3.4HG0399330.1		Zinc finger CCHC domain-containing protein 24		-1.01538	-0.71
	HORVU.MOREX.r3.7HG0737610.1		MADS-box transcription factor		2.78819	2.3635			HORVU.MOREX.r3.7HG0739460.1		Histone H2B		-0.861203	-1.67993
	HORVU.MOREX.r3.2HG0099360.1		Kaurene synthase		2.74095	1.90802			HORVU.MOREX.r3.7HG0739480.1		Histone H2B		-0.867674	-1.44126
	HORVU.MOREX.r3.5HG0488230.1		Protein kinase family protein		2.7393	1.54346			HORVU.MOREX.r3.4HG0401740.1		Eukaryotic translation initiation factor 3 subunit H		-1.56684	-3.82346
	HORVU.MOREX.r3.2HG0201190.1		Oxidative stress 3, putative isoform 2		2.6976	0.03			HORVU.MOREX.r3.4HG0403020.1		Gag-Pol polyprotein		-0.760815	-1.59867
	HORVU.MOREX.r3.7HG0645710.1		Phosphate-responsive 1 family protein		0.22	1.00808			HORVU.MOREX.r3.4HG0403230.1		Histone-lysine N-methyltransferase		-1.98659	-2.802
	HORVU.MOREX.r3.6HG0571250.1		Light-independent protochlorophyllide reductase iron-sulfur ATP-binding protein		2.67246	2.07923			HORVU.MOREX.r3.4HG0403480.1		SAUR-like auxin-responsive family protein		-1.36576	-0.76
	HORVU.MOREX.r3.7HG0642910.1		Kinase, putative		2.6688	1.93847			HORVU.MOREX.r3.4HG0404010.1		Cysteine proteinase inhibitor		-1.62245	-1.87385
	HORVU.MOREX.r3.1HG0017050.1		MYB transcription factor		2.66727	3.92198			HORVU.MOREX.r3.4HG0404700.1		Membrane lipoprotein		-1.76173	-3.48571
	HORVU.MOREX.r3.4HG0345780.1		Fusarium resistance orphan protein		2.65983	-0.93			HORVU.MOREX.r3.7HG0739490.1		Histone H2B		-1.06443	-1.63755
	HORVU.MOREX.r3.2HG0096960.1		Receptor-kinase, putative		2.63939	3.61424			HORVU.MOREX.r3.4HG0406650.1		Classical arabinogalactan protein 5		-1.09579	-0.69
	HORVU.MOREX.r3.3HG0226580.1		GMP synthase [glutamine-hydrolyzing]		2.63362	0.1			HORVU.MOREX.r3.4HG0406670.1		Classical arabinogalactan protein 5		-1.20082	-1.5247
	HORVU.MOREX.r3.1HG0058690.2		Late embryogenesis abundant protein		2.63118	3.2913			HORVU.MOREX.r3.4HG0409230.1		IQ domain-containing protein		-1.01135	-0.82
	HORVU.MOREX.r3.5HG0444080.1		Pathogenesis-related protein 1		2.63066	1.18			HORVU.MOREX.r3.4HG0410370.1		ubiquitin-conjugating enzyme 35		-2.06815	-2.4473
	HORVU.MOREX.r3.2HG0099280.1		Cytochrome P450		2.62905	1.57859			HORVU.MOREX.r3.4HG0410730.1		auxin transport protein (BIG)		-1.47334	-3.36486
	HORVU.MOREX.r3.3HG0311050.1		Protein phosphatase 2A regulatory B subunit family protein		2.61677	1.1			HORVU.MOREX.r3.4HG0411400.1		eisosome protein		-1.53544	-3.51893
	HORVU.MOREX.r3.4HG0399240.1		Homeobox protein, putative		2.6139	3.06068			HORVU.MOREX.r3.1HG0060260.1		Histone H2B		-1.03804	-1.69831
	HORVU.MOREX.r3.4HG0344490.1		Protein phosphatase 2c, putative		2.60997	1.87275			HORVU.MOREX.r3.4HG0413470.1		Peptidoglycan-binding LysM domain-containing protein		-1.27397	-2.72047
	HORVU.MOREX.r3.6HG0557700.1		Receptor-like protein kinase		2.6063	3.28534			HORVU.MOREX.r3.4HG0414930.1		PAIR1 protein, putative, expressed		-1.36163	-1.88746
	HORVU.MOREX.r3.3HG0295150.1		DNA-(apurinic or apyrimidinic site) lyase		0.63	1.00339			HORVU.MOREX.r3.4HG0415420.1		Tubulin beta chain		-0.653285	-1.17246
	HORVU.MOREX.r3.6HG0576040.1		Cytochrome P450, putative		2.6047	-0.13			HORVU.MOREX.r3.4HG0416120.1		PHD-finger protein		-0.690351	-1.10078
	HORVU.MOREX.r3.6HG0544310.1		Stress response protein nst1		2.60064	0.15			HORVU.MOREX.r3.5HG0421570.1		Deoxyuridine 5'-triphosphate nucleotidohydrolase		-1.36056	-2.10287
	HORVU.MOREX.r3.7HG0714940.1		Cysteine/Histidine-rich C1 domain family protein		2.59936	0.53			HORVU.MOREX.r3.5HG0427080.1		Kinesin-like protein		-1.49387	-2.07494
	HORVU.MOREX.r3.4HG0336180.1		Heavy metal transport/detoxification superfamily protein		2.5813	1.25			HORVU.MOREX.r3.5HG0427780.1		Kinesin-related protein		-1.547	-3.17262
	HORVU.MOREX.r3.5HG0480060.1		Protein GAMETE EXPRESSED 1		2.57594	2.65197			HORVU.MOREX.r3.1HG0060340.1		Histone H2B		-1.28751	-0.408462
	HORVU.MOREX.r3.2HG0141740.1		DNA/RNA helicase		2.5606	2.8106			HORVU.MOREX.r3.5HG0437530.1		Reticulon-like protein		-1.7568	-3.02889
	HORVU.MOREX.r3.4HG0414340.1		cyclin-dependent kinase inhibitor SMR3-like protein		2.54879	2.64686			HORVU.MOREX.r3.5HG0438440.1		Kinesin-like protein		-1.21881	-1.395
	HORVU.MOREX.r3.3HG0219270.1		Protein kinase family protein		2.52361	1.4159			HORVU.MOREX.r3.1HG0067590.1		Histone H2B		-1.39682	-2.94433
	HORVU.MOREX.r3.4HG0382480.1		Protein phosphatase 2C-like protein		2.50821	2.79074			HORVU.MOREX.r3.5HG0444030.1		Cellulose synthase-like protein		-1.73049	-3.5815
	HORVU.MOREX.r3.3HG0289220.1		Ethylene-responsive transcription factor, putative		2.50112	2.91614			HORVU.MOREX.r3.5HG0446640.1		Alpha carbonic anhydrase 7 isoform 2		-1.05965	-0.26
	HORVU.MOREX.r3.2HG0154660.1		HTH-type transcriptional regulator		2.48379	2.93928			HORVU.MOREX.r3.1HG0079250.1		Histone H2B		-0.874722	-1.11163
	HORVU.MOREX.r3.4HG0333500.1		Bifunctional inhibitor/lipid-transfer protein/seed storage 2S albumin superfamily protein		2.48137	-0.01			HORVU.MOREX.r3.5HG0446850.1		Myosin-1		-1.37524	-1.62845
	HORVU.MOREX.r3.7HG0715130.1		Arginine deiminase		2.48091	1.2955			HORVU.MOREX.r3.5HG0462380.1		LYR family of Fe/S cluster biogenesis protein		-1.02214	-0.97
	HORVU.MOREX.r3.5HG0517250.1		Alpha/beta-Hydrolases superfamily protein		2.47796	0.29			HORVU.MOREX.r3.1HG0079280.1		Histone H2B		-0.815725	-1.29674
	HORVU.MOREX.r3.6HG0625920.1		BTB/POZ domain containing protein, expressed		2.4749	2.94677			HORVU.MOREX.r3.1HG0086120.1		Histone H2B		-1.42165	-2.27859
	HORVU.MOREX.r3.5HG0443470.1		Ubiquitin carboxyl-terminal hydrolase-related protein		2.47394	2.79848			HORVU.MOREX.r3.5HG0467060.1		Kinesin-like protein		-1.6653	-3.35004
	HORVU.MOREX.r3.5HG0444200.1		Pathogenesis-related protein 1		2.47058	1.59218			HORVU.MOREX.r3.2HG0170880.1		Histone H2B		-0.835042	-2.00534
	HORVU.MOREX.r3.7HG0704190.1		myelin-associated oligodendrocyte basic protein		2.46449	2.69744			HORVU.MOREX.r3.5HG0469740.1		WD repeat-containing protein		-1.58394	-2.74505
	HORVU.MOREX.r3.2HG0134640.1		Internal alternative NAD(P)H-ubiquinone oxidoreductase A1, mitochondrial		2.45549	2.60777			HORVU.MOREX.r3.5HG0470800.1		Pre-mRNA splicing factor, putative		-1.08089	-0.66
	HORVU.MOREX.r3.4HG0393300.1		Serpin family protein		2.45264	2.1015			HORVU.MOREX.r3.5HG0471400.1		QWRF motif protein (DUF566)		-1.60014	-2.95692
	HORVU.MOREX.r3.5HG0523290.1		MADS-box transcription factor family protein		2.45001	2.26716			HORVU.MOREX.r3.5HG0471960.1		Chromosome transmission fidelity protein 8		-0.703821	-1.37789
	HORVU.MOREX.r3.2HG0200240.1		Ribosomal RNA small subunit methyltransferase C		2.44479	1.44901			HORVU.MOREX.r3.5HG0478160.1		BED zinc finger,hAT family dimerization domain		-2.19132	-1.9983
	HORVU.MOREX.r3.6HG0627890.1		Cytochrome P450		2.43923	1.96371			HORVU.MOREX.r3.5HG0478260.1		Protein kinase		-1.58896	-2.16518
	HORVU.MOREX.r3.1HG0002040.1		Glutathione S-transferase		2.43605	0.22			HORVU.MOREX.r3.5HG0479210.1		HMG-Y-related protein A		-0.820736	-1.22002
	HORVU.MOREX.r3.3HG0315740.1		Glycine-rich cell wall structural protein 2		2.42576	2.49732			HORVU.MOREX.r3.3HG0252240.1		Histone H2B		-0.820485	-1.40908
	HORVU.MOREX.r3.3HG0219240.1		Protein kinase family protein		2.38331	1.98777			HORVU.MOREX.r3.5HG0486180.1		F-box protein-like		-0.771819	-1.21509
	HORVU.MOREX.r3.3HG0257620.1		VQ motif-containing protein		2.34849	1.37862			HORVU.MOREX.r3.3HG0302910.1		Histone H2B		-0.943375	-1.13098
	HORVU.MOREX.r3.6HG0543280.1		RING/U-box protein		2.34804	2.90236			HORVU.MOREX.r3.4HG0338400.1		Histone H2B		-0.859048	-1.35025
	HORVU.MOREX.r3.7HG0696550.1		Anthocyanin 5-aromatic acyltransferase		2.32519	1.21			HORVU.MOREX.r3.4HG0401710.1		Histone H2B		-0.7802	-1.2408
	HORVU.MOREX.r3.4HG0378790.1		Ribulokinase		2.32452	2.67079			HORVU.MOREX.r3.7HG0739380.1		Histone H2B		-0.894437	-1.57135
	HORVU.MOREX.r3.3HG0323580.1		Disease resistance protein (TIR-NBS-LRR class) family		2.31878	0.83			HORVU.MOREX.r3.5HG0496660.1		Sister chromatid cohesion 1 protein 3		-0.854399	-1.04416
	HORVU.MOREX.r3.7HG0726410.1		Glycosyltransferase		2.30678	0.34			HORVU.MOREX.r3.5HG0497460.1		Transcription factor, putative		-1.13022	-0.92
	HORVU.MOREX.r3.5HG0480270.1		Cytochrome P450		2.29596	1.90241			HORVU.MOREX.r3.5HG0498530.1		Subtilisin-like protease		-1.37598	-2.69631
	HORVU.MOREX.r3.2HG0200220.1		Transposon protein, putative, CACTA, En/Spm sub-class		2.28217	1.70453			HORVU.MOREX.r3.5HG0498960.1		Glucan 1,3-beta-glucosidase		-2.28504	-4.50069
	HORVU.MOREX.r3.2HG0162620.1		Auxin response factor		2.25135	1.23254			HORVU.MOREX.r3.5HG0500120.1		Thaumatin		-1.08185	-1.21012
	HORVU.MOREX.r3.1HG0046400.1		Plant basic secretory family protein		2.25077	1.42047			HORVU.MOREX.r3.5HG0500530.1		Tetratricopeptide repeat (TPR)-like superfamily protein		-1.82309	-4.25929
	HORVU.MOREX.r3.1HG0051800.1		Glutathione S-transferase		2.23616	1.67117			HORVU.MOREX.r3.7HG0739400.1		Histone H2B		-1.02506	-1.9097
	HORVU.MOREX.r3.2HG0122480.1		Glycosyltransferase		2.21579	1.29971			HORVU.MOREX.r3.3HG0230970.1		Histone H2B		-0.895737	-1.53633
	HORVU.MOREX.r3.2HG0208670.1		Heavy metal transport/detoxification superfamily protein		2.21475	2.07568			HORVU.MOREX.r3.5HG0502580.1		Regulator of Vps4 activity in the MVB pathway protein		-1.09335	-2.04643
	HORVU.MOREX.r3.3HG0318610.1		Beta-1,3-glucanase		2.17408	1.61099			HORVU.MOREX.r3.5HG0502740.1		LysM domain GPI-anchored protein		-1.07305	-1.82251
	HORVU.MOREX.r3.2HG0099350.1		Cytochrome P450		2.15958	1.17			HORVU.MOREX.r3.3HG0231050.1		Histone H2B		-1.0989	-1.62591
	HORVU.MOREX.r3.2HG0204080.1		Peroxidase		2.15816	-0.83			HORVU.MOREX.r3.4HG0398910.1		Histone H2B		-0.866903	-1.46121
	HORVU.MOREX.r3.6HG0575340.1		Subtilisin-like protease		2.15689	0.41			HORVU.MOREX.r3.6HG0543780.1		Histone H2B		-0.705497	-1.22814
	HORVU.MOREX.r3.1HG0009390.1		Leucine-rich repeat receptor-like protein kinase family protein		2.14607	1.60865			HORVU.MOREX.r3.5HG0503970.1		Transcription factor		-1.48492	-3.927
	HORVU.MOREX.r3.7HG0738610.1		Signal peptidase I, putative		2.1383	2.39609			HORVU.MOREX.r3.6HG0552800.1		Histone H2B		-0.86667	-1.45888
	HORVU.MOREX.r3.6HG0599440.1		Cytochrome b5		2.12574	1.27			HORVU.MOREX.r3.5HG0504820.1		Uveal autoantigen with coiled-coil domains and ankyrin repeats isoform 1		-1.59642	-3.90223
	HORVU.MOREX.r3.3HG0219900.1		Transcription elongation factor SPT5		2.12332	1.68			HORVU.MOREX.r3.6HG0552860.1		Histone H2B		-0.774222	-1.48208
	HORVU.MOREX.r3.6HG0590960.1		NAC domain-containing protein		2.10904	1.96189			HORVU.MOREX.r3.5HG0510150.1		Sigma non-opioid intracellular receptor 1		-1.45859	-3.85577
	HORVU.MOREX.r3.4HG0399700.1		Serine acetyltransferase 3		2.08906	1.44258			HORVU.MOREX.r3.5HG0510650.1		Beta-glucosidase		-1.83289	-3.54746
	HORVU.MOREX.r3.6HG0541090.1		DNA polymerase delta subunit 1		2.08495	0.48			HORVU.MOREX.r3.5HG0510860.1		Kinesin-like protein		-1.47987	-2.56882
	HORVU.MOREX.r3.4HG0408060.1		Glycosyltransferase		2.08361	0.52			HORVU.MOREX.r3.5HG0511860.1		Blue copper protein		-0.945032	-1.33918
	HORVU.MOREX.r3.5HG0463440.1		NAC domain protein,		2.06227	1.81442			HORVU.MOREX.r3.5HG0511950.1		Kinesin-like protein		-1.60949	-3.54383
	HORVU.MOREX.r3.4HG0338670.1		marker for oxidative stress response protein		2.05749	0.09			HORVU.MOREX.r3.5HG0512210.1		WRKY transcription factor		-2.007	-0.63
	HORVU.MOREX.r3.4HG0333410.1		Thaumatin like protein		2.05741	0.5			HORVU.MOREX.r3.1HG0058640.1		Histone H2B		-1.15921	-0.741998
	HORVU.MOREX.r3.5HG0464880.1		Glycosyltransferase		2.04303	-0.69			HORVU.MOREX.r3.5HG0514360.1		Aspartyl/glutamyl-tRNA(Asn/Gln) amidotransferase subunit B, putative isoform 1		-1.43154	-3.30677
	HORVU.MOREX.r3.3HG0319710.1		Glutathione S-transferase		2.03639	2.23194			HORVU.MOREX.r3.5HG0514930.1		RNA polymerase II elongation factor		-1.93221	-3.54496
	HORVU.MOREX.r3.1HG0051880.1		Glutathione S-transferase		2.03205	0.72			HORVU.MOREX.r3.5HG0514940.1		GPCR-type G protein 1		-1.12478	-2.77261
	HORVU.MOREX.r3.2HG0213700.1		Amino acid transporter, putative		2.01587	0.37			HORVU.MOREX.r3.5HG0517640.1		Glucan endo-1,3-beta-glucosidase, putative		-0.697021	-1.47237
	HORVU.MOREX.r3.3HG0321170.1		Orotate phosphoribosyltransferase, putative		2.0142	1.88211			HORVU.MOREX.r3.1HG0018430.1		Histone H3		-1.14427	-0.785471
	HORVU.MOREX.r3.6HG0550840.1		Plant basic secretory family protein		2.00206	1.65522			HORVU.MOREX.r3.7HG0654580.1		Histone H3		-1.61511	-2.8365
	HORVU.MOREX.r3.5HG0490230.1		Protein kinase family protein		1.98718	2.15288			HORVU.MOREX.r3.7HG0658120.1		Histone H3		-1.1841	-2.92608
	HORVU.MOREX.r3.2HG0200230.1		Transposon protein, putative, CACTA, En/Spm sub-class		1.96504	2.05066			HORVU.MOREX.r3.7HG0660760.1		Histone H3		-1.03385	-1.91487
	HORVU.MOREX.r3.5HG0421090.1		UDP-glycosyltransferase		1.95735	0.87			HORVU.MOREX.r3.5HG0525760.1		Heavy metal transport/detoxification superfamily protein		-0.908431	-1.33231
	HORVU.MOREX.r3.7HG0750170.1		NAC domain protein		1.94997	2.64025			HORVU.MOREX.r3.5HG0528930.1		GPI-anchored adhesin-like protein		-0.664043	-1.26718
	HORVU.MOREX.r3.3HG0239110.1		Glycosyltransferase		1.94661	0.4			HORVU.MOREX.r3.5HG0528940.1		GPI-anchored adhesin-like protein		-0.654464	-1.3039
	HORVU.MOREX.r3.7HG0706600.1		Pectin methylesterase inhibitor		1.94524	0.69			HORVU.MOREX.r3.7HG0662650.1		Histone H3		-0.987746	-1.7966
	HORVU.MOREX.r3.2HG0178010.3		Chitinase		1.94224	1.48274			HORVU.MOREX.r3.7HG0709110.1		Histone H3		-1.54709	-3.07535
	HORVU.MOREX.r3.3HG0281340.1		Receptor-like protein kinase		1.93828	0.61			HORVU.MOREX.r3.7HG0730800.1		Histone H3		-1.34722	-2.45555
	HORVU.MOREX.r3.7HG0736350.1		F-box/LRR-repeat protein		1.9167	2.23037			HORVU.MOREX.r3.7HG0730840.1		Histone H3		-1.01943	-1.92209
	HORVU.MOREX.r3.6HG0622400.1		auxin response factor 1		1.91661	1.71988			HORVU.MOREX.r3.1HG0020900.1		Histone H3		-1.12707	-0.997345
	HORVU.MOREX.r3.4HG0399620.1		Sugar transporter family protein, expressed		1.90205	2.7189			HORVU.MOREX.r3.1HG0023620.1		Histone H3		-0.889028	-0.650138
	HORVU.MOREX.r3.5HG0460950.1		Scarecrow-like transcription factor 3 family protein		1.89847	2.1699			HORVU.MOREX.r3.1HG0060270.1		Histone H3		-0.939845	-0.71274
	HORVU.MOREX.r3.7HG0751680.1		NAC domain-containing protein		1.89738	2.09114			HORVU.MOREX.r3.1HG0060320.1		Histone H3		-0.740128	-1.97465
	HORVU.MOREX.r3.4HG0339970.1		serine-type endopeptidase inhibitor		1.8967	0.95			HORVU.MOREX.r3.1HG0074500.1		Histone H3		-1.14244	-1.64634
	HORVU.MOREX.r3.7HG0708960.1		VQ motif family protein		1.88018	2.01493			HORVU.MOREX.r3.1HG0075230.1		Histone H3		-1.25246	-1.66502
	HORVU.MOREX.r3.1HG0080020.1		Late embryogenesis abundant protein		1.86411	0.94			HORVU.MOREX.r3.1HG0080760.1		Histone H3		-0.896813	-1.24359
	HORVU.MOREX.r3.5HG0495980.1		Argininosuccinate lyase		1.83977	0.31			HORVU.MOREX.r3.1HG0080780.1		Histone H3		-1.11589	-1.51088
	HORVU.MOREX.r3.7HG0717400.1		Receptor-like kinase		1.83843	1.59912			HORVU.MOREX.r3.2HG0167570.1		Histone H3		-1.31381	-2.42641
	HORVU.MOREX.r3.6HG0616340.1		U-box domain-containing protein		1.82861	1.809			HORVU.MOREX.r3.2HG0182800.1		Histone H3		-1.46432	-2.84629
	HORVU.MOREX.r3.3HG0285070.1		S-adenosylmethionine-dependent methyltransferase		1.82328	1.84894			HORVU.MOREX.r3.3HG0280680.1		Histone H3		-1.3538	-2.82124
	HORVU.MOREX.r3.6HG0571240.1		PLATZ transcription factor family protein		1.82186	1.92555			HORVU.MOREX.r3.6HG0549400.1		Killer toxin subunits alpha/beta		-1.97412	-1.73346
	HORVU.MOREX.r3.7HG0673430.1		Embryogenesis transmembrane protein-like		1.79472	1.85382			HORVU.MOREX.r3.6HG0550670.1		Glycine-rich cell wall structural protein 2		-1.28599	-1.46799
	HORVU.MOREX.r3.3HG0318240.1		detoxifying efflux carrier 35		1.79142	-1.22			HORVU.MOREX.r3.3HG0299820.1		Histone H3		-1.07649	-1.33332
	HORVU.MOREX.r3.1HG0066370.1		Glutathione S-transferase		1.78994	2.51341			HORVU.MOREX.r3.6HG0551230.1		Peroxidase		-2.16197	-3.62665
	HORVU.MOREX.r3.2HG0121410.1		Cytochrome P450		1.78905	1.15466			HORVU.MOREX.r3.4HG0396710.1		Histone H3		-1.08473	-1.81966
	HORVU.MOREX.r3.7HG0749520.1		Receptor protein kinase, putative		1.77614	1.6179			HORVU.MOREX.r3.4HG0401720.1		Histone H3		-1.174	-1.6432
	HORVU.MOREX.r3.2HG0199530.1		Orotidine 5'-phosphate decarboxylase		1.77169	0.67			HORVU.MOREX.r3.6HG0553250.1		Glycosyltransferase		-1.11107	-2.04014
	HORVU.MOREX.r3.7HG0686980.1		Heat shock transcription factor		1.76799	2.05617			HORVU.MOREX.r3.6HG0553260.1		Cytochrome P450		-1.75333	-2.25813
	HORVU.MOREX.r3.1HG0049500.1		Cytochrome P450 family protein		1.76544	1.24536			HORVU.MOREX.r3.6HG0553270.1		Glycosyltransferase		-1.36692	-0.74
	HORVU.MOREX.r3.2HG0114320.1		DNA polymerase		1.76331	1.79213			HORVU.MOREX.r3.6HG0554880.1		Glycine--tRNA ligase beta subunit		-1.61692	-0.81
	HORVU.MOREX.r3.3HG0279950.1		TSA: Wollemia nobilis Ref_Wollemi_Transcript_14908_3298 transcribed RNA sequence		1.75514	1.49677			HORVU.MOREX.r3.6HG0555870.1		Kinesin-like protein		-1.64796	-2.70989
	HORVU.MOREX.r3.1HG0054950.1		Chitinase		1.75038	1.8236			HORVU.MOREX.r3.6HG0568900.1		Histone H3		-1.01703	-1.75679
	HORVU.MOREX.r3.7HG0724600.1		Non-structural maintenance of chromosome element 4		1.74924	2.02214			HORVU.MOREX.r3.6HG0570960.1		Histone H3		-0.978444	-1.41537
	HORVU.MOREX.r3.3HG0225480.1		Major facilitator superfamily protein		1.74305	0.54			HORVU.MOREX.r3.6HG0559940.1		CTD small phosphatase-like protein		-1.96019	-4.12199
	HORVU.MOREX.r3.6HG0622840.1		Leucine-rich repeat receptor-like protein kinase family protein		1.71317	1.88477			HORVU.MOREX.r3.6HG0564470.1		EH domain-containing protein 1		-1.05134	-1.65174
	HORVU.MOREX.r3.4HG0412120.1		Zinc finger (C3HC4-type RING finger) family protein		1.71165	1.99131			HORVU.MOREX.r3.7HG0650970.1		Histone H3		-1.06907	-1.36562
	HORVU.MOREX.r3.4HG0381750.1		Calmodulin		1.70828	1.30134			HORVU.MOREX.r3.6HG0567330.1		aspartyl/glutamyl-tRNA(Asn/Gln) amidotransferase subunit		-1.00717	-1.84998
	HORVU.MOREX.r3.3HG0307850.1		Basic 7S globulin		1.70691	1.38082			HORVU.MOREX.r3.6HG0567670.1		ARM repeat superfamily protein		-1.83259	-3.38859
	HORVU.MOREX.r3.4HG0414000.1		Short-chain dehydrogenase/reductase family protein		1.70228	1.50547			HORVU.MOREX.r3.7HG0650980.1		Histone H3		-0.690955	-1.33511
	HORVU.MOREX.r3.7HG0670020.1		Ribonucleoside-diphosphate reductase small chain		1.6972	2.52436			HORVU.MOREX.r3.7HG0654410.1		Histone H3		-1.53407	-1.77552
	HORVU.MOREX.r3.4HG0390130.1		ethylene-responsive transcription factor		1.6881	1.65787			HORVU.MOREX.r3.6HG0569480.1		Tubby-like F-box protein		-1.61707	-4.68946
	HORVU.MOREX.r3.4HG0349400.1		Receptor-like kinase		1.68225	1.32072			HORVU.MOREX.r3.6HG0569930.1		Zinc finger MYM-type protein 5		-3.14599	-1.7
	HORVU.MOREX.r3.7HG0642200.1		Transcription elongation factor SPT5		1.68075	1.47253			HORVU.MOREX.r3.7HG0654460.1		Histone H3		-1.1144	-1.55988
	HORVU.MOREX.r3.3HG0218930.1		telomeric DNA binding protein 1		1.67442	1.40897			HORVU.MOREX.r3.6HG0572660.1		Pesticidal crystal cry8Ba		-1.65613	-2.40965
	HORVU.MOREX.r3.5HG0505950.1		Kinase, putative		1.67147	1.32835			HORVU.MOREX.r3.6HG0572740.1		LYR family of Fe/S cluster biogenesis protein		-1.16015	-0.71
	HORVU.MOREX.r3.5HG0491490.1		DUF4228 domain protein		1.65582	1.77795			HORVU.MOREX.r3.7HG0654480.1		Histone H3		-1.03777	-1.77394
	HORVU.MOREX.r3.7HG0744190.1		Kinase, putative		1.65566	1.2363			HORVU.MOREX.r3.6HG0573240.1		Chaperone protein dnaJ, putative		-0.903114	-1.29096
	HORVU.MOREX.r3.3HG0290310.1		Protein TIC 214		1.65481	1.76128			HORVU.MOREX.r3.7HG0654510.1		Histone H3		-1.40232	-2.09507
	HORVU.MOREX.r3.6HG0623790.1		Carboxypeptidase		1.6504	-0.17			HORVU.MOREX.r3.6HG0590050.1		Polychome, UV-B-insensitive 4		-1.91733	-3.50761
	HORVU.MOREX.r3.5HG0528240.1		ATP synthase-coupling factor 6, mitochondrial		1.64814	2.16426			HORVU.MOREX.r3.6HG0592810.1		Rice-salt sensitive 1-like protein		-0.917512	-1.47943
	HORVU.MOREX.r3.7HG0752040.1		Thaumatin-like protein		1.64177	1.02606			HORVU.MOREX.r3.6HG0597920.1		OO_Ba0013J05-OO_Ba0033A15.14 protein		-1.88854	-4.02118
	HORVU.MOREX.r3.1HG0085320.1		CASP-like protein		1.63432	2.47482			HORVU.MOREX.r3.1HG0018390.1		Histone H4		-1.15158	-0.41969
	HORVU.MOREX.r3.6HG0548400.1		Receptor-like protein kinase		1.63257	0.49			HORVU.MOREX.r3.6HG0603700.1		Dehydration-responsive element-binding factor 1		-3.05262	-1.97
	HORVU.MOREX.r3.6HG0622420.1		5'-nucleotidase SurE		1.62935	0.74			HORVU.MOREX.r3.1HG0020910.1		Histone H4		-1.17791	-1.57792
	HORVU.MOREX.r3.1HG0071500.1		WRKY transcription factor		1.61452	2.04947			HORVU.MOREX.r3.6HG0605640.1		Ubiquitin carboxyl-terminal hydrolase-like protein		-0.741266	-1.08046
	HORVU.MOREX.r3.3HG0220160.1		Germin-like protein		1.61004	1.14851			HORVU.MOREX.r3.1HG0023610.1		Histone H4		-0.887621	-1.15882
	HORVU.MOREX.r3.5HG0524510.1		P-loop containing nucleoside triphosphate hydrolases superfamily protein		1.6094	1.53735			HORVU.MOREX.r3.1HG0054500.1		Histone H4		-0.748203	-0.971955
	HORVU.MOREX.r3.6HG0598560.1		LIM domain containing protein		1.60184	1.16439			HORVU.MOREX.r3.1HG0068370.1		Histone H4		-0.928249	-1.66468
	HORVU.MOREX.r3.3HG0233040.1		Ring finger protein, putative		1.59957	2.57273			HORVU.MOREX.r3.1HG0072110.1		Histone H4		-0.779242	-1.47564
	HORVU.MOREX.r3.3HG0225460.1		Werner Syndrome-like exonuclease		1.59833	0.85			HORVU.MOREX.r3.6HG0616490.1		Peptidyl-prolyl cis-trans isomerase		-1.01276	-1.04767
	HORVU.MOREX.r3.2HG0181160.1		Caleosin		1.59467	0.37			HORVU.MOREX.r3.6HG0616830.1		E3 ubiquitin-protein ligase		-1.54616	-0.41
	HORVU.MOREX.r3.5HG0510630.1		Receptor-like protein kinase		1.59342	1.62287			HORVU.MOREX.r3.6HG0623830.1		Disease resistance protein (NBS-LRR class) family		-1.06122	-0.86
	HORVU.MOREX.r3.3HG0241000.1		HXXXD-type acyl-transferase-like protein		1.58084	1.1288			HORVU.MOREX.r3.1HG0072520.1		Histone H4		-0.863229	-1.55602
	HORVU.MOREX.r3.7HG0709620.1		RING/U-box superfamily protein, putative		1.57016	0.37			HORVU.MOREX.r3.6HG0627910.1		Kinesin like protein		-1.52247	-2.69892
	HORVU.MOREX.r3.6HG0597130.1		Replication protein A subunit		1.56726	1.77434			HORVU.MOREX.r3.1HG0072530.1		Histone H4		-0.988304	-2.14411
	HORVU.MOREX.r3.2HG0184900.1		Plant regulator RWP-RK family protein		1.56427	0.69			HORVU.MOREX.r3.1HG0072540.1		Histone H4		-0.870268	-1.69932
	HORVU.MOREX.r3.2HG0190240.1		Smr domain-containing protein, putative		1.56259	1.47494			HORVU.MOREX.r3.6HG0633800.1		Myosin heavy chain-related protein		-1.37214	-3.07714
	HORVU.MOREX.r3.3HG0220910.1		Transcription factor Spt20		1.53041	1.73329			HORVU.MOREX.r3.6HG0633900.1		Calcium-dependent protein kinase		-1.5366	-0.71
	HORVU.MOREX.r3.6HG0541440.1		Glycosyltransferase		1.52762	0.95			HORVU.MOREX.r3.7HG0634400.1		Kinesin-like protein		-1.31022	-1.87844
	HORVU.MOREX.r3.3HG0291910.1		Peroxidase		1.52595	1.34396			HORVU.MOREX.r3.7HG0635050.1		NBS-LRR-like resistance protein		-0.903857	-2.29218
	HORVU.MOREX.r3.6HG0569310.1		Plant/T31B5-30 protein		1.52317	0.69			HORVU.MOREX.r3.7HG0635160.1		Monocopper oxidase-like protein SKU5		-0.560969	-1.09545
	HORVU.MOREX.r3.3HG0225470.1		Ribosomal RNA large subunit methyltransferase M		1.52115	0.85			HORVU.MOREX.r3.7HG0636890.1		Expansin-like protein		-1.16997	-0.5
	HORVU.MOREX.r3.1HG0024050.1		Poly [ADP-ribose] polymerase		1.50525	2.13943			HORVU.MOREX.r3.7HG0641050.1		Mitochondrial transcription termination factor family protein		-1.57979	-3.07092
	HORVU.MOREX.r3.7HG0642150.1		Dynamin-3		1.50316	0.69			HORVU.MOREX.r3.7HG0642830.1		Scarecrow transcription factor family protein		-1.70594	-3.33693
	HORVU.MOREX.r3.5HG0518130.1		Acetyltransferase, GNAT family protein, expressed		1.49857	-0.02			HORVU.MOREX.r3.1HG0073030.1		Histone H4		-1.14189	-1.77651
	HORVU.MOREX.r3.5HG0430760.1		Kinase, putative		1.49738	1.17			HORVU.MOREX.r3.1HG0073050.1		Histone H4		-1.10532	-1.90211
	HORVU.MOREX.r3.2HG0138660.1		Glucan endo-1,3-beta-glucosidase 3		1.49732	1.54318			HORVU.MOREX.r3.1HG0074490.1		Histone H4		-1.21151	-2.32432
	HORVU.MOREX.r3.1HG0075720.1		Histone deacetylase, putative		1.49064	0.56			HORVU.MOREX.r3.1HG0080230.1		Histone H4		-1.10744	-1.66284
	HORVU.MOREX.r3.7HG0679840.1		Lipoxygenase		1.48652	1.48809			HORVU.MOREX.r3.1HG0080770.1		Histone H4		-1.23407	-1.75336
	HORVU.MOREX.r3.1HG0078370.1		breast cancer associated RING 1		1.48077	1.67274			HORVU.MOREX.r3.2HG0185840.1		Histone H4		-0.899146	-1.27433
	HORVU.MOREX.r3.3HG0318620.1		Endo-1,3-beta-glucanase		1.47995	1.95786			HORVU.MOREX.r3.2HG0189940.1		Histone H4		-1.33864	-1.88223
	HORVU.MOREX.r3.7HG0742360.1		Protein phosphatase 2c, putative		1.46582	0.74			HORVU.MOREX.r3.2HG0190220.1		Histone H4		-1.17298	-1.79445
	HORVU.MOREX.r3.2HG0187460.1		Homeobox-leucine zipper protein		1.4603	1.54185			HORVU.MOREX.r3.7HG0655210.1		Peroxidase		-1.50928	-0.75
	HORVU.MOREX.r3.3HG0287070.1		Glycosyltransferase		1.45751	0.51			HORVU.MOREX.r3.2HG0190230.1		Histone H4		-1.04208	-1.85378
	HORVU.MOREX.r3.3HG0236050.1		Basic helix loop helix (BHLH) family transcription factor		1.45379	0.99			HORVU.MOREX.r3.7HG0659410.1		Nucleotide-diphospho-sugar transferases superfamily protein		-1.1429	-0.62
	HORVU.MOREX.r3.5HG0512320.1		Cytochrome P450		1.45087	0.79			HORVU.MOREX.r3.7HG0659440.1		Anthocyanin 5-aromatic acyltransferase-like protein		-1.18356	-1.51045
	HORVU.MOREX.r3.4HG0377840.1		Transposon protein, putative, CACTA, En/Spm sub-class		1.44662	0.13			HORVU.MOREX.r3.2HG0191380.1		Histone H4		-1.01607	-1.61395
	HORVU.MOREX.r3.2HG0190470.1		Argonaute family protein		1.44524	1.57076			HORVU.MOREX.r3.7HG0662220.1		UDP-glycosyltransferase		-1.71786	-1.69108
	HORVU.MOREX.r3.6HG0629900.1		NA		1.44512	1.51183			HORVU.MOREX.r3.3HG0240670.1		Histone H4		-0.946426	-1.54642
	HORVU.MOREX.r3.2HG0118250.1		ARM repeat superfamily protein		1.44056	1.63918			HORVU.MOREX.r3.7HG0663730.1		Galactoside 2-alpha-L-fucosyltransferase		-0.799459	-1.24895
	HORVU.MOREX.r3.3HG0286300.1		senescence regulator (Protein of unknown function, DUF584)		1.43388	1.47311			HORVU.MOREX.r3.7HG0665250.1		B3 domain-containing protein		-1.01158	-2.58072
	HORVU.MOREX.r3.2HG0126500.1		Voltage-dependent calcium channel subunit alpha-2/delta-2		1.43285	1.20784			HORVU.MOREX.r3.7HG0668410.1		Zinc-finger domain of monoamine-oxidase A repressor R1		-1.0749	-1.6442
	HORVU.MOREX.r3.4HG0334150.1		VQ motif-containing protein		1.43072	0.68			HORVU.MOREX.r3.7HG0669660.1		Nudix hydrolase-like protein		-1.66818	-0.19
	HORVU.MOREX.r3.6HG0554520.1		BRCT domain-containing protein		1.42646	1.3896			HORVU.MOREX.r3.3HG0303330.1		Histone H4		-0.923264	-1.05047
	HORVU.MOREX.r3.6HG0541080.1		ATP-dependent 6-phosphofructokinase		1.42482	0.91			HORVU.MOREX.r3.3HG0304420.1		Histone H4		-0.97221	-1.27572
	HORVU.MOREX.r3.2HG0199550.1		Glycosyltransferase		1.42266	0.78			HORVU.MOREX.r3.7HG0672450.1		Receptor-like kinase		-1.88416	-3.79024
	HORVU.MOREX.r3.1HG0093870.1		Pathogen-related protein		1.42048	0.16			HORVU.MOREX.r3.7HG0677860.1		RNA polymerase II elongation factor		-1.83787	-3.84676
	HORVU.MOREX.r3.5HG0487770.1		GRAM-containing/ABA-responsive protein		1.41538	1.36209			HORVU.MOREX.r3.7HG0679600.1		Receptor-like kinase		-0.907801	-1.57579
	HORVU.MOREX.r3.2HG0123480.1		Transcription factor WRKY		1.40924	1.30089			HORVU.MOREX.r3.7HG0680610.1		Protein kinase		-1.60498	-2.64412
	HORVU.MOREX.r3.3HG0286140.1		Pollen Ole e 1 allergen/extensin		1.40861	2.28157			HORVU.MOREX.r3.7HG0700930.1		RING/U-box superfamily protein		-0.943416	-1.53548
	HORVU.MOREX.r3.5HG0512310.1		Cytochrome P450		1.40702	1.99455			HORVU.MOREX.r3.7HG0702090.1		Blue copper protein		-1.85548	-0.73
	HORVU.MOREX.r3.5HG0524140.1		7-cyano-7-deazaguanine synthase		1.395	0.99			HORVU.MOREX.r3.7HG0702430.1		CBS domain protein with a domain protein (DUF21)		-3.9123	-6.00757
	HORVU.MOREX.r3.1HG0092560.1		Receptor-like protein kinase, putative,expressed		1.39378	1.16368			HORVU.MOREX.r3.7HG0703050.1		Protein CHUP1, chloroplastic		-1.3357	-3.1152
	HORVU.MOREX.r3.4HG0405160.1		Glutathione S-transferase		1.39261	0			HORVU.MOREX.r3.7HG0704310.1		Receptor-like protein kinase		-0.902313	-1.40154
	HORVU.MOREX.r3.5HG0431790.1		Sentrin-specific protease		1.38791	1.36941			HORVU.MOREX.r3.4HG0353020.1		Histone H4		-0.936349	-1.55735
	HORVU.MOREX.r3.3HG0299780.1		NAC domain-containing protein		1.38698	1.09316			HORVU.MOREX.r3.7HG0708120.1		High mobility group family		-1.59919	-2.79005
	HORVU.MOREX.r3.6HG0601510.1		Cysteine synthase		1.38388	-0.32			HORVU.MOREX.r3.7HG0714900.1		S-acyltransferase		-0.90437	-1.65261
	HORVU.MOREX.r3.3HG0318810.1		Bax inhibitor-1 family protein		1.38242	0.11			HORVU.MOREX.r3.7HG0727090.1		tRNA (guanine-N(7)-)-methyltransferase		1.29779	-1.55654
	HORVU.MOREX.r3.3HG0289350.1		Optic atrophy 3 protein (OPA3)		1.37737	0.27			HORVU.MOREX.r3.7HG0730070.1		Thaumatin-like protein		-0.763433	-1.60412
	HORVU.MOREX.r3.6HG0627900.1		Receptor-like protein kinase		1.37695	1.06037			HORVU.MOREX.r3.4HG0392150.1		Histone H4		-0.789578	-1.19987
	HORVU.MOREX.r3.2HG0178010.1		Chitinase		1.37595	1.17889			HORVU.MOREX.r3.5HG0496220.1		Histone H4		-1.23903	-1.82399
	HORVU.MOREX.r3.5HG0516270.1		Cysteine-rich receptor-kinase-like protein		1.37433	0.88			HORVU.MOREX.r3.5HG0502750.1		Histone H4		-0.904579	-1.20438
	HORVU.MOREX.r3.4HG0414130.1		FAD-binding Berberine family protein, putative		1.36745	1.175			HORVU.MOREX.r3.5HG0502760.1		Histone H4		-0.826201	-1.18559
	HORVU.MOREX.r3.1HG0075650.1		transmembrane protein, putative (DUF1218)		1.36159	0.59			HORVU.MOREX.r3.5HG0504160.1		Histone H4		-0.791233	-1.09554
	HORVU.MOREX.r3.5HG0502000.1		Enoyl-CoA hydratase 2, peroxisomal		1.36083	1.58613			HORVU.MOREX.r3.7HG0731970.1		DA1-related protein 3		-1.58567	-3.44265
	HORVU.MOREX.r3.UnG0753150.1		Receptor-like protein kinase		1.35986	0.81			HORVU.MOREX.r3.7HG0731980.1		3-deoxy-manno-octulosonate cytidylyltransferase		-1.73082	-4.38363
	HORVU.MOREX.r3.2HG0116230.1		Nucleolar family protein		1.35903	0.22			HORVU.MOREX.r3.6HG0547970.1		Histone H4		-0.982356	-1.45322
	HORVU.MOREX.r3.5HG0423130.1		Thaumatin-like protein		1.3552	0.35			HORVU.MOREX.r3.7HG0734440.1		Inositol polyphosphate multikinase		-1.20027	-1.61097
	HORVU.MOREX.r3.5HG0446410.1		Myb/SANT-like DNA-binding domain protein		1.35494	0.08			HORVU.MOREX.r3.7HG0736150.1		Phosphatidylinositol transfer protein		-1.26124	-1.96982
	HORVU.MOREX.r3.1HG0081970.1		senescence regulator (Protein of unknown function, DUF584)		1.35464	2.1237			HORVU.MOREX.r3.6HG0548420.1		Histone H4		-1.79842	-2.33016
	HORVU.MOREX.r3.5HG0430550.1		Kinase, putative		1.35397	1.28867			HORVU.MOREX.r3.6HG0548460.1		Histone H4		-0.833367	-1.35994
	HORVU.MOREX.r3.5HG0513360.1		E3 ubiquitin-protein ligase MARCH6		1.35028	1.45228			HORVU.MOREX.r3.6HG0548650.1		Histone H4		-1.05221	-1.36761
	HORVU.MOREX.r3.1HG0077700.1		Rac-like GTP binding protein		1.34298	1.41997			HORVU.MOREX.r3.6HG0548670.1		Histone H4		-0.820725	-1.49991
	HORVU.MOREX.r3.1HG0086840.1		transcription factor-like protein		1.34023	-0.27			HORVU.MOREX.r3.6HG0550690.1		Histone H4		-1.13827	-2.04129
	HORVU.MOREX.r3.5HG0480290.1		Cytochrome P450		1.34023	0.83			HORVU.MOREX.r3.7HG0744260.1		NHL domain-containing protein, putative		-0.870683	-2.31638
	HORVU.MOREX.r3.2HG0138730.1		Receptor-like protein kinase, putative,expressed		1.33223	2.04786			HORVU.MOREX.r3.7HG0749150.1		DUF241 domain protein (DUF241)		-1.27015	-2.32985
	HORVU.MOREX.r3.2HG0175560.1		NAC domain-containing protein		1.32745	1.52932			HORVU.MOREX.r3.6HG0568880.1		Histone H4		-0.812082	-1.55919
	HORVU.MOREX.r3.4HG0411300.1		dipeptide transport ATP-binding protein		1.31787	1.73102			HORVU.MOREX.r3.6HG0604620.1		Histone H4		-1.10153	-2.00428
	HORVU.MOREX.r3.4HG0339960.1		serine-type endopeptidase inhibitor		1.30978	1.55063			HORVU.MOREX.r3.7HG0672210.1		Histone H4		-0.822382	-1.26147
	HORVU.MOREX.r3.2HG0117880.1		GDSL esterase/lipase		1.30212	2.22065			HORVU.MOREX.r3.1HG0001510.1		NBS-LRR-like resistance protein		-0.950875	-3.22978
	HORVU.MOREX.r3.2HG0185190.1		Yellow stripe-like 9 transporter		1.29851	0.19			HORVU.MOREX.r3.1HG0002630.1		Formin-like protein		-0.264034	-1.13238
	HORVU.MOREX.r3.7HG0727090.1		tRNA (guanine-N(7)-)-methyltransferase		1.29779	-1.56			HORVU.MOREX.r3.1HG0008380.1		methyl-coenzyme M reductase II subunit gamma, putative (DUF3741)		-0.823518	-0.27348
	HORVU.MOREX.r3.4HG0400920.1		Kinesin-like protein		1.29725	1.57638			HORVU.MOREX.r3.1HG0009210.1		Chaperone protein dnaJ		-1.11143	-0.875721
	HORVU.MOREX.r3.7HG0636800.1		Glutathione S-transferase		1.29436	1.01			HORVU.MOREX.r3.1HG0010660.1		Defensin		-0.624753	-0.894694
	HORVU.MOREX.r3.6HG0566420.1		Glutathione S-transferase		1.2855	0.56			HORVU.MOREX.r3.1HG0021400.1		Glutaredoxin		-0.959562	-0.289604
	HORVU.MOREX.r3.2HG0170910.1		PHD finger alfin-like protein		1.27096	0.9			HORVU.MOREX.r3.1HG0025510.1		MYB-related transcription factor		-0.841456	-0.558598
	HORVU.MOREX.r3.5HG0428440.1		Guanosine nucleotide diphosphate dissociation inhibitor		1.26985	1.03555			HORVU.MOREX.r3.1HG0026190.1		Arabinogalactan peptide-like protein		-0.608203	-0.524695
	HORVU.MOREX.r3.5HG0514220.1		F-box protein		1.26832	1.09818			HORVU.MOREX.r3.1HG0042310.1		WRKY DNA-binding protein 60		-0.985594	-0.49718
	HORVU.MOREX.r3.1HG0046330.1		Plant basic secretory family protein		1.26777	0.94			HORVU.MOREX.r3.1HG0043170.1		LIGHT-DEPENDENT SHORT HYPOCOTYLS-like protein (DUF640)		-0.433912	-0.705056
	HORVU.MOREX.r3.1HG0018170.1		polyadenylate-binding protein 1-B-binding protein		1.26728	0.78			HORVU.MOREX.r3.1HG0051380.1		U-box domain-containing protein 4		-1.39751	-0.688287
	HORVU.MOREX.r3.3HG0236110.1		Disease resistance protein (TIR-NBS-LRR class) family		1.26706	1.52882			HORVU.MOREX.r3.1HG0051710.1		Subtilisin-like protease		-0.45163	-0.824763
	HORVU.MOREX.r3.3HG0301840.1		Laccase		1.26073	0.16			HORVU.MOREX.r3.1HG0057350.1		Beta-amylase		-0.105118	-0.658566
	HORVU.MOREX.r3.2HG0213140.1		Blue copper protein		1.25723	0.78			HORVU.MOREX.r3.1HG0058540.1		nucleoporin		-1.0155	-0.92452
	HORVU.MOREX.r3.6HG0599450.1		Yellow stripe 1A transporter		1.2517	0.49			HORVU.MOREX.r3.5HG0467900.1		Cyclin		-0.277612	-1.22481
	HORVU.MOREX.r3.2HG0208660.1		Heavy metal transport/detoxification superfamily protein		1.25035	1.63955			HORVU.MOREX.r3.3HG0249410.1		Cyclin family protein		-1.72696	-4.3702
	HORVU.MOREX.r3.7HG0714390.1		Chitinase		1.24739	0.74			HORVU.MOREX.r3.1HG0062250.1		LOB domain-containing protein, putative		-0.776259	-0.750599
	HORVU.MOREX.r3.2HG0210430.1		Ankyrin repeat protein-like		1.24517	1.46702			HORVU.MOREX.r3.1HG0064060.1		Elongation factor 4		1.47622	-0.190755
	HORVU.MOREX.r3.2HG0178020.1		Chitinase		1.23953	0.77			HORVU.MOREX.r3.1HG0064930.1		F-box family protein		0.228087	-0.73499
	HORVU.MOREX.r3.1HG0021970.1		1-aminocyclopropane-1-carboxylate oxidase		1.23846	0.93			HORVU.MOREX.r3.1HG0067240.1		BEST plant protein match is: (TAIR:plant.1) protein, putative		-0.442031	-1.51984
	HORVU.MOREX.r3.3HG0295950.1		Protein kinase, putative		1.23737	0.57			HORVU.MOREX.r3.1HG0067490.1		Retrovirus-related Pol polyprotein from transposon TNT 1-94		-0.47619	-1.273
	HORVU.MOREX.r3.7HG0673500.1		Embryogenesis transmembrane protein-like		1.23274	1.11893			HORVU.MOREX.r3.1HG0069240.1		EID1-like F-box protein 2		-1.34402	-2.72129
	HORVU.MOREX.r3.5HG0455020.1		Ethylene-responsive transcription factor		1.22968	1.85029			HORVU.MOREX.r3.7HG0706640.1		DNA ligase-like		-0.425539	-1.69214
	HORVU.MOREX.r3.4HG0403120.1		Late embryogenesis abundant protein, expressed		1.22532	0.19			HORVU.MOREX.r3.2HG0196740.1		DNA replication helicase dna2, putative		-0.814734	-1.10455
	HORVU.MOREX.r3.7HG0724280.1		Serine/threonine-protein kinase		1.2233	0.91			HORVU.MOREX.r3.1HG0076770.1		Pectinesterase		-0.302688	-1.17006
	HORVU.MOREX.r3.2HG0203120.1		ERECTA-like 2		1.21228	0.38			HORVU.MOREX.r3.2HG0186680.1		Histone H1		-0.555826	-1.31917
	HORVU.MOREX.r3.5HG0504840.1		transmembrane protein, putative (DUF594)		1.20879	0.8			HORVU.MOREX.r3.1HG0077120.1		DUF506 family protein		-0.428133	-1.68291
	HORVU.MOREX.r3.2HG0122400.1		Myb factor		1.20861	0.6			HORVU.MOREX.r3.1HG0080690.1		Endoglucanase		-0.828576	-1.64641
	HORVU.MOREX.r3.3HG0319100.1		Beta-1,3-glucanase		1.208	0.58			HORVU.MOREX.r3.1HG0083020.1		aconitase 2		-0.25646	-1.14955
	HORVU.MOREX.r3.5HG0494580.1		ubiquitin hydrolase		1.20503	1.32463			HORVU.MOREX.r3.1HG0084020.1		tRNA dimethylallyltransferase		-0.826565	-1.41168
	HORVU.MOREX.r3.1HG0080180.1		Jacalin lectin family protein		1.20501	0.21			HORVU.MOREX.r3.1HG0086600.1		Cysteine proteinase inhibitor		-0.419248	-1.56683
	HORVU.MOREX.r3.1HG0009480.1		Lectin receptor kinase		1.20068	1.00892			HORVU.MOREX.r3.1HG0089120.1		GeBP-type transcription factor		-1.44137	-2.85554
	HORVU.MOREX.r3.4HG0344940.1		receptor kinase 1		1.19649	0.3			HORVU.MOREX.r3.1HG0093460.1		Tesmin tso1-like cxc domain-containing protein		-0.34906	-2.63232
	HORVU.MOREX.r3.2HG0208650.1		Heavy metal transport/detoxification superfamily protein		1.19422	1.65768			HORVU.MOREX.r3.3HG0285470.1		Histone H2A		-1.02011	-2.17702
	HORVU.MOREX.r3.4HG0351680.1		Elongation factor 1-alpha		1.19105	1.42317			HORVU.MOREX.r3.2HG0104040.1		Alcohol dehydrogenase, putative		-0.993259	-1.12819
	HORVU.MOREX.r3.7HG0746060.1		Cytochrome P450		1.18781	1.16841			HORVU.MOREX.r3.2HG0106390.1		Glycosyltransferase		0.749785	-1.14334
	HORVU.MOREX.r3.2HG0165300.1		UPF0496 protein		1.17203	1.42815			HORVU.MOREX.r3.2HG0107010.1		FASCICLIN-like arabinogalactan 2		-0.429262	-1.08526
	HORVU.MOREX.r3.5HG0485130.1		Transmembrane protein 45B		1.17153	0.86			HORVU.MOREX.r3.2HG0111800.1		Eukaryotic translation initiation factor 2 subunit beta		-0.92217	-3.36696
	HORVU.MOREX.r3.1HG0056660.1		Subtilisin-like protease		1.16998	0.65			HORVU.MOREX.r3.2HG0112910.1		Pectinesterase		-0.434459	-1.1001
	HORVU.MOREX.r3.5HG0441080.1		Lectin receptor kinase		1.16783	0.66			HORVU.MOREX.r3.2HG0115000.1		CONSTANS-like zinc finger protein		-0.595952	-2.19545
	HORVU.MOREX.r3.4HG0413990.1		3'-N-debenzoyl-2'-deoxytaxol N-benzoyltransferase		1.16445	0.84			HORVU.MOREX.r3.2HG0116940.1		Aspartic proteinase nepenthesin-1		-0.316717	-1.30434
	HORVU.MOREX.r3.6HG0620000.1		Replication protein A 70 kDa DNA-binding subunit		1.15954	1.39928			HORVU.MOREX.r3.2HG0119410.1		cycling DOF factor 2		-0.390321	-3.02898
	HORVU.MOREX.r3.3HG0225490.1		Short-chain dehydrogenase/reductase family protein		1.15766	0.72			HORVU.MOREX.r3.2HG0119970.1		Heat shock transcription factor		-0.388512	-1.28756
	HORVU.MOREX.r3.1HG0017100.1		GDSL esterase/lipase		1.15621	1.29476			HORVU.MOREX.r3.2HG0125760.1		Protein FAR1-RELATED SEQUENCE 5		-0.225375	-1.01287
	HORVU.MOREX.r3.3HG0268090.1		WRKY transcription factor		1.15105	0.41			HORVU.MOREX.r3.2HG0129990.1		DEAD/DEAH box RNA helicase family protein		-0.963971	-1.49583
	HORVU.MOREX.r3.3HG0321630.1		basic helix-loop-helix (bHLH) DNA-binding superfamily protein		1.14695	-0.09			HORVU.MOREX.r3.2HG0132210.1		Receptor protein kinase, putative		-0.71595	-1.46412
	HORVU.MOREX.r3.4HG0335410.1		Lysine--tRNA ligase		1.14361	-0.23			HORVU.MOREX.r3.2HG0132270.1		carboxyl-terminal peptidase, putative (DUF239)		-0.344196	-1.15983
	HORVU.MOREX.r3.2HG0121380.1		Cytochrome P450		1.14143	0.73			HORVU.MOREX.r3.2HG0135060.1		Organic cation/carnitine transporter		-0.808518	-1.00597
	HORVU.MOREX.r3.5HG0517330.1		Aldehyde oxidase, putative		1.14088	0.9			HORVU.MOREX.r3.2HG0135120.1		F-box protein		-0.411426	-1.3422
	HORVU.MOREX.r3.6HG0612700.1		Potassium transporter		1.13966	0.57			HORVU.MOREX.r3.2HG0140760.1		Transcription factor, putative		-1.53214	-2.85993
	HORVU.MOREX.r3.3HG0295520.1		UDP-glycosyltransferase		1.1384	0.77			HORVU.MOREX.r3.2HG0153630.1		Receptor-like kinase		-0.50236	-1.02241
	HORVU.MOREX.r3.1HG0088760.1		WRKY transcription factor		1.13626	1.15665			HORVU.MOREX.r3.2HG0153670.1		Leucine-rich receptor-like protein kinase family protein		-0.654964	-1.15225
	HORVU.MOREX.r3.3HG0296120.1		Late embryogenesis abundant (LEA) hydroxyproline-rich glycoprotein family		1.13561	1.24036			HORVU.MOREX.r3.2HG0163640.1		Glutaredoxin		-0.69457	-1.31886
	HORVU.MOREX.r3.6HG0592970.1		Chitinase family protein		1.1288	1.3597			HORVU.MOREX.r3.2HG0166290.1		Ferredoxin		-0.757071	-1.12841
	HORVU.MOREX.r3.2HG0099690.1		Transcription factor		1.12659	1.44953			HORVU.MOREX.r3.2HG0166860.1		Copper transporter family protein		-0.202869	-2.26736
	HORVU.MOREX.r3.1HG0021380.1		Glutathione S-transferase		1.12056	0.93			HORVU.MOREX.r3.2HG0168050.1		Cupredoxin superfamily protein, putative		-0.306833	-1.7549
	HORVU.MOREX.r3.3HG0302610.1		Calcium-dependent lipid-binding domain-containing protein		1.1175	1.17804			HORVU.MOREX.r3.2HG0173970.1		Gibberellin-regulated protein 2		0.19707	-2.34427
	HORVU.MOREX.r3.3HG0253690.1		ATP-dependent RNA helicase, putative		1.10737	1.10242			HORVU.MOREX.r3.2HG0176910.1		Remorin		-0.552418	-1.58436
	HORVU.MOREX.r3.6HG0620770.1		ATP-dependent RNA helicase DeaD		1.1042	0.87			HORVU.MOREX.r3.2HG0178130.1		transmembrane protein, putative (Protein of unknown function, DUF642)		-0.603857	-1.07275
	HORVU.MOREX.r3.2HG0169570.1		NAC domain-containing protein		1.10218	0.4			HORVU.MOREX.r3.2HG0178640.1		Peroxidase		-0.823295	-2.12381
	HORVU.MOREX.r3.1HG0083340.1		AP2/B3 transcription factor family protein		1.09881	0.84			HORVU.MOREX.r3.2HG0182190.1		Cytokinin riboside 5'-monophosphate phosphoribohydrolase		-0.139832	-2.66069
	HORVU.MOREX.r3.1HG0001400.1		Transmembrane protein, putative (DUF247)		1.09177	1.35057			HORVU.MOREX.r3.6HG0548630.1		Histone H2A		-0.596123	-1.65089
	HORVU.MOREX.r3.1HG0051890.1		Glutathione S-transferase		1.0912	0.36			HORVU.MOREX.r3.2HG0186750.1		Growth-regulating factor		-0.280125	-1.18542
	HORVU.MOREX.r3.3HG0235720.1		FMN-dependent NADPH-azoreductase		1.09036	0.68			HORVU.MOREX.r3.2HG0186940.1		lipid phosphate phosphatase 3		-0.623317	-2.71102
	HORVU.MOREX.r3.3HG0297730.1		transcription repressor		1.08808	1.99327			HORVU.MOREX.r3.6HG0568870.1		Histone H2A		-0.748947	-1.68218
	HORVU.MOREX.r3.7HG0723770.1		BZIP transcription factor protein		1.08493	1.41097			HORVU.MOREX.r3.2HG0190440.1		Argonaute family protein		-0.988234	-1.92705
	HORVU.MOREX.r3.5HG0448660.1		Plant calmodulin-binding protein-like protein		1.08368	1.11029			HORVU.MOREX.r3.2HG0190690.1		Cytochrome P450, putative		-0.551647	-2.03734
	HORVU.MOREX.r3.5HG0440170.1		ATP-dependent zinc metalloprotease FtsH		1.08312	1.15893			HORVU.MOREX.r3.2HG0194840.1		Glucans biosynthesis glucosyltransferase H		-0.667393	-1.34112
	HORVU.MOREX.r3.3HG0240070.1		Protein kinase-related protein		1.08154	1.04403			HORVU.MOREX.r3.2HG0195860.1		Ubiquitin		-0.247411	-2.02191
	HORVU.MOREX.r3.7HG0744120.1		Transcription factor		1.07853	1.01711			HORVU.MOREX.r3.2HG0195920.1		UBiQuitin family member		-0.0598154	-2.11252
	HORVU.MOREX.r3.5HG0443640.2		Lysine/histidine transporter		1.07297	1.33185			HORVU.MOREX.r3.2HG0196960.1		Y' element ATP-dependent helicase YEL077C		-0.893846	-2.3601
	HORVU.MOREX.r3.5HG0523580.1		sacI homology domain-containing protein / WW domain-containing protein		1.07143	0.88			HORVU.MOREX.r3.2HG0197140.1		Basic helix-loop-helix transcription factor		-1.25712	-4.41436
	HORVU.MOREX.r3.5HG0520940.1		ATP-dependent zinc metalloprotease FtsH		1.07023	1.58136			HORVU.MOREX.r3.2HG0199620.1		Xyloglucan endotransglucosylase/hydrolase		-0.624192	-1.36515
	HORVU.MOREX.r3.7HG0664270.1		12-oxophytodienoate reductase-like protein		1.06705	1.29258			HORVU.MOREX.r3.2HG0204590.1		Receptor protein kinase, putative		-0.598209	-1.38804
	HORVU.MOREX.r3.7HG0656360.1		Ribonucleoside-diphosphate reductase		1.06052	1.05373			HORVU.MOREX.r3.2HG0204950.1		Transmembrane protein, putative		-0.578341	-2.15116
	HORVU.MOREX.r3.3HG0289810.1		Gibberellin 2-oxidase		1.05873	0.35			HORVU.MOREX.r3.2HG0205570.1		Collagen alpha-5(VI) chain		-0.500778	-1.79745
	HORVU.MOREX.r3.3HG0318720.1		Cytokinin oxidase/dehydrogenase		1.05854	0.37			HORVU.MOREX.r3.2HG0207260.1		3-oxoacyl-reductase		-0.688906	-1.54409
	HORVU.MOREX.r3.5HG0427730.1		Peptide-N4-(N-acetyl-beta-glucosaminyl)asparagine amidase A		1.05543	0.89			HORVU.MOREX.r3.2HG0212870.1		Protease inhibitor/seed storage/lipid transfer family protein		-1.07099	-2.29802
	HORVU.MOREX.r3.6HG0604660.1		Hydroxycinnamoyl-CoA shikimate/quinate hydroxycinnamoyltransferase		1.05499	0.81			HORVU.MOREX.r3.2HG0217840.1		NBS-LRR disease resistance protein		-0.799488	-1.22955
	HORVU.MOREX.r3.4HG0395500.1		Early light-induced protein		1.04693	0.78			HORVU.MOREX.r3.3HG0218660.1		basic helix-loop-helix (bHLH) DNA-binding superfamily protein		-0.30442	-1.21002
	HORVU.MOREX.r3.5HG0482060.1		Early light-induced protein		1.026	0.98			HORVU.MOREX.r3.3HG0225690.1		cotton fiber-like protein (DUF761)		-1.12823	-1.81964
	HORVU.MOREX.r3.7HG0663990.1		Scarecrow transcription factor family protein		1.01538	1.5626			HORVU.MOREX.r3.3HG0225880.1		Receptor-like kinase		-0.632217	-1.10411
	HORVU.MOREX.r3.3HG0241780.1		Triose phosphate/phosphate translocator, chloroplastic		1.01412	1.2798			HORVU.MOREX.r3.3HG0234060.1		microtubule-associated proteins 65-1		1.18952	-2.01084
	HORVU.MOREX.r3.5HG0536630.1		Myb/SANT-like DNA-binding domain protein		1.01389	0.07			HORVU.MOREX.r3.3HG0234070.1		Mitochondrial distribution and morphology protein 10		1.09523	-2.79988
	HORVU.MOREX.r3.6HG0607050.1		Glycosyltransferase		1.01044	1.0368			HORVU.MOREX.r3.3HG0234560.1		Ethylene receptor 2		-0.770335	-1.79624
	HORVU.MOREX.r3.2HG0184550.1		SAUR-like auxin-responsive family protein		1.00561	0.77			HORVU.MOREX.r3.3HG0234710.1		OSBP(Oxysterol binding protein)-related protein 4B		-0.569726	-1.96335
	HORVU.MOREX.r3.5HG0429390.1		Germin-like protein		1.00326	0.76			HORVU.MOREX.r3.3HG0234870.1		MICOS complex subunit MIC60		-0.549427	-1.28462
	HORVU.MOREX.r3.2HG0198540.1		Matrilin-3		0.99	1.66198			HORVU.MOREX.r3.3HG0235550.1		BTR2-like protein		-0.11185	-2.07694
	HORVU.MOREX.r3.5HG0516710.1		Glutathione-S-transferase		0.93	1.22966			HORVU.MOREX.r3.3HG0236260.1		Protein IQ-DOMAIN 1		-0.831737	-2.33116
	HORVU.MOREX.r3.3HG0281500.1		Glutathione S-transferase		0.92	1.10842			HORVU.MOREX.r3.3HG0240970.1		Plant/MSJ11-3 protein, putative		-0.457339	-1.14402
	HORVU.MOREX.r3.6HG0602570.1		Late embryogenesis abundant protein		0.91	1.23727			HORVU.MOREX.r3.3HG0243130.1		Peroxidase		-1.10545	-1.79793
	HORVU.MOREX.r3.6HG0613330.1		Chalcone synthase		0.91	1.84992			HORVU.MOREX.r3.3HG0244280.1		Lachrymatory factor synthase		-0.447651	-2.06849
	HORVU.MOREX.r3.2HG0204920.1		Crossover junction endonuclease EME1B		0.91	1.17161			HORVU.MOREX.r3.3HG0248370.1		transcription repressor		-0.594476	-1.18446
	HORVU.MOREX.r3.2HG0109300.1		Receptor-like kinase		0.88	1.16937			HORVU.MOREX.r3.3HG0259870.1		Fimbrin-2		-0.460588	-0.996421
	HORVU.MOREX.r3.2HG0193660.1		Ubiquinol oxidase		0.88	1.34211			HORVU.MOREX.r3.3HG0266110.1		basic helix-loop-helix (bHLH) DNA-binding superfamily protein		-0.259858	-1.11462
	HORVU.MOREX.r3.4HG0411290.1		Late embryogenesis abundant protein At3g53040		0.88	1.61796			HORVU.MOREX.r3.3HG0269810.1		Aspartyl protease family protein		-0.407775	-1.25579
	HORVU.MOREX.r3.5HG0499000.1		Purple acid phosphatase		0.88	1.41073			HORVU.MOREX.r3.3HG0274090.1		Transmembrane protein, putative		-0.413222	-1.11265
	HORVU.MOREX.r3.2HG0199060.1		SNF2 domain-containing protein / helicase domain-containing protein / zinc finger protein-like protein		0.88	1.25083			HORVU.MOREX.r3.3HG0277700.1		GATA transcription factor, putative		-0.437683	-1.18095
	HORVU.MOREX.r3.7HG0715200.1		Dehydrogenase/reductase		0.85	1.13403			HORVU.MOREX.r3.3HG0281360.1		Zinc transporter ZIP10		-0.10191	-1.14901
	HORVU.MOREX.r3.4HG0390620.1		myosin-binding protein (Protein of unknown function, DUF593)		0.84	1.33713			HORVU.MOREX.r3.3HG0282640.1		ABC transporter B family protein		0.500366	-1.22385
	HORVU.MOREX.r3.4HG0379470.1		Endoglucanase		0.83	1.61721			HORVU.MOREX.r3.3HG0285890.1		B3 domain-containing protein		-0.62635	-1.15448
	HORVU.MOREX.r3.4HG0400980.1		3-hydroxybenzoate 6-hydroxylase 1		0.82	1.01426			HORVU.MOREX.r3.3HG0288660.1		Dynamin-like		-0.545119	-1.04639
	HORVU.MOREX.r3.2HG0105050.1		2-oxoglutarate (2OG) and Fe(II)-dependent oxygenase superfamily protein		0.8	1.01479			HORVU.MOREX.r3.3HG0289000.1		Coiled-coil domain-containing protein 25		-0.202412	-1.26631
	HORVU.MOREX.r3.2HG0111410.1		NAC domain protein,		0.8	1.03893			HORVU.MOREX.r3.3HG0289050.1		Transmembrane protein, putative		-0.829141	-1.09342
	HORVU.MOREX.r3.7HG0648120.1		Glutathione S-transferase		0.8	1.24494			HORVU.MOREX.r3.3HG0294280.1		C2H2 zinc finger protein		-0.528613	-1.41252
	HORVU.MOREX.r3.2HG0175580.1		Aldo/keto reductase family oxidoreductase		0.79	1.08063			HORVU.MOREX.r3.3HG0299150.1		Pectinesterase inhibitor, putative		-0.526595	-1.30388
	HORVU.MOREX.r3.7HG0713940.1		GTP-binding nuclear protein		0.76	1.22774			HORVU.MOREX.r3.3HG0300610.1		Acidic endochitinase		-0.840669	-2.74901
	HORVU.MOREX.r3.4HG0350680.1		Proline-rich family protein		0.75	1.56516			HORVU.MOREX.r3.6HG0545290.1		Histone H2B		-1.33993	-2.47283
	HORVU.MOREX.r3.6HG0625320.1		Protein phosphatase 2c, putative		0.63	1.0532			HORVU.MOREX.r3.3HG0301980.1		Rop guanine nucleotide exchange factor, putative		-1.16373	-2.69982
	HORVU.MOREX.r3.2HG0109800.1		DnaJ		0.54	1.01158			HORVU.MOREX.r3.3HG0302430.1		Rotundifolia-like protein		-1.18593	-1.82962
	HORVU.MOREX.r3.2HG0209560.1		Dof zinc finger protein		0.49	1.60831			HORVU.MOREX.r3.3HG0307130.1		Gibberellin 20 oxidase 2		1.03746	-3.46771
									HORVU.MOREX.r3.3HG0313560.1		Flowering-promoting factor 1-like protein 1		0.0430074	-1.99139
									HORVU.MOREX.r3.3HG0317000.1		Retrovirus-related Pol polyprotein from transposon TNT 1-94		-1.18426	-2.34299
									HORVU.MOREX.r3.3HG0325610.1		Growth/differentiation factor 8		1.26513	-2.75543
									HORVU.MOREX.r3.3HG0328470.1		late embryogenesis abundant 3 (LEA3) family protein		-0.564138	-1.8711
									HORVU.MOREX.r3.4HG0334760.1		Tesmin/TSO1-like CXC domain protein		-0.709992	-1.3433
									HORVU.MOREX.r3.4HG0340220.1		Eukaryotic translation initiation factor 3 subunit G		1.31271	-1.38506
									HORVU.MOREX.r3.6HG0543730.1		Histone H2B		-0.705673	-1.24568
									HORVU.MOREX.r3.4HG0347320.1		S-adenosyl-L-methionine-dependent methyltransferases superfamily protein		-0.460275	-1.08373
									HORVU.MOREX.r3.4HG0378080.1		BHLH transcription factor		-0.874077	-1.29504
									HORVU.MOREX.r3.4HG0380130.1		ARF-GAP domain 1		-0.430029	-1.01959
									HORVU.MOREX.r3.4HG0384960.1		Syntaxin-binding protein 5		0.29399	-3.3042
									HORVU.MOREX.r3.4HG0391020.1		Ribosomal RNA small subunit methyltransferase H		-1.66463	-3.80569
									HORVU.MOREX.r3.4HG0394050.1		Zinc finger CCHC-type and RNA-binding motif-containing protein 1		-0.83005	-2.83721
									HORVU.MOREX.r3.4HG0394630.1		Branched-chain-amino-acid aminotransferase		-0.454131	-1.70004
									HORVU.MOREX.r3.4HG0399750.1		F-box family protein		-0.174501	-1.21164
									HORVU.MOREX.r3.4HG0400390.1		Protein FAR1-RELATED SEQUENCE 5		-0.995614	-2.69215
									HORVU.MOREX.r3.4HG0400400.1		NAC domain containing protein 61		-1.59587	-4.5657
									HORVU.MOREX.r3.4HG0402940.1		Lipid transfer protein		-0.373626	-1.04912
									HORVU.MOREX.r3.4HG0412630.1		Peroxidase		-0.573497	-1.35669
									HORVU.MOREX.r3.4HG0415780.1		Nitrate transporter 1.1		-0.459737	-1.05687
									HORVU.MOREX.r3.5HG0429360.1		Pectinesterase		-0.594472	-1.87552
									HORVU.MOREX.r3.5HG0440450.1		Kinase superfamily protein		-0.315503	-1.14095
									HORVU.MOREX.r3.5HG0444860.1		Kinesin-related protein		-1.65278	-2.21158
									HORVU.MOREX.r3.5HG0446570.1		Rho GTPase-activating protein		-0.964452	-1.68501
									HORVU.MOREX.r3.5HG0459420.1		Receptor-like kinase		-0.49402	-1.20107
									HORVU.MOREX.r3.5HG0473390.1		F-box family protein		0.187231	-1.57899
									HORVU.MOREX.r3.5HG0478090.1		BED zinc finger,hAT family dimerization domain		-0.298815	-2.91772
									HORVU.MOREX.r3.5HG0478830.1		Xyloglucan endotransglucosylase/hydrolase		-0.720029	-2.43613
									HORVU.MOREX.r3.5HG0482410.1		C2H2 zinc-finger protein SERRATE (SE)		0.337591	-1.66417
									HORVU.MOREX.r3.5HG0485870.1		Aspartic proteinase nepenthesin-1		-0.796673	-1.34781
									HORVU.MOREX.r3.5HG0488160.1		Dicarboxylate transporter 2.1, chloroplastic		-0.495186	-1.1752
									HORVU.MOREX.r3.5HG0488560.1		Membrane-bound lytic murein transglycosylase F		-0.49273	-1.21602
									HORVU.MOREX.r3.5HG0494170.1		Squamosa promoter binding-like protein		-0.376801	-1.08157
									HORVU.MOREX.r3.5HG0494180.1		Squamosa promoter binding-like protein		-0.400763	-1.24838
									HORVU.MOREX.r3.5HG0494870.1		Imidazolonepropionase		-0.402754	-1.52577
									HORVU.MOREX.r3.5HG0497400.1		Alpha-L-fucosidase 1		-0.656627	-1.2859
									HORVU.MOREX.r3.5HG0498330.1		Auxin-responsive protein		-0.393985	-1.1888
									HORVU.MOREX.r3.5HG0500560.2		DUF630 family protein, putative (DUF630 and DUF632)		-0.775683	-1.70291
									HORVU.MOREX.r3.5HG0500670.1		cotton fiber protein		-0.738771	-1.35233
									HORVU.MOREX.r3.5HG0507830.1		NA		-1.20886	-3.15136
									HORVU.MOREX.r3.5HG0508630.1		Vacuolar protein sorting-associated 2-2-like protein		-0.483958	-1.0741
									HORVU.MOREX.r3.5HG0512710.1		N-acetyltransferase, putative, expressed		-0.714846	-2.676
									HORVU.MOREX.r3.1HG0090650.1		Histone H4		-0.606265	-1.08233
									HORVU.MOREX.r3.2HG0197710.1		Histone H4		-0.748819	-1.85775
									HORVU.MOREX.r3.6HG0551190.1		RNA-binding (RRM/RBD/RNP motifs) family protein		-1.29616	-5.67306
									HORVU.MOREX.r3.4HG0413070.1		Histone H4		-0.953953	-2.3755
									HORVU.MOREX.r3.6HG0560750.1		O-linked-mannose beta-1,4-N-acetylglucosaminyltransferase-like protein		0.0543582	-2.85946
									HORVU.MOREX.r3.6HG0568890.1		UDP-galactose transporter 2		-0.517782	-1.61968
									HORVU.MOREX.r3.5HG0502860.1		Histone H4		-0.62828	-1.11899
									HORVU.MOREX.r3.6HG0575360.1		U11/U12 small nuclear ribonucleoprotein 25 kDa protein		-1.15199	-1.68977
									HORVU.MOREX.r3.6HG0579720.1		Beta-galactosidase		-0.518768	-1.19565
									HORVU.MOREX.r3.6HG0579730.1		Beta-galactosidase		-0.608682	-1.09554
									HORVU.MOREX.r3.6HG0587780.1		Transposon Ty3-G Gag-Pol polyprotein		-0.26288	-2.13036
									HORVU.MOREX.r3.6HG0596820.1		Gibberellin 2-beta-dioxygenase		-0.0184698	-1.34
									HORVU.MOREX.r3.6HG0597810.1		NHL domain protein		-0.520313	-1.46376
									HORVU.MOREX.r3.6HG0600930.1		Zinc finger protein		-0.180876	-1.88169
									HORVU.MOREX.r3.6HG0603870.1		Growth-regulating factor		-0.928789	-2.63125
									HORVU.MOREX.r3.6HG0607000.1		Pectin acetylesterase		-0.36074	-1.44201
									HORVU.MOREX.r3.6HG0612790.1		Endoglucanase		-0.85704	-2.91222
									HORVU.MOREX.r3.6HG0614710.1		RING-finger E3 ubiquitin ligase, putative		-0.608969	-1.80698
									HORVU.MOREX.r3.6HG0615400.1		Expansin		-0.471295	-1.08473
									HORVU.MOREX.r3.6HG0617000.1		Protein EXORDIUM-like 1		-0.953788	-2.53947
									HORVU.MOREX.r3.6HG0617580.1		Ethylene-responsive transcription factor		-0.724854	-1.46181
									HORVU.MOREX.r3.6HG0623180.1		Kinase		-0.88036	-2.98396
									HORVU.MOREX.r3.7HG0730810.1		Histone H4		-0.658306	-1.63202
									HORVU.MOREX.r3.UnG0765310.1		Histone H4		-0.770807	-2.50258
									HORVU.MOREX.r3.2HG0199050.1		Histone-lysine N-methyltransferase		0.131738	-1.5214
									HORVU.MOREX.r3.7HG0650500.1		HXXXD-type acyl-transferase family protein		-1.12456	-1.85289
									HORVU.MOREX.r3.7HG0658300.1		Integral membrane protein DUF6 containing protein		0.341753	-1.48662
									HORVU.MOREX.r3.7HG0658520.1		Cysteine/Histidine-rich C1 domain family protein		-0.753485	-1.82952
									HORVU.MOREX.r3.7HG0660530.1		Hexosyltransferase		-1.12866	-1.29134
									HORVU.MOREX.r3.5HG0512240.1		Origin recognition complex subunit protein 5		-0.747161	-1.03102
									HORVU.MOREX.r3.7HG0660840.1		Pectinesterase		-0.866107	-1.69589
									HORVU.MOREX.r3.7HG0662690.1		Growth-regulating factor		-0.226943	-2.96255
									HORVU.MOREX.r3.7HG0663170.1		ARM repeat superfamily protein		-0.46681	-1.0712
									HORVU.MOREX.r3.7HG0670600.1		transcription factor-like protein		-0.679842	-1.30862
									HORVU.MOREX.r3.7HG0675770.1		basic helix-loop-helix (bHLH) DNA-binding superfamily protein		-0.352988	-1.96051
									HORVU.MOREX.r3.7HG0687530.1		F-box protein		1.89387	-2.46429
									HORVU.MOREX.r3.7HG0688080.1		DUF241 domain protein, putative (DUF241)		-0.348195	-1.05709
									HORVU.MOREX.r3.7HG0689830.1		WAT1-related protein		0.073004	-1.76571
									HORVU.MOREX.r3.7HG0702570.1		tRNA 2-thiocytidine biosynthesis protein TtcA		-3.08008	-2.80536
									HORVU.MOREX.r3.7HG0703190.1		Glycosyltransferase		-0.24484	-1.36092
									HORVU.MOREX.r3.7HG0706900.1		BPS1-like protein		-0.516716	-1.20884
									HORVU.MOREX.r3.2HG0163290.1		RecQ-mediated genome instability protein 1		-0.534902	-1.41447
									HORVU.MOREX.r3.7HG0709230.1		50S ribosomal protein L10		-1.69916	-3.04562
									HORVU.MOREX.r3.7HG0714970.1		Multiprotein-bridging factor, putative		0.48999	-1.95068
									HORVU.MOREX.r3.7HG0721920.1		60S acidic ribosomal protein P2		0.677692	-2.17068
									HORVU.MOREX.r3.7HG0722780.1		WD repeat-containing protein on Y chromosome		-1.09812	-1.42443
									HORVU.MOREX.r3.7HG0728710.1		Xyloglucan endotransglucosylase/hydrolase		0.238276	-2.54257
									HORVU.MOREX.r3.7HG0728720.1		Xyloglucan endotransglucosylase/hydrolase		-2.46604	-2.7226
									HORVU.MOREX.r3.7HG0728910.1		Ring finger protein, putative		-0.490168	-1.2081
									HORVU.MOREX.r3.7HG0733860.1		Cytochrome P450		-0.754496	-1.24617
									HORVU.MOREX.r3.7HG0735840.1		serine/arginine repetitive matrix-like protein		-0.540904	-1.12769
									HORVU.MOREX.r3.7HG0736860.1		Aspartyl/glutamyl-tRNA(Asn/Gln) amidotransferase subunit B, putative isoform 2		-0.437364	-1.28515
									HORVU.MOREX.r3.7HG0738060.1		PLATZ transcription factor family protein		-0.59811	-2.33239
									HORVU.MOREX.r3.1HG0090300.1		Topoisomerase 1-associated factor 1		-0.739077	-1.37726
									HORVU.MOREX.r3.7HG0741070.1		Disease resistance protein RPM1		0.341742	-1.35779
									HORVU.MOREX.r3.6HG0567060.1		Tyrosyl-DNA phosphodiesterase 2		-0.501841	-1.08798
									HORVU.MOREX.r3.7HG0744280.1		NHL domain-containing protein, putative		-0.0611604	-1.71396
									HORVU.MOREX.r3.7HG0745720.1		Ubiquitin system component Cue protein, putative		-0.154638	-1.01921
									HORVU.MOREX.r3.7HG0750100.1		Basic-leucine zipper (BZIP) transcription factor family protein		-0.82993	-2.77897
									HORVU.MOREX.r3.7HG0751110.1		Kinesin-like		-0.791145	-1.59192
									HORVU.MOREX.r3.2HG0193900.1		WD-repeat cell cycle regulatory protein		-0.435052	-1.02739
									HORVU.MOREX.r3.7HG0752120.1		NBS-LRR disease resistance protein-like protein		-1.3442	-2.08902
									HORVU.MOREX.r3.1HG0002020.1		O-methyltransferase-like protein		-1	-0.501437
